# Supplementary material for: Dicer dependent tRNA derived small RNAs promote nascent RNA silencing
Source: Nucleic Acids Res. 2022 Jan 20;50(3):1734–52. doi: 10.1093/nar/gkac022 (PMC8860591; doi:10.1093/nar/gkac022)
Supplement: gkac022_Supplemental_Files [file gkac022_supplemental_files.zip]

Archive with 6 entries (6 files):
- Oligonucleotides R2.xlsx
- Suppl Figure and Legends.pdf
- Supplementary file 1.pdf
- Supplementary file 2 ChrRNA-seq differential expression.xlsx
- Supplementary file 3Target_table_chrseq_NAR.xlsx
- Supplementary files 1-3 description.docx
