# Supplementary material for: Dicer dependent tRNA derived small RNAs promote nascent RNA silencing
Source: Nucleic Acids Res. 2022 Jan 20;50(3):1734–52. doi: 10.1093/nar/gkac022 (PMC8860591; doi:10.1093/nar/gkac022)
Supplement: gkac022_Supplemental_Files [file gkac022_supplemental_files.zip › Oligonucleotides R2.xlsx]

## Sheet: northern blot
target RNA	sequence
tRNA Pro TGG 3tRF 3-5	TGGGGGCTCGTCCGGGATTTGAAC
tRNA Ala AGC 5tRF 2-1	TACCACTGAGCTACACCCCC
REV_T7_SPINT1_PROBE	TGATAGATATTGCCCAACTACC
REV_T7_tRNA_Pro_TGG_PROBE	TGGGGGCTCGTCCGGGATTTGAAC
REV_T7_tRNA_Gly_TCC_PROBE	tggTGCGTTGGCCGGGAATCGA
REV_T7_tRNA_Ala_AGC_PROBE	tggTGGAGGTGCCGGGGATTG
REV_T7_tRNA_Tyr_TGA_PROBE	tggTCCTTCGAGCCGGAATCGAAC
REV_let7a_PROBE	AACTATACAACCTACTACCTCA
REV_snR83A_PROBE	CAGAATAGATTATTTCCCTC

## Sheet: exon-based qRT-PCR
gene symbol	target region	forward	reverse
NOV	3‘ UTR	AAGAAGCACACCTACAGAGC	TCCTGAGCTTACCTTGATTC
GK	3‘ UTR	GAAGAATTCGGATCCTTACC	TCAGTGAAGATGTTGCTGTC
GUCY1A2	3‘ UTR	TCTTTTTGCCACCTTCTAAC	GAATAGCAGTCGGCTCTTAG
RP4-639F20.1	3‘ UTR	CCTGGCTGAATTTTATTTTG	TCTGTGTTCTTTTCCTGGAG
RBP7	3‘ UTR	AAACAGACATTCCAGAGAGC	TTGGACAGGTTTATTGAAGC
SPINT1	3‘ UTR	TTGTTTCCTCTGTTCAAAGC	TGCCACAGCATTAAATAAAC
HPRT1	exon 3	AGATGTGATGAAGGAGATGG	AATAGCTCTTCAGTCTGATAAAATC
GAPDH	exon 8	AACCTGCCAAATATGATGAC	AGGAAATGAGCTTGACAAAG
SPINT1	exon3-4	TGTTCCAGCTGACAGTGAC	TCCATAAACGAAACTCTTGC
EGFR	last exon-3' UTR	CTGACTACCAGCAGGACTTC	CTGGGTATCGAAAGAGTCTG
MET	3' UTR	CTCCGTATCCTTCTCTGTTG	CTTTTAAAGGTCAGGCAGTG
BCL2	last exon	CACAAGTGAAGTCAACATGC	GGCAGTAAATAGCTGATTCG
LINC00665	last exon	CTTGAGATGGAGTTTGGTTC	CATTATGGTGAAAGCTCCTC
Gapdh_ms	exon 3	GCAGTGGCAAAGTGGAGATTG	GCCGTTGAATTTGCCGTGAG
Hprt_ms	3' UTR	AGGAGTCCTGTTGATGTTGCC	CTACCAGAGGGTAGGCTGGC
Egfr_ms	last exon	GGAATGACGGGGTAGAATTT	ACTGATGGTTTGAATGGGTT
hAgo2-FLAG	hAgo2-FLAG	CAGCATACTACGCTCACCTGG	TGTAGTCCTTGTCATCATCGTC

## Sheet: intron-based qRT-PCR
gene symbol	target region	forward	reverse
NOV	intron 4	atgcaatacccaatttgaac	attgcccaagattacatagc
GK	intron 4	tttataacccctgctgtttg	gccacatttgtagaagaagc
GUCY1A2	intron 1	gtcaatgcctctgataatgc	ttctgaaaaccattctctgg
RP4-639F20.1	intron 2	ttgaggctcagaataaaagc	ttggtatcagggaacagaag
RBP7	intron 1	cttgcccttgaattctttc	gaaatctcgctactgcactc
SPINT1	intron 6	cactaccataaatgggaagc	tttgtagagatggggttttg
ETNK1	intron 1	GGTGGATCAATCCCTTAGTC	AATCTGCAGTTGCTTGAATC
GAPDH	exon 8	AACCTGCCAAATATGATGAC	AGGAAATGAGCTTGACAAAG
SPINT1	tsRNA target site	tgtaggcctctgaaacattc	tgcaaagaaagaagagaagg
SPINT1	intron 2	ttggggtaataaacctgatg	caaagttctgggattacagg
EGFR	intron 2	aaaggtcagaagaggagagg	tgtgcaatcctaacacagtc
EGFR	intron 21 after target site	ctcgtaattaggtccagagtg	ggattatgactcacCGTAGC
MET	intron 2	catggctgattttaggctac	attctgaggtcaaacactgg
BCL2	intron 1	actcaatcgaggagtgtgac	catggtgtaggagagagtgc
LINC00665	intron 2	gagatcttgccacttcattc	cttcccactgcaactctaac
Egfr_ms	after target site	TTTCATGAGGTAACTCCAGGGC	GCCTATGCTCCCTCTCGGTA

## Sheet: stem-loop qRT-PCR
Primer type	target tsRNA	Sequence (5'-3')
Stem-loop	LysCTT 5tRF	CTCAACTGGTGTCGTGGAGTCGGCAATTCAGTTGAGCTCATGC
Forward	LysCTT 5tRF	ACACTCCAGCTGGGGCCCGGCTAGCTC
Stem-loop	ProTGG 3tRF	CTCAACTGGTGTCGTGGAGTCGGCAATTCAGTTGAGTGGGGGC
Forward	ProTGG 3tRF	ACACTCCAGCTGGGGTTCAAATCCCGG
Stem-loop	AlaAGC 5tRF	CTCAACTGGTGTCGTGGAGTCGGCAATTCAGTTGAGTACCACT
Forward	AlaAGC 5tRF	ACACTCCAGCTGGGGGGGGTGTAGCT
Stem-loop	ValTAC 3tRF	CTCAACTGGTGTCGTGGAGTCGGCAATTCAGTTGAGTGGTGGT
Forward	ValTAC 3tRF	ACACTCCAGCTGGGTCGAGCCCCAGTG
Stem-loop	GlnCTG 3tRF	CTCAACTGGTGTCGTGGAGTCGGCAATTCAGTTGAGTGGAGGT
Forward	GlnCTG 3tRF	ACACTCCAGCTGGGAGTCTCGGTGGA
Stem-loop	snR38A	CTCAACTGGTGTCGTGGAGTCGGCAATTCAGTTGAGTTCCTCA
Forward	snR38A	ACACTCCAGCTGGGTTCTCGTGATGAA
Stem-loop	Let7a	CTCAACTGGTGTCGTGGAGTCGGCAATTCAGTTGAGAACTATA
Forward	Let7a	ACACTCCAGCTGGGTGAGGTAGTAGGT
Stem-loop	miR21	CTCAACTGGTGTCGTGGAGTCGGCAATTCAGTTGAGTCAACAT
Forward	miR21	ACACTCCAGCTGGGTAGCTTATCAGAC
Reverse	for all sRNA stem-loop	TGGTGTCGTGGAGTCG

## Sheet: total & active RNA pol II ChIP
gene symbol	target region	forward	reverse
GAPDH	exon 8	AACCTGCCAAATATGATGAC	AGGAAATGAGCTTGACAAAG
SPINT1	TSS-5' UTR-intron 1	TCAGTTTCACCAGAAACCAG	cacgagcgcagaacaaag
SPINT1	exon 2	GAGCTACCTTCCTGGAGTC	CGTGAGGTAGTTGATGAAGC
SPINT1	3' UTR	AAAAACTTTGGAACCAGACTC	AACTCCAACTTCCTCCAAAC
GK	TSS-5' UTR	ttttgcgtttgctgattg	GACGAGTCCAGAGATCGAG
GK	intron 4-exon 5	tttgctaactgaacttcacaac	AAGCCATGAATCAATAGTCC
GK	3' UTR	TGGGATGACAGAATTACCTC	AGGCAATCTTTTCTTCACTG
GUCY1A2	TSS-5' UTR	actcccaatgagtatgatgg	GCTCCGAGAGTGTGTGAC
GUCY1A2	intron 4-exon 5	tttgctaactgaacttcacaac	AAGCCATGAATCAATAGTCC
GUCY1A2	last exon-3' UTR	AAAGGTTTCCTACAACATCG	AGAAATTTTGCTGCTTGTTC
CCR5	promoter	GGGGTCTCATTTGCCTTCTTAGAGATCACA	TAAGTATATGGTCAAGTTCAGGTTC
TBCEL	promoter	TTGGCTAATCATCCCCTTTATACT	CAGGGTCCATGCACTTCACT
EF1A	promoter	GTGGGTGGGAGAGTTCGAG	GCGTCGCAGCAGGTCA

## Sheet: T7-transcribed sRNA
T7 transcribed sRNA for labelling
	Coding sequence (5' - 3')	Complementary strand (5' - 3')
siRNA_EGFR_T7	TAATACGACTCACTATAGGAGGAAATATGTACTACGATT	AATCGTAGTACATATTTCCTCCTATAGTGAGTCGTATTA
tsRNA_EGFR_T7	TAATACGACTCACTATAGTCCCTGGTGGTCTAGTGGTTAG	CTAACCACTAGACCACCAGGGACTATAGTGAGTCGTATTA

## Sheet: T7_transcribed RNA
T7 transcribed RNA for cleavage assay and northern blot DNA probes
	Coding sequence (5' - 3')	Complementary strand (5' - 3')
T7_SPINT1	TAATACGACTCACTATAGGGCTTCCACTCTGGGGGCCTGGTGGGGCTAGCCTGTCTGTCTGCTAGGCAGACTGCTAAGTAGTCTGTCTTCTTTCTACAAAATGCAAGGAGGGAGGACTGCGCTCCTCCCAGCTCGCTACTCCCTTGGCAGGTGTTCTCAGGGTACTCTCCTGTTTGTCAGCCAAGCCCCTGGGCTGGGAGGTTGCCTCCAGACAGCCACTTTTCGTTCCTGCTCATCCCTGTCTTATTTTCCCTAATCCCTGGAACCCAGTTCTCTTTTTACTATTTTTGTAGGCCTCTGAAACATTCAACATGTTTCTTCCTGAAATCTCTCCCTTCCCATCCCTTTTGCTGTCATTGTGCATCCTGGTCTTCTCAGCCCCAGAACCACCTTCTGTGA…	TGATAGATATTGCCCAACTACCCTCCACAGAGGCTCTCTAGAGAGTTTTTTCAAGTGTTAGAGTGAATGCAAAGAAAGAAGAGAAGGTAAAGAGCTAAGAACAGCTGGTAGGAGGCCGAGTCTCAGGGATTCCTCTTTGATGAAGTAGAGAAAGCAGAGCCAATGGGGGACTCACAGAAGGTGGTTCTGGGGCTGAGAAGACCAGGATGCACAATGACAGCAAAAGGGATGGGAAGGGAGAGATTTCAGGAAGAAACATGTTGAATGTTTCAGAGGCCTACAAAAATAGTAAAAAGAGAACTGGGTTCCAGGGATTAGGGAAAATAAGACAGGGATGAGCAGGAACGAAAAGTGGCTGTCTGGAGGCAACCTCCCAGCCCAGGGGCTTGGCTGACAAAC…
REV_T7_SPINT1_PROBE	TGATAGATATTGCCCAACTACC
T7_tRNA_Pro_TGG_3-5	TAATACGACTCACTATAgggGGCTCGTTGGTCTAGGGGTATGATTCTCGCTTTGGGTGCGAGAGGtCCCGGGTTCAAATCCCGGACGAGCCCCCA	TGGGGGCTCGTCCGGGATTTGAACCCGGGaCCTCTCGCACCCAAAGCGAGAATCATACCCCTAGACCAACGAGCCcccTATAGTGAGTCGTATTA
REV_T7_tRNA_Pro_TGG_PROBE	TGGGGGCTCGTCCGGGATTTGAAC
T7_tRNA_Gly_TCC_3-1	TAATACGACTCACTATAgggGCGTTGGTGGTATAGTGGTaAGCATAGCTGCCTTCCAAGCAGTTGaCCCGGGTTCGATTCCCGGCCAACGCAcca	tggTGCGTTGGCCGGGAATCGAACCCGGGtCAACTGCTTGGAAGGCAGCTATGCTtACCACTATACCACCAACGCcccTATAGTGAGTCGTATTA
REV_T7_tRNA_Gly_TCC_PROBE	tggTGCGTTGGCCGGGAATCGA
T7_tRNA_Ala_AGC_2-1	TAATACGACTCACTATAgggGGGGGTGTAGCTCAGTGGTAGAGCGCGTGCTTAGCATGCACGAGGcCCCGGGTTCAATCCCCGGCACCTCCAcca	tggTGGAGGTGCCGGGGATTGAACCCGGGgCCTCGTGCATGCTAAGCACGCGCTCTACCACTGAGCTACACCCCCcccTATAGTGAGTCGTATTA
REV_T7_tRNA_Ala_AGC_PROBE	tggTGGAGGTGCCGGGGATTG
T7_tRNA_Tyr_TGA_2-1	TAATACGACTCACTATAgggCCTTCGATAGCTCAGTTGGTAGAGCGGAGGACTGTAGtggatagggcgtggcaATCCTTAGGtCGCTGGTTCGATTCCGGCTCGAAGGAcca	tggTCCTTCGAGCCGGAATCGAACCAGCGaCCTAAGGATtgccacgccctatccaCTACAGTCCTCCGCTCTACCAACTGAGCTATCGAAGGcccTATAGTGAGTCGTATTA
REV_T7_tRNA_Tyr_TGA_PROBE	tggTCCTTCGAGCCGGAATCGAAC
T7 hsa-let-7a-1	TAATACGACTCACTATAGGGTGGGATGAGGTAGTAGGTTGTATAGTTTTAGGGTCACACCCACCACTGGGAGATAACTATACAATCTACTGTCTTTCCTA	TAGGAAAGACAGTAGATTGTATAGTTATCTCCCAGTGGTGGGTGTGACCCTAAAACTATACAACCTACTACCTCATCCCACCCTATAGTGAGTCGTATTA
REV_let7a_PROBE	AACTATACAACCTACTACCTCA
T7_snR38A_FWD	TAATACGACTCACTATAGGGCACAAGCCTATGATGGTTAGTTATCCCTGTCTGAAAATCTGGACTGAGGGAAATAATCTATTCTGAGGCTTA	TAAGCCTCAGAATAGATTATTTCCCTCAGTCCAGATTTTCAGACAGGGATAACTAACCATCATAGGCTTGTGcccTATAGTGAGTCGTATTA
REV_snR83A_PROBE	CAGAATAGATTATTTCCCTC

## Sheet: synthetic tsRNA
tsRNA	sequence
tsRNA SPINT1	CGAGUCUCGGUGGAACCUUUGU
tsRNA LINC00665	GGGGGUGUAGCUCAGUGGUA
tsRNA EGFR/MET	UCCCUGGUGGUCUAGUGGUUAG
tsRNA BCL2	UAAGCCAGGGAUUGUGGGUUCG
tsRNA EGFR/MET FULL	CCUGGUUGUGCCCUGUGGCCU
tsRNA EGFR/MET SCRAMBLED	GUUGGCUAUGAUGUCGCUGCGU
