# Supplementary material for: Dicer dependent tRNA derived small RNAs promote nascent RNA silencing
Source: Nucleic Acids Res. 2022 Jan 20;50(3):1734–52. doi: 10.1093/nar/gkac022 (PMC8860591; doi:10.1093/nar/gkac022)
Supplement: gkac022_Supplemental_Files [file gkac022_supplemental_files.zip › Supplementary file 2 ChrRNA-seq differential expression.xlsx]

## Sheet: shDicer
ensembl gene ID	baseMean	log2 fc	standard error	stat	pvalue	padj	gene symbol
ENSG00000266976	2038.77	3.72282	0.117312	31.7345	5.20403e-221	1.8723e-216
ENSG00000232677	3971.01	2.92925	0.0931901	31.4331	7.14578e-217	1.28545e-212	LINC00665
ENSG00000157617	870.598	5.29344	0.171165	30.926	5.34545e-210	6.41062e-206	C2CD2
ENSG00000108679	5196.91	3.38255	0.110564	30.5935	1.49405e-205	1.34382e-201	LGALS3BP
ENSG00000140563	1584.92	3.94586	0.131409	30.0272	4.32959e-198	3.1154e-194	MCTP2
ENSG00000244306	5098.46	-2.96043	0.0996136	-29.7192	4.34408e-194	2.60485e-190
ENSG00000156959	585.804	5.01587	0.170439	29.4291	2.32906e-190	1.19707e-186	LHFPL4
ENSG00000245532	78169.3	3.29734	0.115909	28.4477	5.20644e-178	2.34147e-174	NEAT1
ENSG00000206195	1873.3	-3.07802	0.108805	-28.2894	4.66213e-176	1.86371e-172	DUXAP8
ENSG00000108375	1181.26	4.33976	0.156226	27.7787	7.85254e-170	2.82519e-166	RNF43
ENSG00000283269	920.219	7.28283	0.266827	27.2942	4.97131e-164	1.62598e-160
ENSG00000274137	753.229	5.07395	0.185927	27.2901	5.55927e-164	1.66676e-160	MYOM2
ENSG00000138835	1301.36	3.55028	0.131297	27.04	5.00524e-161	1.38522e-157	RGS3
ENSG00000225210	1999.77	-3.01892	0.112232	-26.899	2.25499e-159	5.795e-156	DUXAP9
ENSG00000277693	580.822	-5.69069	0.21947	-25.9292	3.11984e-148	7.48303e-145
ENSG00000107807	389.085	6.86737	0.266607	25.7584	2.59641e-146	5.83834e-143	TLX1
ENSG00000147180	2461.53	3.56411	0.140416	25.3826	3.92745e-142	8.31187e-139	ZNF711
ENSG00000206503	776.185	6.35	0.251314	25.2673	7.32033e-141	1.46317e-137	HLA-A
ENSG00000143631	659.594	6.63102	0.265389	24.986	8.67559e-138	1.64279e-134	FLG
ENSG00000130066	1023.63	3.64872	0.146294	24.9411	2.66998e-137	4.80303e-134	SAT1
ENSG00000133874	893.524	4.08683	0.164021	24.9165	4.92983e-137	8.44597e-134	RNF122
ENSG00000197915	621.111	6.56778	0.267022	24.5964	1.37879e-133	2.25482e-130	HRNR
ENSG00000226686	804.234	4.25465	0.173313	24.5489	4.44286e-133	6.94979e-130	LINC01535
ENSG00000131115	2303.7	2.70314	0.110137	24.5434	5.0829e-133	7.61969e-130	ZNF227
ENSG00000100767	2010.35	2.86028	0.117071	24.4321	7.80204e-132	1.12281e-128	PAPLN
ENSG00000011201	490.739	6.5763	0.271668	24.2071	1.87453e-129	2.59392e-126	ANOS1
ENSG00000128591	1406.07	-4.14094	0.172083	-24.0636	6.01288e-128	8.01227e-125	FLNC
ENSG00000059378	468.397	5.02713	0.210706	23.8585	8.26891e-126	1.0625e-122	PARP12
ENSG00000242265	873.669	5.66347	0.242095	23.3936	4.96381e-121	6.1582e-118	PEG10
ENSG00000267605	956.315	3.60295	0.155265	23.2052	4.03815e-119	4.84281e-116
ENSG00000285756	2572.47	-2.40874	0.10483	-22.9777	7.79693e-117	9.04896e-114
ENSG00000115461	1377.56	3.39839	0.148131	22.9418	1.78017e-116	2.00146e-113	IGFBP5
ENSG00000143341	1205.02	3.97184	0.173726	22.8627	1.09331e-115	1.19197e-112	HMCN1
ENSG00000198814	1458.42	3.12854	0.137814	22.7012	4.36143e-114	4.61517e-111	GK
ENSG00000136167	625.338	4.75429	0.212327	22.3914	4.7744e-111	4.90781e-108	LCP1
ENSG00000267041	1862.76	2.47533	0.111239	22.2523	1.07133e-109	1.07067e-106	ZNF850
ENSG00000119888	441.138	4.71769	0.21476	21.9672	5.92703e-107	5.76331e-104	EPCAM
ENSG00000178567	522.867	4.76396	0.217642	21.889	3.30628e-106	3.13035e-103	EPM2AIP1
ENSG00000261150	1574.17	3.25596	0.15164	21.4716	2.86926e-102	2.64693e-99	EPPK1
ENSG00000152092	693.174	3.61157	0.16888	21.3855	1.82455e-101	1.6411e-98	ASTN1
ENSG00000076242	600.968	3.77498	0.179363	21.0466	2.45804e-98	2.15696e-95	MLH1
ENSG00000181666	2542.58	2.13535	0.101631	21.0109	5.21653e-98	4.46858e-95	HKR1
ENSG00000232691	875.949	-3.13016	0.149107	-20.9927	7.64706e-98	6.39828e-95	ZNRD1ASP
ENSG00000170430	379.504	6.00326	0.286249	20.9721	1.17856e-97	9.63683e-95	MGMT
ENSG00000130844	878.182	2.86476	0.136942	20.9195	3.55757e-97	2.84431e-94	ZNF331
ENSG00000272872	513.798	-3.99289	0.192872	-20.7023	3.30204e-95	2.58263e-92
ENSG00000267053	571.294	4.75471	0.22987	20.6844	4.79064e-95	3.66718e-92
ENSG00000185737	243.443	5.49642	0.266902	20.5934	3.14356e-94	2.35623e-91	NRG3
ENSG00000170468	361.975	5.40868	0.264896	20.4181	1.15478e-92	8.47889e-90	RIOX1
ENSG00000283122	348.348	-4.86445	0.238502	-20.3958	1.8208e-92	1.31018e-89	HYMAI
ENSG00000172716	711.25	4.56434	0.224026	20.3742	2.83406e-92	1.99929e-89	SLFN11
ENSG00000277586	1718.01	3.53114	0.173688	20.3304	6.92903e-92	4.79409e-89	NEFL
ENSG00000154655	1087.57	2.51649	0.124454	20.2203	6.4857e-91	4.40269e-88	L3MBTL4
ENSG00000183943	814.138	-2.75714	0.13891	-19.8483	1.1388e-87	7.58739e-85	PRKX
ENSG00000187955	2193.06	2.70427	0.136712	19.7808	4.35941e-87	2.85169e-84	COL14A1
ENSG00000107957	2526.24	-1.98573	0.102718	-19.3318	2.90071e-83	1.8636e-80	SH3PXD2A
ENSG00000174010	4099.47	2.57173	0.133555	19.256	1.25693e-82	7.93364e-80	KLHL15
ENSG00000188227	1757.55	2.0892	0.109523	19.0754	4.03981e-81	2.50593e-78	ZNF793
ENSG00000258376	410.521	3.62421	0.191691	18.9065	1.00809e-79	6.14729e-77
ENSG00000270069	943.969	-2.66453	0.140952	-18.9038	1.06035e-79	6.35819e-77	MIR222HG
ENSG00000275945	300.313	-4.3425	0.232709	-18.6606	1.03506e-77	6.1048e-75	EIF3FP1
ENSG00000100979	434.99	-3.19562	0.173072	-18.4641	4.01689e-76	2.33096e-73	PLTP
ENSG00000232775	592.305	-2.94093	0.159828	-18.4006	1.29941e-75	7.42067e-73	BMS1P22
ENSG00000215077	1802.34	2.21781	0.12063	18.3852	1.72522e-75	9.69843e-73	BRD2
ENSG00000204860	579.169	2.66517	0.145245	18.3495	3.33079e-75	1.84362e-72	FAM201A
ENSG00000167380	1479.56	2.37811	0.12961	18.3482	3.41465e-75	1.8614e-72	ZNF226
ENSG00000050327	247.926	5.41705	0.295974	18.3025	7.90884e-75	4.24693e-72	ARHGEF5
ENSG00000136960	349.681	4.50874	0.24682	18.2673	1.50651e-74	7.97075e-72	ENPP2
ENSG00000171345	189.59	5.4385	0.299275	18.1723	8.56127e-74	4.46402e-71	KRT19
ENSG00000172965	1051.75	2.28799	0.126734	18.0535	7.39966e-73	3.80321e-70	MIR4435-2HG
ENSG00000170743	437.793	3.51832	0.195192	18.025	1.24101e-72	6.28862e-70	SYT9
ENSG00000163618	437.003	3.26072	0.1811	18.0051	1.7772e-72	8.88056e-70	CADPS
ENSG00000119946	1248.18	2.17959	0.121168	17.9881	2.41439e-72	1.18993e-69	CNNM1
ENSG00000154556	449.264	3.21674	0.179028	17.9678	3.48047e-72	1.69217e-69	SORBS2
ENSG00000126803	713.015	2.89192	0.161166	17.9438	5.36978e-72	2.57592e-69	HSPA2
ENSG00000234032	395.279	-3.88427	0.217817	-17.8328	3.93541e-71	1.863e-68
ENSG00000233136	753.512	2.58342	0.146879	17.5888	3.00163e-69	1.4025e-66	USP17L11
ENSG00000130508	1113.66	-2.91452	0.165794	-17.5792	3.55668e-69	1.64054e-66	PXDN
ENSG00000198131	1754.28	2.11987	0.120847	17.5418	6.87664e-69	3.13174e-66	ZNF544
ENSG00000198133	958.233	-2.30688	0.131646	-17.5233	9.51398e-69	4.27868e-66	TMEM229B
ENSG00000119684	961.87	2.79737	0.161953	17.2728	7.5409e-67	3.34946e-64	MLH3
ENSG00000126016	13784.9	-3.67934	0.214907	-17.1206	1.04163e-65	4.5702e-63	AMOT
ENSG00000181007	965.69	2.18798	0.12822	17.0643	2.73537e-65	1.1857e-62	ZFP82
ENSG00000120451	1333.48	2.58305	0.151517	17.0478	3.62699e-65	1.55348e-62	SNX19
ENSG00000160200	4843.6	-1.813	0.106512	-17.0215	5.69073e-65	2.40872e-62	CBS
ENSG00000159176	479.748	2.70589	0.159011	17.017	6.14405e-65	2.57036e-62	CSRP1
ENSG00000182568	607.124	2.60844	0.153801	16.9598	1.62903e-64	6.73667e-62	SATB1
ENSG00000081052	1053.51	2.23272	0.131932	16.9233	3.02984e-64	1.23872e-61	COL4A4
ENSG00000188280	164.143	-4.42573	0.262438	-16.8639	8.29216e-64	3.35208e-61	FAM230G
ENSG00000283403	281.993	3.74817	0.223895	16.7407	6.61814e-63	2.64564e-60
ENSG00000222041	655.497	2.58919	0.154887	16.7166	9.91588e-63	3.87775e-60	CYTOR
ENSG00000276547	245.071	4.38499	0.262311	16.7168	9.8902e-63	3.87775e-60	PCDHGB5
ENSG00000165323	1077.08	2.54588	0.152486	16.6958	1.40629e-62	5.38249e-60	FAT3
ENSG00000282908	1077.08	2.54588	0.152486	16.6958	1.40629e-62	5.38249e-60	FAT3
ENSG00000148803	249.401	-3.72644	0.223829	-16.6486	3.09876e-62	1.17355e-59	FUOM
ENSG00000259660	7985.06	2.07911	0.125039	16.6277	4.39263e-62	1.64623e-59	DNM1P47
ENSG00000214944	1239.05	2.09957	0.126884	16.5471	1.67866e-61	6.22625e-59	ARHGEF28
ENSG00000153707	334.58	3.93769	0.238838	16.4869	4.55811e-61	1.65648e-58	PTPRD
ENSG00000282932	334.58	3.93769	0.238838	16.4869	4.55811e-61	1.65648e-58	PTPRD
ENSG00000156925	319.229	-3.5283	0.214589	-16.4421	9.54727e-61	3.43492e-58	ZIC3
ENSG00000144681	227.641	4.53676	0.276684	16.3969	2.01204e-60	7.16725e-58	STAC
ENSG00000178467	587.243	2.48638	0.151868	16.372	3.03227e-60	1.06956e-57	P4HTM
ENSG00000166840	146.973	4.64597	0.284482	16.3313	5.90641e-60	2.06311e-57	GLYATL1
ENSG00000106829	3344.18	-1.5655	0.0962919	-16.2579	1.96445e-59	6.79588e-57	TLE4
ENSG00000186088	231.6	3.88995	0.239327	16.2537	2.10426e-59	7.21018e-57	GSAP
ENSG00000204959	176.32	4.94492	0.305272	16.1984	5.17476e-59	1.75639e-56	ARHGEF34P
ENSG00000279501	129.545	-5.01781	0.309823	-16.1957	5.40731e-59	1.81817e-56
ENSG00000169933	137.702	5.01595	0.311727	16.0908	2.95925e-58	9.85815e-56	FRMPD4
ENSG00000113231	663.733	2.56083	0.15931	16.0745	3.84863e-58	1.27033e-55	PDE8B
ENSG00000054392	582.605	2.60676	0.163667	15.9272	4.10642e-57	1.331e-54	HHAT
ENSG00000280680	582.605	2.60676	0.163667	15.9272	4.10642e-57	1.331e-54	HHAT
ENSG00000118495	422.579	-3.31153	0.208852	-15.8558	1.28092e-56	4.11472e-54	PLAGL1
ENSG00000002586	454.033	-2.60461	0.165402	-15.7471	7.18509e-56	2.28766e-53	CD99
ENSG00000278996	548.902	-2.30422	0.146448	-15.734	8.83744e-56	2.76481e-53
ENSG00000280441	548.902	-2.30422	0.146448	-15.734	8.83744e-56	2.76481e-53
ENSG00000268516	533.748	2.48149	0.159061	15.6009	7.17423e-55	2.22512e-52
ENSG00000134532	390.611	2.74188	0.176093	15.5706	1.15341e-54	3.5468e-52	SOX5
ENSG00000272602	407.155	2.82914	0.181869	15.5559	1.45124e-54	4.42479e-52	ZNF595
ENSG00000266893	197.603	4.10822	0.26412	15.5544	1.48516e-54	4.49017e-52
ENSG00000139219	601.373	-2.40637	0.154758	-15.5492	1.61082e-54	4.82952e-52	COL2A1
ENSG00000124749	126.912	4.77729	0.308159	15.5027	3.32765e-54	9.89438e-52	COL21A1
ENSG00000089006	6091.21	-1.40191	0.0906774	-15.4604	6.42297e-54	1.89414e-51	SNX5
ENSG00000170381	265.347	3.66337	0.239464	15.2982	7.85682e-53	2.29815e-50	SEMA3E
ENSG00000166793	185.968	4.5308	0.296851	15.2629	1.35153e-52	3.92141e-50	YPEL4
ENSG00000189221	353.512	3.38698	0.222833	15.1996	3.55797e-52	1.02407e-49	MAOA
ENSG00000176049	594.224	2.31523	0.152436	15.1883	4.23047e-52	1.20797e-49	JAKMIP2
ENSG00000110092	715.535	2.25042	0.148652	15.1388	8.9824e-52	2.54464e-49	CCND1
ENSG00000183337	5951.35	-1.28114	0.0847563	-15.1155	1.27961e-51	3.59669e-49	BCOR
ENSG00000146038	368.476	3.21299	0.212925	15.0898	1.8908e-51	5.27341e-49	DCDC2
ENSG00000153093	817.157	2.22836	0.148008	15.0557	3.16896e-51	8.77022e-49	ACOXL
ENSG00000263002	1265.9	1.89501	0.126489	14.9816	9.68935e-51	2.66109e-48	ZNF234
ENSG00000122420	224.029	-3.48492	0.232712	-14.9753	1.06542e-50	2.9039e-48	PTGFR
ENSG00000165029	270.434	-3.57808	0.240281	-14.8912	3.7584e-50	1.01669e-47	ABCA1
ENSG00000168702	1418.87	1.79352	0.120529	14.8805	4.41517e-50	1.18544e-47	LRP1B
ENSG00000267254	405.293	2.63095	0.177772	14.7996	1.47296e-49	3.9255e-47
ENSG00000197565	1551.12	2.14083	0.144731	14.7918	1.65399e-49	4.37554e-47	COL4A6
ENSG00000137411	348.946	3.38756	0.229816	14.7403	3.55342e-49	9.33174e-47	VARS2
ENSG00000184613	612.447	2.39011	0.162743	14.6864	7.88203e-49	2.05493e-46	NELL2
ENSG00000144115	358.314	2.59404	0.178597	14.5245	8.47445e-48	2.19348e-45	THNSL2
ENSG00000173193	503.151	2.29349	0.157986	14.517	9.45557e-48	2.42995e-45	PARP14
ENSG00000197124	398.882	2.71923	0.187423	14.5085	1.07012e-47	2.73055e-45	ZNF682
ENSG00000196557	368.889	-2.62562	0.181163	-14.4931	1.33917e-47	3.39299e-45	CACNA1H
ENSG00000261770	932.944	1.82835	0.12618	14.4901	1.40009e-47	3.52256e-45
ENSG00000071282	495.622	2.36489	0.164266	14.3967	5.42527e-47	1.35549e-44	LMCD1
ENSG00000131668	113.961	-4.38872	0.30562	-14.3601	9.21595e-47	2.2867e-44	BARX1
ENSG00000108576	578.84	-2.46344	0.172231	-14.3032	2.09099e-46	5.15272e-44	SLC6A4
ENSG00000250312	449.957	2.405	0.168268	14.2927	2.43105e-46	5.94995e-44	ZNF718
ENSG00000267243	119.151	4.54046	0.317756	14.2891	2.55722e-46	6.21647e-44
ENSG00000139910	260.038	-3.30202	0.231924	-14.2375	5.36288e-46	1.29494e-43	NOVA1
ENSG00000189212	668.496	2.04451	0.144226	14.1757	1.29588e-45	3.10821e-43	DPY19L2P1
ENSG00000271127	322.045	-2.86184	0.201967	-14.1699	1.40789e-45	3.35451e-43
ENSG00000230316	121.801	4.32656	0.306302	14.1251	2.65883e-45	6.29338e-43	FEZF1-AS1
ENSG00000083290	1418.09	1.6129	0.114784	14.0516	7.53513e-45	1.77189e-42	ULK2
ENSG00000237846	562.317	2.45128	0.175338	13.9803	2.05533e-44	4.80174e-42
ENSG00000151892	436.723	2.60222	0.186982	13.9169	4.99907e-44	1.16037e-41	GFRA1
ENSG00000152217	588.609	2.35833	0.169672	13.8993	6.39228e-44	1.47424e-41	SETBP1
ENSG00000081803	728.716	2.07928	0.149747	13.8853	7.77667e-44	1.7821e-41	CADPS2
ENSG00000174080	105.86	-4.223	0.304741	-13.8577	1.14278e-43	2.6022e-41	CTSF
ENSG00000138771	1310.15	2.00353	0.144999	13.8175	1.99967e-43	4.52478e-41	SHROOM3
ENSG00000263006	327.494	2.49821	0.18128	13.7809	3.31947e-43	7.46425e-41	ROCK1P1
ENSG00000169432	546.317	2.52759	0.183588	13.7677	3.98526e-43	8.90569e-41	SCN9A
ENSG00000084207	355.494	-3.08239	0.224657	-13.7204	7.66016e-43	1.70122e-40	GSTP1
ENSG00000188641	373.769	2.69256	0.196417	13.7084	9.04395e-43	1.98404e-40	DPYD
ENSG00000234127	128.174	4.33004	0.315863	13.7086	9.01549e-43	1.98404e-40	TRIM26
ENSG00000162496	391.016	2.44953	0.178895	13.6925	1.12494e-42	2.45292e-40	DHRS3
ENSG00000224455	284.476	3.16639	0.231759	13.6624	1.70172e-42	3.68823e-40	VPS52
ENSG00000103257	911.886	-1.68504	0.123649	-13.6276	2.74347e-42	5.91046e-40	SLC7A5
ENSG00000224959	394.07	2.51478	0.184627	13.6209	3.00826e-42	6.44233e-40
ENSG00000121774	3060.46	-1.39916	0.102955	-13.59	4.59262e-42	9.77712e-40	KHDRBS1
ENSG00000234704	298.387	3.14649	0.231625	13.5844	4.95304e-42	1.04824e-39	BRD2
ENSG00000053108	431.06	2.35462	0.173632	13.561	6.82351e-42	1.43565e-39	FSTL4
ENSG00000267537	99.589	4.38555	0.324286	13.5237	1.13304e-41	2.37004e-39
ENSG00000005810	6072.87	-1.27148	0.0945256	-13.4512	3.03087e-41	6.30316e-39	MYCBP2
ENSG00000115112	843.038	2.13447	0.158735	13.4467	3.2171e-41	6.65199e-39	TFCP2L1
ENSG00000197971	1044.97	1.73492	0.129484	13.3988	6.14537e-41	1.26342e-38	MBP
ENSG00000115232	417.191	2.3717	0.177531	13.3594	1.04376e-40	2.13366e-38	ITGA4
ENSG00000184368	169.934	-3.38118	0.253302	-13.3485	1.2093e-40	2.45809e-38	MAP7D2
ENSG00000055163	2670.74	1.3432	0.100771	13.3291	1.56693e-40	3.16714e-38	CYFIP2
ENSG00000234370	231.939	-2.78119	0.209647	-13.2661	3.64244e-40	7.3211e-38	GTF2H4
ENSG00000064042	764.661	2.24224	0.169111	13.259	4.00319e-40	8.00148e-38	LIMCH1
ENSG00000188153	2228.05	1.55584	0.117428	13.2493	4.55264e-40	9.04945e-38	COL4A5
ENSG00000158089	742.944	1.80284	0.136508	13.2069	8.00529e-40	1.5825e-37	GALNT14
ENSG00000113657	737.057	1.82512	0.138561	13.172	1.27241e-39	2.50157e-37	DPYSL3
ENSG00000206557	268.747	-2.66799	0.202801	-13.1557	1.57794e-39	3.0854e-37	TRIM71
ENSG00000120885	1049.41	2.26329	0.17207	13.1533	1.62938e-39	3.16874e-37	CLU
ENSG00000085563	808.043	1.83626	0.13967	13.1471	1.76836e-39	3.42054e-37	ABCB1
ENSG00000171444	2280.43	1.67505	0.127537	13.1338	2.10721e-39	4.05417e-37	MCC
ENSG00000150995	3263.89	1.52066	0.115893	13.1212	2.48949e-39	4.76419e-37	ITPR1
ENSG00000186377	168.137	3.62871	0.277446	13.079	4.34292e-39	8.26718e-37	CYP4X1
ENSG00000152402	248.892	3.12381	0.239119	13.0638	5.29885e-39	1.00338e-36	GUCY1A2
ENSG00000085831	1498.19	1.70291	0.13054	13.0451	6.77262e-39	1.27573e-36	TTC39A
ENSG00000115339	152.426	3.79509	0.291285	13.0288	8.39436e-39	1.57298e-36	GALNT3
ENSG00000177990	387.045	2.35748	0.181023	13.0231	9.04828e-39	1.68673e-36	DPY19L2
ENSG00000167785	557.009	2.28529	0.175782	13.0007	1.21196e-38	2.24763e-36	ZNF558
ENSG00000036448	2436.51	4.04255	0.311815	12.9646	1.94341e-38	3.58563e-36	MYOM2
ENSG00000159905	430.352	2.12755	0.164763	12.9128	3.81216e-38	6.99764e-36	ZNF221
ENSG00000142599	3213.65	1.20719	0.093508	12.91	3.95384e-38	7.22087e-36	RERE
ENSG00000197321	2798.45	1.51647	0.118176	12.8323	1.0804e-37	1.96317e-35	SVIL
ENSG00000226752	272.882	2.44539	0.191591	12.7636	2.61829e-37	4.7337e-35	CUTALP
ENSG00000134684	4198.67	-1.10734	0.086894	-12.7436	3.38458e-37	6.08852e-35	YARS
ENSG00000147255	419.01	2.73608	0.215142	12.7175	4.7245e-37	8.45662e-35	IGSF1
ENSG00000176641	489.149	1.93962	0.152561	12.7137	4.96097e-37	8.83593e-35	RNF152
ENSG00000197863	577.622	1.86103	0.146408	12.7113	5.11883e-37	9.07217e-35	ZNF790
ENSG00000105810	1680.17	1.32003	0.103876	12.7078	5.3538e-37	9.4421e-35	CDK6
ENSG00000131080	129.573	3.47244	0.273265	12.7072	5.39106e-37	9.46144e-35	EDA2R
ENSG00000172534	5558.13	-1.14643	0.0903697	-12.686	7.0721e-37	1.23515e-34	HCFC1
ENSG00000132326	393.016	-2.62469	0.207679	-12.6382	1.30031e-36	2.26003e-34	PER2
ENSG00000084652	4314.4	-1.27381	0.10089	-12.6257	1.52391e-36	2.63592e-34	TXLNA
ENSG00000277075	181.724	3.43226	0.272251	12.607	1.93249e-36	3.32666e-34	HIST1H2AE
ENSG00000165259	125.019	-3.92461	0.311912	-12.5824	2.63814e-36	4.51976e-34	HDX
ENSG00000005812	807.535	-1.75922	0.139871	-12.5774	2.8098e-36	4.79104e-34	FBXL3
ENSG00000141682	554.886	1.93537	0.153954	12.5711	3.04516e-36	5.16787e-34	PMAIP1
ENSG00000099256	171.235	-3.33217	0.26615	-12.5199	5.8122e-36	9.81742e-34	PRTFDC1
ENSG00000249478	147.688	3.58248	0.287028	12.4813	9.44602e-36	1.58808e-33
ENSG00000172175	900.347	1.51066	0.121128	12.4716	1.06668e-35	1.78497e-33	MALT1
ENSG00000184584	222.217	2.75313	0.220792	12.4693	1.09752e-35	1.82808e-33	TMEM173
ENSG00000250208	474.4	-2.0261	0.16258	-12.4621	1.20137e-35	1.99183e-33	FZD10-DT
ENSG00000113448	1108.85	1.76418	0.141664	12.4533	1.34154e-35	2.21404e-33	PDE4D
ENSG00000103460	117.333	3.33534	0.268929	12.4023	2.53854e-35	4.1704e-33	TOX3
ENSG00000172667	674.764	1.70438	0.137487	12.3967	2.72458e-35	4.45567e-33	ZMAT3
ENSG00000151640	278.805	-2.32173	0.187443	-12.3864	3.09794e-35	5.04333e-33	DPYSL4
ENSG00000188580	110.129	3.75396	0.304371	12.3335	5.98107e-35	9.6931e-33	NKAIN2
ENSG00000166145	147.501	3.22754	0.263216	12.2619	1.4503e-34	2.33986e-32	SPINT1
ENSG00000104447	2689.65	1.42565	0.116504	12.237	1.97229e-34	3.16781e-32	TRPS1
ENSG00000197705	220.089	2.79337	0.228288	12.2362	1.99239e-34	3.18588e-32	KLHL14
ENSG00000139746	3280.18	-1.22304	0.0999989	-12.2305	2.13577e-34	3.40004e-32	RBM26
ENSG00000161940	205.967	-2.77759	0.228707	-12.1447	6.11836e-34	9.69719e-32	BCL6B
ENSG00000074964	489.246	1.97874	0.16311	12.1313	7.21049e-34	1.13283e-31	ARHGEF10L
ENSG00000130038	908.452	-1.48344	0.122281	-12.1313	7.20641e-34	1.13283e-31	CRACR2A
ENSG00000166689	1449.81	1.41395	0.116773	12.1085	9.51717e-34	1.48873e-31	PLEKHA7
ENSG00000143333	355.284	2.2279	0.18443	12.0799	1.34905e-33	2.10113e-31	RGS16
ENSG00000077616	334.195	2.50994	0.20884	12.0185	2.84199e-33	4.40729e-31	NAALAD2
ENSG00000156103	178.746	-3.53383	0.294473	-12.0005	3.52951e-33	5.44998e-31	MMP16
ENSG00000124459	975.778	1.49272	0.124446	11.9949	3.77899e-33	5.81028e-31	ZNF45
ENSG00000121671	670.46	-1.6625	0.138685	-11.9876	4.12732e-33	6.31884e-31	CRY2
ENSG00000170689	1154.39	-1.40775	0.117594	-11.9712	5.02739e-33	7.66421e-31	HOXB9
ENSG00000076356	1513.75	1.6274	0.136053	11.9615	5.65354e-33	8.5824e-31	PLXNA2
ENSG00000214922	163.283	2.98017	0.249389	11.9499	6.49951e-33	9.82518e-31	HLA-F-AS1
ENSG00000274276	2043.1	-1.54744	0.129534	-11.9462	6.79223e-33	1.02247e-30	CBSL
ENSG00000100473	1229.53	1.40707	0.1178	11.9446	6.92789e-33	1.03855e-30	COCH
ENSG00000248933	125.834	3.22	0.269637	11.942	7.14687e-33	1.06693e-30	USP17L22
ENSG00000038427	2521.2	1.33798	0.112123	11.9332	7.95066e-33	1.18202e-30	VCAN
ENSG00000168502	1406.59	1.30237	0.109298	11.9158	9.79455e-33	1.45016e-30	MTCL1
ENSG00000128918	662.217	1.98251	0.166663	11.8953	1.25133e-32	1.8451e-30	ALDH1A2
ENSG00000280721	371.362	2.33754	0.196562	11.8921	1.30047e-32	1.90973e-30	LINC01943
ENSG00000180198	3745.55	-1.24523	0.104762	-11.8863	1.39476e-32	2.03987e-30	RCC1
ENSG00000108759	94.8346	-3.76178	0.316754	-11.876	1.57678e-32	2.29673e-30	KRT32
ENSG00000118257	1310.29	1.29617	0.10915	11.8751	1.59422e-32	2.31277e-30	NRP2
ENSG00000185432	693.349	2.2246	0.187613	11.8574	1.97084e-32	2.84767e-30	METTL7A
ENSG00000161298	1610.34	1.28736	0.108801	11.8322	2.66204e-32	3.83099e-30	ZNF382
ENSG00000167232	913.75	1.62509	0.137573	11.8125	3.36228e-32	4.81944e-30	ZNF91
ENSG00000197496	238.111	-2.31469	0.196203	-11.7974	4.02375e-32	5.7447e-30	SLC2A10
ENSG00000175414	2046.03	-1.28882	0.10936	-11.7851	4.65752e-32	6.62325e-30	ARL10
ENSG00000048740	909.416	1.56222	0.132705	11.7721	5.43229e-32	7.6946e-30	CELF2
ENSG00000204256	5112.69	-1.30391	0.110949	-11.7524	6.8677e-32	9.68965e-30	BRD2
ENSG00000158296	300.57	-2.25354	0.192184	-11.7259	9.38726e-32	1.31928e-29	SLC13A3
ENSG00000225975	311.467	2.20267	0.188093	11.7105	1.12555e-31	1.57568e-29	LINC01534
ENSG00000188897	812.84	-1.54607	0.132125	-11.7015	1.25148e-31	1.74519e-29
ENSG00000204619	81.4379	3.87491	0.332158	11.6659	1.90404e-31	2.64493e-29	PPP1R11
ENSG00000100968	890.548	1.59408	0.136798	11.6528	2.22027e-31	3.07234e-29	NFATC4
ENSG00000158220	780.962	1.70841	0.146649	11.6497	2.30271e-31	3.17421e-29	ESYT3
ENSG00000165175	971.425	1.47495	0.12762	11.5573	6.77929e-31	9.30936e-29	MID1IP1
ENSG00000148798	270.202	-2.24944	0.195088	-11.5304	9.2724e-31	1.26845e-28	INA
ENSG00000278318	260.541	2.62318	0.227608	11.525	9.87626e-31	1.34594e-28	ZNF229
ENSG00000275367	1137.44	1.36218	0.118311	11.5135	1.12744e-30	1.53068e-28
ENSG00000236014	183.76	2.84725	0.247577	11.5005	1.31204e-30	1.77461e-28	VPS52
ENSG00000091136	4111.74	1.28384	0.112136	11.4489	2.38068e-30	3.20795e-28	LAMB1
ENSG00000181291	241.74	2.35232	0.205501	11.4468	2.4412e-30	3.27722e-28	TMEM132E
ENSG00000167114	1025.17	-1.32238	0.115582	-11.4411	2.60674e-30	3.48644e-28	SLC27A4
ENSG00000131831	139.525	3.05298	0.26696	11.4361	2.76138e-30	3.67959e-28	RAI2
ENSG00000237462	212.269	2.65212	0.232051	11.429	2.99387e-30	3.97466e-28	TRIM27
ENSG00000198885	444.865	-1.94477	0.170796	-11.3865	4.88053e-30	6.45558e-28	ITPRIPL1
ENSG00000197128	683.903	1.55547	0.136795	11.3708	5.84398e-30	7.70164e-28	ZNF772
ENSG00000227374	71.0445	3.82834	0.337059	11.3581	6.76263e-30	8.87977e-28
ENSG00000131435	70.0047	-3.72011	0.328647	-11.3195	1.05096e-29	1.37496e-27	PDLIM4
ENSG00000182013	408.757	-1.85763	0.164367	-11.3017	1.2869e-29	1.67753e-27	PNMA8A
ENSG00000242125	11752.8	-1.1727	0.103863	-11.2909	1.45558e-29	1.89057e-27	SNHG3
ENSG00000270641	17266	1.13333	0.100388	11.2895	1.47889e-29	1.91394e-27	TSIX
ENSG00000187720	1189.84	1.45815	0.129187	11.2871	1.51979e-29	1.95982e-27	THSD4
ENSG00000166963	724.863	-1.55807	0.138359	-11.2611	2.04185e-29	2.62364e-27	MAP1A
ENSG00000198807	368.237	2.05007	0.182106	11.2576	2.12447e-29	2.72007e-27	PAX9
ENSG00000204657	75.9513	3.77134	0.335035	11.2565	2.1506e-29	2.74377e-27	OR2H2
ENSG00000177519	96.9422	3.32912	0.296106	11.243	2.50692e-29	3.18707e-27	RPRM
ENSG00000185046	503.718	1.72553	0.15364	11.231	2.87368e-29	3.64047e-27	ANKS1B
ENSG00000197653	454.346	-1.79356	0.159813	-11.2229	3.14942e-29	3.97578e-27	DNAH10
ENSG00000130021	78.1735	-3.54913	0.316686	-11.2071	3.76297e-29	4.73371e-27	PUDP
ENSG00000135333	1584.98	1.39762	0.124864	11.1932	4.40493e-29	5.52198e-27	EPHA7
ENSG00000136059	149.291	-3.0665	0.273988	-11.1921	4.45765e-29	5.56866e-27	VILL
ENSG00000156463	163.735	2.67542	0.239394	11.1758	5.35634e-29	6.66818e-27	SH3RF2
ENSG00000113319	932.587	1.57121	0.141192	11.1282	9.1493e-29	1.13399e-26	RASGRF2
ENSG00000196220	2175.75	1.15542	0.103831	11.128	9.17206e-29	1.13399e-26	SRGAP3
ENSG00000223443	318.476	2.12068	0.190984	11.104	1.19993e-28	1.47847e-26	USP17L2
ENSG00000084623	1389.39	-1.27126	0.114558	-11.097	1.29654e-28	1.59204e-26	EIF3I
ENSG00000229006	503.537	-1.86144	0.16782	-11.0919	1.37382e-28	1.6812e-26	TRIM27
ENSG00000224758	71.5321	-3.69383	0.333161	-11.0872	1.44684e-28	1.76456e-26	LINC01167
ENSG00000064601	1178.9	-1.22978	0.111059	-11.0732	1.6927e-28	2.05743e-26	CTSA
ENSG00000198182	687.395	1.63889	0.148366	11.0463	2.28495e-28	2.76794e-26	ZNF607
ENSG00000146049	84.2137	3.64679	0.330662	11.0287	2.77729e-28	3.35306e-26	KAAG1
ENSG00000228526	699.793	1.69248	0.153707	11.0111	3.37868e-28	4.06549e-26	MIR34AHG
ENSG00000083520	2607.07	-1.43485	0.130512	-10.994	4.08393e-28	4.89725e-26	DIS3
ENSG00000145920	474.72	-2.1765	0.197977	-10.9937	4.09715e-28	4.89725e-26	CPLX2
ENSG00000083535	978.705	-1.4913	0.135735	-10.9868	4.4211e-28	5.26697e-26	PIBF1
ENSG00000145362	1757.2	1.20876	0.110051	10.9836	4.58156e-28	5.44012e-26	ANK2
ENSG00000168404	316.892	1.97331	0.18012	10.9556	6.24785e-28	7.39425e-26	MLKL
ENSG00000267575	719.747	1.41603	0.129292	10.9522	6.48802e-28	7.65331e-26
ENSG00000025800	3373.47	-1.16889	0.106771	-10.9477	6.81607e-28	8.01401e-26	KPNA6
ENSG00000003987	521.304	1.82323	0.166649	10.9406	7.37174e-28	8.6391e-26	MTMR7
ENSG00000250133	425.03	-1.88829	0.173566	-10.8794	1.44561e-27	1.68864e-25	HOXC-AS2
ENSG00000062822	1765.35	-1.20189	0.110574	-10.8696	1.60924e-27	1.87369e-25	POLD1
ENSG00000082482	115.695	2.83969	0.261296	10.8677	1.64245e-27	1.90619e-25	KCNK2
ENSG00000156689	49.5328	3.73452	0.34365	10.8672	1.65139e-27	1.91041e-25	GLYATL2
ENSG00000167306	986.09	1.7459	0.160827	10.8557	1.87301e-27	2.15984e-25	MYO5B
ENSG00000155966	193.591	2.48545	0.229128	10.8474	2.05159e-27	2.35821e-25	AFF2
ENSG00000112541	1256.77	1.41206	0.13026	10.8404	2.21602e-27	2.5391e-25	PDE10A
ENSG00000163053	342.199	1.99696	0.184325	10.8339	2.37686e-27	2.70616e-25	SLC16A14
ENSG00000275714	134.802	-3.03611	0.280234	-10.8342	2.37078e-27	2.70616e-25	HIST1H3A
ENSG00000163637	1307.03	1.43326	0.132348	10.8294	2.49682e-27	2.83377e-25	PRICKLE2
ENSG00000163975	888.871	1.81359	0.167609	10.8204	2.75681e-27	3.10923e-25	MELTF
ENSG00000253846	173.675	2.58207	0.238626	10.8206	2.75079e-27	3.10923e-25	PCDHGA10
ENSG00000177551	141.112	-2.97816	0.275456	-10.8117	3.02886e-27	3.40539e-25	NHLH2
ENSG00000101938	245.627	2.21624	0.205259	10.7973	3.54544e-27	3.97377e-25	CHRDL1
ENSG00000145012	2492.86	1.04322	0.096642	10.7947	3.64576e-27	4.07352e-25	LPP
ENSG00000018236	402.294	1.81671	0.168487	10.7825	4.16526e-27	4.63956e-25	CNTN1
ENSG00000171435	905.698	1.48966	0.138357	10.7668	4.93983e-27	5.48534e-25	KSR2
ENSG00000182253	1445.34	1.2831	0.119416	10.7448	6.27203e-27	6.94324e-25	SYNM
ENSG00000135750	582.822	1.51735	0.141247	10.7425	6.42561e-27	7.09143e-25	KCNK1
ENSG00000267470	509.733	1.62785	0.151765	10.7261	7.6791e-27	8.44888e-25	ZNF571-AS1
ENSG00000162687	89.9284	-3.44738	0.321549	-10.7212	8.09667e-27	8.88116e-25	KCNT2
ENSG00000182957	924.213	1.35863	0.127134	10.6866	1.17647e-26	1.28653e-24	SPATA13
ENSG00000273445	208.647	2.36075	0.221068	10.6788	1.27886e-26	1.39427e-24
ENSG00000113532	313.858	2.11196	0.198375	10.6463	1.81433e-26	1.97208e-24	ST8SIA4
ENSG00000104267	2271.13	1.46693	0.137803	10.6451	1.8371e-26	1.99082e-24	CA2
ENSG00000049759	1728.32	1.34234	0.126145	10.6412	1.9161e-26	2.07019e-24	NEDD4L
ENSG00000198521	1055.76	1.36176	0.127978	10.6406	1.92935e-26	2.07827e-24	ZNF43
ENSG00000101746	325.717	1.86321	0.175583	10.6116	2.63299e-26	2.82775e-24	NOL4
ENSG00000104722	158.047	-2.49167	0.235134	-10.5968	3.08325e-26	3.30146e-24	NEFM
ENSG00000074410	500.215	1.68792	0.159302	10.5957	3.11949e-26	3.33036e-24	CA12
ENSG00000206287	72.4978	3.5582	0.336556	10.5724	4.00156e-26	4.24685e-24	RING1
ENSG00000235107	72.4978	3.5582	0.336556	10.5724	4.00156e-26	4.24685e-24	RING1
ENSG00000215270	118.78	-2.87311	0.272608	-10.5394	5.68717e-26	6.01803e-24
ENSG00000268388	346.299	-1.90011	0.180342	-10.5362	5.88478e-26	6.20888e-24	FENDRR
ENSG00000164442	617.374	1.5497	0.147284	10.5219	6.85076e-26	7.20692e-24	CITED2
ENSG00000133107	86.4665	3.34283	0.31794	10.5141	7.4426e-26	7.8067e-24	TRPC4
ENSG00000103249	1315.83	-1.26945	0.120783	-10.5102	7.75663e-26	8.08893e-24	CLCN7
ENSG00000179242	128.424	-2.82986	0.269245	-10.5104	7.73921e-26	8.08893e-24	CDH4
ENSG00000091129	694.119	1.56737	0.149238	10.5025	8.41389e-26	8.74898e-24	NRCAM
ENSG00000120549	613.389	1.57089	0.149781	10.4879	9.81409e-26	1.01755e-23	KIAA1217
ENSG00000119681	625.993	1.50813	0.143802	10.4875	9.85757e-26	1.01913e-23	LTBP2
ENSG00000197757	557.568	-1.51412	0.144787	-10.4576	1.35253e-25	1.3943e-23	HOXC6
ENSG00000081377	1697.9	-1.13015	0.108138	-10.451	1.44965e-25	1.49016e-23	CDC14B
ENSG00000185869	813.073	1.32734	0.127032	10.4489	1.48284e-25	1.51993e-23	ZNF829
ENSG00000101096	104.931	2.8583	0.273782	10.4401	1.6266e-25	1.66255e-23	NFATC2
ENSG00000013588	637.483	1.56549	0.150047	10.4334	1.74613e-25	1.77966e-23	GPRC5A
ENSG00000054690	2373.89	1.07579	0.103115	10.4329	1.75502e-25	1.78367e-23	PLEKHH1
ENSG00000158050	60.8776	-3.46943	0.332562	-10.4324	1.76304e-25	1.78678e-23	DUSP2
ENSG00000108018	179.146	2.44748	0.234706	10.4279	1.84989e-25	1.86953e-23	SORCS1
ENSG00000175287	310.135	-1.98552	0.190446	-10.4256	1.8944e-25	1.90915e-23	PHYHD1
ENSG00000070018	1865.72	1.04578	0.100407	10.4154	2.10903e-25	2.11361e-23	LRP6
ENSG00000281324	1865.72	1.04578	0.100407	10.4154	2.10903e-25	2.11361e-23	LRP6
ENSG00000086289	235.488	2.15951	0.207678	10.3983	2.52329e-25	2.52175e-23	EPDR1
ENSG00000223501	154.697	-2.63896	0.253814	-10.3972	2.55283e-25	2.53018e-23	VPS52
ENSG00000225590	154.697	-2.63896	0.253814	-10.3972	2.55283e-25	2.53018e-23	VPS52
ENSG00000228425	154.697	-2.63896	0.253814	-10.3972	2.55283e-25	2.53018e-23	VPS52
ENSG00000124496	473.074	1.7188	0.165332	10.3961	2.58333e-25	2.55338e-23	TRERF1
ENSG00000162430	915.192	1.26698	0.121877	10.3956	2.59755e-25	2.5604e-23	SELENON
ENSG00000100201	16651.8	-0.88612	0.0852899	-10.3895	2.7676e-25	2.72057e-23	DDX17
ENSG00000184347	589.696	1.77025	0.170604	10.3763	3.17713e-25	3.11463e-23	SLIT3
ENSG00000116353	1912.95	-1.02787	0.0992916	-10.352	4.09784e-25	3.99545e-23	MECR
ENSG00000172164	298.669	2.09919	0.202779	10.3521	4.09525e-25	3.99545e-23	SNTB1
ENSG00000123388	200.514	-2.26662	0.219211	-10.3399	4.64914e-25	4.52073e-23	HOXC11
ENSG00000180818	196.177	-2.21641	0.214753	-10.3207	5.6782e-25	5.50648e-23	HOXC10
ENSG00000261824	983.67	1.37104	0.132942	10.3131	6.1517e-25	5.94962e-23	LINC00662
ENSG00000141404	861.003	1.37982	0.13407	10.2918	7.67437e-25	7.40237e-23	GNAL
ENSG00000138792	320.327	2.07735	0.201962	10.2859	8.16167e-25	7.85135e-23	ENPEP
ENSG00000134317	764.78	1.3853	0.134711	10.2835	8.36474e-25	8.0039e-23	GRHL1
ENSG00000277128	232.165	-2.36204	0.229689	-10.2836	8.35201e-25	8.0039e-23
ENSG00000197558	740.545	1.3888	0.135076	10.2816	8.5262e-25	8.13676e-23	SSPO
ENSG00000075213	231.907	2.35914	0.22948	10.2804	8.63941e-25	8.22298e-23	SEMA3A
ENSG00000049323	2450.6	1.28213	0.124883	10.2666	9.9652e-25	9.45984e-23	LTBP1
ENSG00000161249	1806.13	1.16354	0.113481	10.2531	1.14561e-24	1.08465e-22	DMKN
ENSG00000160201	2058.46	-1.41038	0.137601	-10.2498	1.18546e-24	1.11943e-22	U2AF1
ENSG00000147862	943.608	1.28347	0.125357	10.2385	1.33255e-24	1.25504e-22	NFIB
ENSG00000226711	775.702	1.40931	0.137916	10.2186	1.63622e-24	1.53703e-22	FAM66C
ENSG00000004455	6146.46	-0.99699	0.0975822	-10.2169	1.66542e-24	1.56038e-22	AK2
ENSG00000144645	1195.07	1.17679	0.115337	10.2031	1.92052e-24	1.79472e-22	OSBPL10
ENSG00000128000	801.289	1.35026	0.132373	10.2004	1.97524e-24	1.83631e-22	ZNF780B
ENSG00000281601	801.289	1.35026	0.132373	10.2004	1.97524e-24	1.83631e-22	ZNF780B
ENSG00000162521	5550.59	-0.999047	0.0980654	-10.1876	2.25353e-24	2.08963e-22	RBBP4
ENSG00000115677	7177.67	-0.852779	0.0837679	-10.1803	2.42906e-24	2.2466e-22	HDLBP
ENSG00000228784	604.747	-1.4623	0.143664	-10.1786	2.47029e-24	2.27888e-22	LINC00954
ENSG00000144724	3483.04	0.936602	0.0921642	10.1623	2.92036e-24	2.68718e-22	PTPRG
ENSG00000181026	2744.38	1.01235	0.0996483	10.1592	3.01586e-24	2.76797e-22	AEN
ENSG00000229390	54.6449	3.50129	0.345061	10.1468	3.42238e-24	3.13309e-22	MICD
ENSG00000235657	557.307	-3.36962	0.332377	-10.138	3.74833e-24	3.42278e-22	HLA-A
ENSG00000100038	1627.62	-1.18241	0.116648	-10.1365	3.80521e-24	3.46592e-22	TOP3B
ENSG00000255455	173.905	2.62295	0.25911	10.1229	4.37295e-24	3.97298e-22
ENSG00000123892	73.5146	3.26527	0.322819	10.1149	4.74642e-24	4.30143e-22	RAB38
ENSG00000120318	373.196	1.73984	0.172139	10.1072	5.13455e-24	4.64148e-22	ARAP3
ENSG00000169031	494.834	1.67369	0.165609	10.1063	5.18298e-24	4.66183e-22	COL4A3
ENSG00000237016	206.712	2.27378	0.224982	10.1065	5.17058e-24	4.66183e-22
ENSG00000197079	63.2902	-3.36748	0.333912	-10.0849	6.44043e-24	5.7784e-22	KRT35
ENSG00000064012	999.071	1.17647	0.116914	10.0627	8.07567e-24	7.22753e-22	CASP8
ENSG00000146858	300.917	-1.79104	0.178152	-10.0534	8.87208e-24	7.92059e-22	ZC3HAV1L
ENSG00000129682	3282.49	0.969282	0.0964833	10.0461	9.55695e-24	8.51089e-22	FGF13
ENSG00000147642	462.058	1.63392	0.162867	10.0322	1.09997e-23	9.77152e-22	SYBU
ENSG00000065923	2298.05	1.01095	0.10104	10.0055	1.44189e-23	1.27774e-21	SLC9A7
ENSG00000130726	4004.27	-0.971811	0.0971595	-10.0022	1.49013e-23	1.31724e-21	TRIM28
ENSG00000137313	71.2687	3.37923	0.337867	10.0017	1.49863e-23	1.32151e-21	TRIM26
ENSG00000019549	95.0404	-3.1031	0.311159	-9.9727	2.00705e-23	1.76552e-21	SNAI2
ENSG00000205946	150.373	2.60366	0.261209	9.96772	2.1101e-23	1.85163e-21	USP17L6P
ENSG00000196660	229.99	1.97114	0.198455	9.93242	3.00854e-23	2.6336e-21	SLC30A10
ENSG00000134644	7979.08	-0.894617	0.0901478	-9.92389	3.27733e-23	2.86194e-21	PUM1
ENSG00000162517	1135.05	-1.10054	0.110907	-9.92308	3.30391e-23	2.87816e-21	PEF1
ENSG00000103197	3070.06	-1.10622	0.111483	-9.92271	3.31631e-23	2.88199e-21	TSC2
ENSG00000073792	1565.26	1.3204	0.133192	9.91354	3.63524e-23	3.15154e-21	IGF2BP2
ENSG00000068078	1014.4	-1.2475	0.125941	-9.90543	3.94258e-23	3.40977e-21	FGFR3
ENSG00000175556	1239.61	1.08951	0.110087	9.89682	4.29722e-23	3.70756e-21	LONRF3
ENSG00000185963	1807.74	-1.0155	0.102641	-9.89366	4.43507e-23	3.81734e-21	BICD2
ENSG00000261728	218.925	-2.06	0.208288	-9.89019	4.59162e-23	3.94266e-21
ENSG00000082397	1588.63	1.01252	0.102431	9.88487	4.8423e-23	4.14801e-21	EPB41L3
ENSG00000106976	1904.02	-1.46544	0.149059	-9.83126	8.25768e-23	7.05688e-21	DNM1
ENSG00000108511	2052.83	-1.05828	0.107684	-9.82767	8.55745e-23	7.26494e-21	HOXB6
ENSG00000184384	503.988	1.55919	0.158651	9.8278	8.54614e-23	7.26494e-21	MAML2
ENSG00000244879	3437.1	0.885808	0.0901345	9.82762	8.56172e-23	7.26494e-21	GABPB1-AS1
ENSG00000243055	160.962	2.27068	0.231391	9.81317	9.88103e-23	8.3647e-21	GK-AS1
ENSG00000198108	276.715	1.85665	0.189269	9.8096	1.02373e-22	8.64599e-21	CHSY3
ENSG00000026025	5678.98	-1.32266	0.134875	-9.80655	1.05511e-22	8.89014e-21	VIM
ENSG00000158301	519.197	-1.76183	0.179702	-9.80418	1.08017e-22	9.08001e-21	GPRASP2
ENSG00000141655	584.387	1.51454	0.154542	9.80017	1.124e-22	9.42644e-21	TNFRSF11A
ENSG00000077327	67.608	3.2846	0.335224	9.7982	1.1461e-22	9.58936e-21	SPAG6
ENSG00000120784	924.412	1.21524	0.124063	9.79538	1.17856e-22	9.83813e-21	ZFP30
ENSG00000235601	80.8752	-3.00903	0.308117	-9.76588	1.5774e-22	1.3137e-20	BARX1-DT
ENSG00000197594	1138.6	1.23536	0.126503	9.7655	1.58323e-22	1.3155e-20	ENPP1
ENSG00000083828	531.79	1.46891	0.150668	9.74932	1.857e-22	1.53943e-20	ZNF586
ENSG00000165125	97.3974	2.74145	0.281412	9.74177	2.00044e-22	1.65452e-20	TRPV6
ENSG00000164616	254.378	1.96617	0.20195	9.73591	2.11912e-22	1.74866e-20	FBXL21
ENSG00000175471	516.496	1.4661	0.150604	9.73478	2.14281e-22	1.76416e-20	MCTP1
ENSG00000015133	1563.05	1.02687	0.105568	9.72714	2.30996e-22	1.89743e-20	CCDC88C
ENSG00000235600	54.2462	-3.33392	0.342969	-9.72077	2.45923e-22	2.01545e-20	MICD
ENSG00000178538	989.656	1.43902	0.148052	9.71971	2.48492e-22	2.03187e-20	CA8
ENSG00000276071	220.373	2.06051	0.212091	9.7152	2.59737e-22	2.119e-20
ENSG00000027075	1027.61	1.18701	0.122334	9.70303	2.92686e-22	2.38241e-20	PRKCH
ENSG00000185904	199.433	-2.087	0.215598	-9.68005	3.66527e-22	2.97673e-20	LINC00839
ENSG00000265148	206.467	2.07552	0.214505	9.67587	3.8183e-22	3.09402e-20	TSPOAP1-AS1
ENSG00000137869	660.858	1.54048	0.159741	9.64362	5.23113e-22	4.22934e-20	CYP19A1
ENSG00000198453	971.941	1.12159	0.116402	9.63545	5.66439e-22	4.56936e-20	ZNF568
ENSG00000165244	530.2	-1.44103	0.149758	-9.62237	6.43341e-22	5.1781e-20	ZNF367
ENSG00000241886	94.6508	2.76198	0.287055	9.62179	6.46926e-22	5.19534e-20
ENSG00000178386	285.835	1.81512	0.188683	9.61998	6.58444e-22	5.27605e-20	ZNF223
ENSG00000213096	722.024	1.35131	0.140577	9.61258	7.07561e-22	5.65703e-20	ZNF254
ENSG00000038382	9270.64	0.786285	0.0818751	9.60347	7.73e-22	6.16652e-20	TRIO
ENSG00000186020	1528.47	1.04048	0.108581	9.58253	9.46986e-22	7.53776e-20	ZNF529
ENSG00000169418	161.256	2.37098	0.247713	9.57146	1.0541e-21	8.37185e-20	NPR1
ENSG00000164308	388.842	1.83018	0.191251	9.56951	1.07411e-21	8.51194e-20	ERAP2
ENSG00000120889	1395.36	1.14143	0.119303	9.56748	1.09544e-21	8.6619e-20	TNFRSF10B
ENSG00000145242	135.442	2.7969	0.292464	9.56321	1.14162e-21	9.00725e-20	EPHA5
ENSG00000133943	1827	0.971121	0.101551	9.56289	1.1451e-21	9.01496e-20	DGLUCY
ENSG00000056998	127.226	-2.49019	0.260522	-9.55846	1.19516e-21	9.38855e-20	GYG2
ENSG00000119333	769.233	-1.21048	0.126762	-9.54917	1.30734e-21	1.02474e-19	WDR34
ENSG00000150471	296.849	-2.32455	0.243576	-9.54342	1.38204e-21	1.08093e-19	ADGRL3
ENSG00000197555	2200.59	1.02341	0.107292	9.5386	1.44775e-21	1.12987e-19	SIPA1L1
ENSG00000160949	1611.54	-1.12069	0.117589	-9.53058	1.56401e-21	1.21534e-19	TONSL
ENSG00000227124	658.259	-1.31493	0.137967	-9.53072	1.5619e-21	1.21534e-19	ZNF717
ENSG00000213923	3889.12	-1.123	0.117893	-9.52557	1.64141e-21	1.27273e-19	CSNK1E
ENSG00000214999	68.8118	3.06175	0.321514	9.52291	1.68402e-21	1.30296e-19
ENSG00000117115	151.719	2.32094	0.243852	9.51783	1.76838e-21	1.36529e-19	PADI2
ENSG00000168439	3076.7	-0.980409	0.103014	-9.51725	1.77824e-21	1.36997e-19	STIP1
ENSG00000135525	831.038	1.34024	0.140918	9.51077	1.89256e-21	1.45493e-19	MAP7
ENSG00000115267	75.7644	3.04405	0.320173	9.50749	1.95312e-21	1.49828e-19	IFIH1
ENSG00000166510	95.8589	2.84163	0.298935	9.50586	1.98404e-21	1.51876e-19	CCDC68
ENSG00000196967	1105.3	1.17015	0.123105	9.50528	1.99503e-21	1.52393e-19	ZNF585A
ENSG00000171827	609.475	1.31847	0.138779	9.50048	2.08925e-21	1.59252e-19	ZNF570
ENSG00000053524	1151.65	1.1191	0.117852	9.49585	2.18415e-21	1.66134e-19	MCF2L2
ENSG00000188517	1521.14	1.12064	0.118185	9.48215	2.49106e-21	1.89079e-19	COL25A1
ENSG00000236473	65.2124	-3.10626	0.327605	-9.48171	2.50139e-21	1.89463e-19	KRT43P
ENSG00000120068	175.668	-2.1976	0.232332	-9.45887	3.11296e-21	2.3529e-19	HOXB8
ENSG00000223494	335.324	1.76816	0.186995	9.45562	3.21102e-21	2.42193e-19
ENSG00000005889	1383	-1.35188	0.143253	-9.43701	3.83576e-21	2.88709e-19	ZFX
ENSG00000101152	1707.67	-1.04426	0.11076	-9.42816	4.1735e-21	3.13474e-19	DNAJC5
ENSG00000174307	430.68	1.67306	0.177999	9.39929	5.49343e-21	4.11755e-19	PHLDA3
ENSG00000198908	642.999	-1.5426	0.164486	-9.37829	6.70518e-21	5.01537e-19	BHLHB9
ENSG00000139629	858.756	1.40642	0.150053	9.37283	7.06104e-21	5.27058e-19	GALNT6
ENSG00000258334	230.912	1.92445	0.205339	9.37205	7.11401e-21	5.29913e-19
ENSG00000112379	1779.18	1.24647	0.133069	9.3671	7.45529e-21	5.54186e-19	ARFGEF3
ENSG00000254004	517.823	1.44865	0.15466	9.36669	7.48442e-21	5.55205e-19	ZNF260
ENSG00000267682	192.335	2.04852	0.218872	9.35946	8.01458e-21	5.9331e-19
ENSG00000048707	7353.07	0.926445	0.0990175	9.35638	8.25153e-21	6.09597e-19	VPS13D
ENSG00000129595	731.654	1.75188	0.187311	9.35277	8.53826e-21	6.29487e-19	EPB41L4A
ENSG00000204581	80.385	2.89996	0.310277	9.34636	9.07165e-21	6.67443e-19	ACOXL-AS1
ENSG00000089327	581.866	1.30765	0.140062	9.33622	9.98307e-21	7.33002e-19	FXYD5
ENSG00000185567	1545.14	1.4311	0.153469	9.32504	1.10938e-20	8.12901e-19	AHNAK2
ENSG00000218336	2262.11	0.94656	0.101532	9.32274	1.13378e-20	8.29088e-19	TENM3
ENSG00000184029	59.2985	-3.14558	0.337457	-9.32142	1.14793e-20	8.37735e-19	DSCR4
ENSG00000186314	872.021	1.3008	0.139651	9.31459	1.22425e-20	8.91624e-19	PRELID2
ENSG00000072201	153.877	2.48397	0.266892	9.307	1.31499e-20	9.55771e-19	LNX1
ENSG00000168916	1208.33	1.31453	0.141262	9.30555	1.33295e-20	9.66871e-19	ZNF608
ENSG00000115694	2665.73	-1.09568	0.117941	-9.29006	1.54201e-20	1.11627e-18	STK25
ENSG00000169071	486.582	1.63008	0.175526	9.28684	1.58937e-20	1.14824e-18	ROR2
ENSG00000136811	1915.1	-0.926873	0.0998841	-9.27949	1.70293e-20	1.22782e-18	ODF2
ENSG00000044524	333.667	1.74376	0.18804	9.27335	1.80386e-20	1.29799e-18	EPHA3
ENSG00000167637	1029.04	1.13232	0.122206	9.26561	1.93972e-20	1.39296e-18	ZNF283
ENSG00000102007	173.971	2.10858	0.227586	9.26499	1.95094e-20	1.39823e-18	PLP2
ENSG00000172183	523.085	1.7433	0.188278	9.25916	2.06046e-20	1.47378e-18	ISG20
ENSG00000118939	335.858	-1.70722	0.184406	-9.2579	2.08489e-20	1.4883e-18	UCHL3
ENSG00000225738	24.1983	3.36614	0.363798	9.25277	2.18748e-20	1.55844e-18	NRG3-AS1
ENSG00000269902	134.339	-2.35244	0.254524	-9.24249	2.40816e-20	1.71227e-18
ENSG00000204681	1682	0.978373	0.105889	9.23962	2.47375e-20	1.75543e-18	GABBR1
ENSG00000168952	270.326	1.85795	0.201175	9.23547	2.57161e-20	1.82129e-18	STXBP6
ENSG00000080493	477.642	1.73742	0.188299	9.22691	2.78542e-20	1.96884e-18	SLC4A4
ENSG00000164741	1117.92	1.13073	0.122551	9.22659	2.79388e-20	1.97094e-18	DLC1
ENSG00000245680	791.98	1.30317	0.141306	9.22234	2.90684e-20	2.04662e-18	ZNF585B
ENSG00000147676	46.9951	3.20285	0.347338	9.22113	2.93989e-20	2.06585e-18	MAL2
ENSG00000204920	321.519	1.81176	0.196668	9.21229	3.19249e-20	2.23897e-18	ZNF155
ENSG00000178104	5336.79	0.86642	0.0940803	9.20937	3.28052e-20	2.29624e-18	PDE4DIP
ENSG00000180806	353.835	-1.70064	0.184717	-9.20674	3.36186e-20	2.3486e-18	HOXC9
ENSG00000183751	1256.13	-1.14057	0.124064	-9.19344	3.80471e-20	2.65283e-18	TBL3
ENSG00000139292	213.472	2.48237	0.27015	9.18886	3.97044e-20	2.76303e-18	LGR5
ENSG00000283141	45.7774	3.23417	0.35218	9.18329	4.18132e-20	2.90416e-18
ENSG00000125885	2256.59	-0.889612	0.0969046	-9.18029	4.29945e-20	2.98046e-18	MCM8
ENSG00000112769	1137.01	1.31397	0.143444	9.16011	5.18447e-20	3.58705e-18	LAMA4
ENSG00000215386	323.859	1.8888	0.20626	9.15736	5.31809e-20	3.67244e-18	MIR99AHG
ENSG00000149930	3509.91	-0.84321	0.0921475	-9.15065	5.6591e-20	3.90044e-18	TAOK2
ENSG00000054523	4932.32	0.837503	0.0915866	9.14438	5.9971e-20	4.1255e-18	KIF1B
ENSG00000159388	369.915	1.56036	0.170679	9.14209	6.12541e-20	4.20573e-18	BTG2
ENSG00000116478	2647.94	-0.999368	0.10933	-9.14083	6.19761e-20	4.24719e-18	HDAC1
ENSG00000101160	286.085	1.6276	0.17834	9.12642	7.07992e-20	4.84261e-18	CTSZ
ENSG00000247516	52.4903	-3.18789	0.349363	-9.12487	7.18236e-20	4.90135e-18	MIR4458HG
ENSG00000261786	220.096	1.97114	0.216023	9.12471	7.19304e-20	4.90135e-18
ENSG00000245848	301.12	1.73917	0.190672	9.12127	7.42465e-20	5.0496e-18	CEBPA
ENSG00000130414	1608.67	-0.997612	0.109458	-9.11415	7.9293e-20	5.37251e-18	NDUFA10
ENSG00000281434	1608.67	-0.997612	0.109458	-9.11415	7.9293e-20	5.37251e-18	NDUFA10
ENSG00000267680	1417.65	1.08821	0.119458	9.1096	8.26873e-20	5.59196e-18	ZNF224
ENSG00000272419	880.138	1.30442	0.143221	9.10777	8.40951e-20	5.6765e-18	LINC01145
ENSG00000231925	89.3709	2.71981	0.299028	9.09551	9.4145e-20	6.34297e-18	TAPBP
ENSG00000184867	119.968	2.42156	0.266243	9.09529	9.43349e-20	6.34389e-18	ARMCX2
ENSG00000057294	771.59	1.17769	0.129489	9.09495	9.4633e-20	6.35207e-18	PKP2
ENSG00000160058	3573.07	-0.806025	0.0887363	-9.08337	1.05263e-19	7.05244e-18	BSDC1
ENSG00000165816	99.9785	2.52049	0.277704	9.07616	1.12471e-19	7.52135e-18	VWA2
ENSG00000234042	162.534	2.35475	0.259724	9.06634	1.23076e-19	8.21529e-18
ENSG00000072518	1237.16	-1.00888	0.111318	-9.06308	1.26821e-19	8.44957e-18	MARK2
ENSG00000254717	35.6463	3.24581	0.358457	9.05494	1.36648e-19	9.08748e-18	GLYATL1P2
ENSG00000231672	347.253	-1.70622	0.188575	-9.04796	1.45666e-19	9.66929e-18	DIRC3
ENSG00000165349	67.6374	-2.93057	0.324123	-9.04154	1.54479e-19	1.02355e-17	SLC7A3
ENSG00000020577	1267.84	1.06549	0.11785	9.04101	1.55236e-19	1.02667e-17	SAMD4A
ENSG00000189337	1020.17	1.14556	0.126712	9.04065	1.55738e-19	1.0281e-17	KAZN
ENSG00000223875	82.9714	-2.71746	0.300609	-9.03985	1.56885e-19	1.03377e-17	NBEAP3
ENSG00000197153	62.2626	-2.99748	0.331669	-9.03757	1.60199e-19	1.05368e-17	HIST1H3J
ENSG00000249215	68.2145	2.91932	0.323091	9.03561	1.63094e-19	1.07077e-17	NCOA4P4
ENSG00000158528	1222.99	1.41759	0.157273	9.01357	1.9946e-19	1.30714e-17	PPP1R9A
ENSG00000151883	1575.52	1.09936	0.122095	9.0042	2.17246e-19	1.42111e-17	PARP8
ENSG00000095319	6257.03	-1.00143	0.111245	-9.00197	2.21701e-19	1.44499e-17	NUP188
ENSG00000236895	43.3227	3.18355	0.353647	9.00205	2.21545e-19	1.44499e-17	GTF2H4
ENSG00000179222	2500.45	-1.33171	0.148	-8.99801	2.29847e-19	1.49538e-17	MAGED1
ENSG00000196353	46.082	3.08082	0.342548	8.99385	2.38712e-19	1.55025e-17	CPNE4
ENSG00000173599	612.32	-1.23116	0.137018	-8.9854	2.57794e-19	1.67115e-17	PC
ENSG00000149136	2764.53	-1.15672	0.128829	-8.97869	2.74021e-19	1.76997e-17	SSRP1
ENSG00000274642	90.0258	2.63383	0.29334	8.97874	2.73875e-19	1.76997e-17
ENSG00000105974	106.225	2.42755	0.270871	8.96202	3.18783e-19	2.05541e-17	CAV1
ENSG00000236490	229.252	-1.79894	0.200981	-8.95076	3.53029e-19	2.27214e-17	TAPBP
ENSG00000110104	621.214	-1.28773	0.143954	-8.94545	3.70431e-19	2.37989e-17	CCDC86
ENSG00000250892	37.9848	3.18538	0.356358	8.9387	3.93775e-19	2.52535e-17
ENSG00000182287	622.92	1.32388	0.148401	8.92095	4.6232e-19	2.95967e-17	AP1S2
ENSG00000129596	140.494	2.18805	0.245401	8.91621	4.82539e-19	3.08362e-17	CDO1
ENSG00000205531	1744.21	-1.03603	0.116321	-8.90661	5.26153e-19	3.35637e-17	NAP1L4
ENSG00000172466	1416.66	-1.14277	0.128412	-8.89928	5.62084e-19	3.57923e-17	ZNF24
ENSG00000142798	1637.9	1.11744	0.125576	8.89852	5.65978e-19	3.59766e-17	HSPG2
ENSG00000227388	57.314	2.97773	0.334707	8.89652	5.76263e-19	3.65658e-17
ENSG00000205464	596.083	1.40562	0.158025	8.89492	5.84591e-19	3.70289e-17	ATP6AP1L
ENSG00000228157	306.103	-1.66824	0.187855	-8.88046	6.65834e-19	4.21008e-17
ENSG00000133135	323.384	1.6047	0.18085	8.8731	7.11367e-19	4.4901e-17	RNF128
ENSG00000179477	48.8659	3.04165	0.342933	8.86953	7.34573e-19	4.62845e-17	ALOX12B
ENSG00000169851	3089.94	0.941937	0.106283	8.86257	7.81913e-19	4.91812e-17	PCDH7
ENSG00000166450	949.288	1.10869	0.125148	8.85903	8.07161e-19	5.06807e-17	PRTG
ENSG00000262119	51.9891	-3.03173	0.342331	-8.85614	8.28324e-19	5.19189e-17
ENSG00000007314	70.3517	-2.98682	0.337376	-8.85309	8.51314e-19	5.32671e-17	SCN4A
ENSG00000271049	167.344	1.98613	0.224489	8.84731	8.96521e-19	5.59983e-17
ENSG00000162066	632.598	-1.33368	0.150792	-8.84451	9.19338e-19	5.7324e-17	AMDHD2
ENSG00000206476	415.998	-2.85533	0.32324	-8.83347	1.01473e-18	6.31627e-17
ENSG00000110274	2947.4	-0.853524	0.0967013	-8.8264	1.08102e-18	6.71726e-17	CEP164
ENSG00000237321	54.7155	3.00944	0.341054	8.82395	1.10488e-18	6.8537e-17
ENSG00000138002	2837.62	-0.88694	0.100553	-8.82064	1.13807e-18	7.04742e-17	IFT172
ENSG00000111110	981.972	1.19996	0.136247	8.8073	1.282e-18	7.92507e-17	PPM1H
ENSG00000100056	835.101	-1.15931	0.131668	-8.80476	1.31128e-18	8.09217e-17	ESS2
ENSG00000080224	426.17	1.51909	0.172576	8.80245	1.33857e-18	8.24643e-17	EPHA6
ENSG00000198142	394.267	1.42988	0.162506	8.79894	1.38119e-18	8.49445e-17	SOWAHC
ENSG00000177455	80.1704	-2.63611	0.300087	-8.78451	1.57047e-18	9.64207e-17	CD19
ENSG00000261934	165.762	2.03801	0.232272	8.77426	1.7203e-18	1.0544e-16	PCDHGA9
ENSG00000176222	101.827	2.47551	0.282649	8.75824	1.9833e-18	1.21352e-16	ZNF404
ENSG00000183230	81.8332	2.78522	0.318078	8.75639	2.016e-18	1.23144e-16	CTNNA3
ENSG00000126337	52.995	-2.99018	0.341739	-8.7499	2.13549e-18	1.30222e-16	KRT36
ENSG00000223546	1740.62	-1.00957	0.115408	-8.74782	2.1751e-18	1.32412e-16	LINC00630
ENSG00000117643	593.025	1.2079	0.138124	8.74501	2.23002e-18	1.35526e-16	MAN1C1
ENSG00000081913	1968.67	0.864996	0.0989691	8.74006	2.32991e-18	1.41358e-16	PHLPP1
ENSG00000158669	1627.18	-0.936144	0.107142	-8.73738	2.38576e-18	1.44503e-16	GPAT4
ENSG00000249738	611.919	1.28902	0.147539	8.73681	2.39776e-18	1.44986e-16
ENSG00000149573	141.104	2.21894	0.254193	8.72936	2.56107e-18	1.54601e-16	MPZL2
ENSG00000171365	1601.73	0.993801	0.114301	8.69463	3.47951e-18	2.09691e-16	CLCN5
ENSG00000163714	3206.68	-1.0093	0.116164	-8.68858	3.67e-18	2.20801e-16	U2SURP
ENSG00000103042	952.867	-1.15593	0.133044	-8.68832	3.6784e-18	2.20937e-16	SLC38A7
ENSG00000145569	641.652	1.57739	0.181647	8.68381	3.82729e-18	2.29497e-16	OTULINL
ENSG00000157214	588.625	1.3251	0.152649	8.68071	3.93309e-18	2.35449e-16	STEAP2
ENSG00000146021	749.239	1.22357	0.140975	8.67939	3.97902e-18	2.37803e-16	KLHL3
ENSG00000248222	221.694	1.72861	0.199238	8.67608	4.0963e-18	2.44406e-16
ENSG00000169057	4304.91	-0.933922	0.1077	-8.67154	4.26303e-18	2.53933e-16	MECP2
ENSG00000150625	389.978	1.56504	0.180606	8.66553	4.49422e-18	2.67261e-16	GPM6A
ENSG00000159885	189.409	1.90197	0.219531	8.6638	4.56277e-18	2.7089e-16	ZNF222
ENSG00000182168	788.966	1.29631	0.149631	8.66338	4.57975e-18	2.7145e-16	UNC5C
ENSG00000162542	405.643	1.40859	0.162748	8.655	4.92921e-18	2.91683e-16	TMCO4
ENSG00000145555	2816.74	0.905008	0.1046	8.65211	5.05577e-18	2.98681e-16	MYO10
ENSG00000069998	890.076	-1.05765	0.122267	-8.65032	5.13567e-18	3.02903e-16	HDHD5
ENSG00000178860	78.3429	2.74301	0.31715	8.64893	5.19834e-18	3.06098e-16	MSC
ENSG00000196535	2657.58	0.831413	0.0961446	8.64752	5.26286e-18	3.09391e-16	MYO18A
ENSG00000105221	5584.16	0.836411	0.0968048	8.64018	5.61222e-18	3.28854e-16	AKT2
ENSG00000181873	1980.26	-0.960637	0.111182	-8.64024	5.60962e-18	3.28854e-16	IBA57
ENSG00000183287	344.578	1.57151	0.18191	8.63897	5.67239e-18	3.31839e-16	CCBE1
ENSG00000204221	213.221	-1.79751	0.208098	-8.63781	5.72996e-18	3.34121e-16	WDR46
ENSG00000226916	213.221	-1.79751	0.208098	-8.63781	5.72996e-18	3.34121e-16	WDR46
ENSG00000113580	1072.51	1.21691	0.140917	8.63566	5.83866e-18	3.39908e-16	NR3C1
ENSG00000272763	520.338	1.27704	0.147999	8.62868	6.20624e-18	3.60724e-16
ENSG00000090924	1456.34	1.01688	0.117946	8.62154	6.60583e-18	3.8333e-16	PLEKHG2
ENSG00000254876	896.605	-1.07786	0.125045	-8.61974	6.71059e-18	3.88782e-16	SUGT1P4-STRA6LP
ENSG00000048052	339.113	1.54901	0.179778	8.61623	6.91929e-18	4.00229e-16	HDAC9
ENSG00000266573	80.4717	2.63724	0.306102	8.61558	6.95912e-18	4.01887e-16
ENSG00000131374	1452.63	1.04862	0.121757	8.6124	7.15436e-18	4.12499e-16	TBC1D5
ENSG00000020633	227.1	1.89613	0.220346	8.60522	7.61708e-18	4.38476e-16	RUNX3
ENSG00000110237	806.493	1.14368	0.132997	8.59929	8.02109e-18	4.60995e-16	ARHGEF17
ENSG00000143867	189.307	1.91656	0.222982	8.59511	8.31831e-18	4.77314e-16	OSR1
ENSG00000152785	160.29	2.10715	0.245363	8.58789	8.85826e-18	5.07488e-16	BMP3
ENSG00000258890	2208.1	-0.833423	0.0970666	-8.5861	8.99748e-18	5.14644e-16	CEP95
ENSG00000170775	81.6602	2.69199	0.313598	8.58421	9.1463e-18	5.22326e-16	GPR37
ENSG00000243307	61.2978	2.90194	0.33814	8.58206	9.31858e-18	5.31321e-16	POM121L6P
ENSG00000113196	80.8962	-2.60727	0.303835	-8.5812	9.38916e-18	5.34499e-16	HAND1
ENSG00000266664	58.1532	-2.7547	0.321168	-8.57712	9.7276e-18	5.52891e-16
ENSG00000197410	392.593	1.41672	0.165236	8.5739	1.00037e-17	5.66794e-16	DCHS2
ENSG00000284227	392.593	1.41672	0.165236	8.5739	1.00037e-17	5.66794e-16	DCHS2
ENSG00000185829	5467.69	-0.763949	0.0891251	-8.57166	1.02005e-17	5.77036e-16	ARL17A
ENSG00000071894	1908.98	-0.922788	0.107739	-8.56505	1.08024e-17	6.10126e-16	CPSF1
ENSG00000189042	653.908	1.2795	0.149642	8.55038	1.22686e-17	6.91851e-16	ZNF567
ENSG00000168397	1470.98	-1.07037	0.125208	-8.54867	1.2452e-17	7.01093e-16	ATG4B
ENSG00000120694	1249.02	-1.11579	0.130561	-8.54611	1.27309e-17	7.15674e-16	HSPH1
ENSG00000215417	2798.63	-1.01535	0.118828	-8.54473	1.28832e-17	7.23109e-16	MIR17HG
ENSG00000112493	240.512	-1.68312	0.197019	-8.54293	1.30866e-17	7.33379e-16	TAPBP
ENSG00000165238	2042.95	-1.01105	0.118395	-8.53968	1.34596e-17	7.53108e-16	WNK2
ENSG00000185532	711.003	1.32213	0.154877	8.53665	1.38167e-17	7.7189e-16	PRKG1
ENSG00000187984	758.402	-1.07622	0.126148	-8.5314	1.44591e-17	8.06526e-16	ANKRD19P
ENSG00000169710	20969.4	0.70283	0.0824027	8.52921	1.47349e-17	8.2064e-16	FASN
ENSG00000179104	771.977	1.09819	0.128789	8.52702	1.50164e-17	8.35025e-16	TMTC2
ENSG00000165219	4423.38	-0.822846	0.0965291	-8.52433	1.53703e-17	8.53382e-16	GAPVD1
ENSG00000166888	598.372	-1.33122	0.156194	-8.52282	1.55711e-17	8.63199e-16	STAT6
ENSG00000148396	6469.31	-0.694929	0.0815648	-8.51996	1.59602e-17	8.83412e-16	SEC16A
ENSG00000184226	1718.93	-1.1377	0.133557	-8.51849	1.61644e-17	8.93337e-16	PCDH9
ENSG00000106078	1456.29	1.00951	0.118583	8.51317	1.69242e-17	9.32532e-16	COBL
ENSG00000221970	46.7201	2.9948	0.351785	8.51316	1.69254e-17	9.32532e-16	OR2A1
ENSG00000121057	3293.2	-0.796983	0.0936646	-8.50891	1.75583e-17	9.65921e-16	AKAP1
ENSG00000067057	3233.24	0.773576	0.0909758	8.50311	1.84585e-17	1.01389e-15	PFKP
ENSG00000182901	381.004	1.39194	0.163828	8.49632	1.95692e-17	1.07326e-15	RGS7
ENSG00000183778	314.053	1.49161	0.17583	8.48322	2.19046e-17	1.19952e-15	B3GALT5
ENSG00000170745	118.978	2.31966	0.274024	8.46518	2.55755e-17	1.39841e-15	KCNS3
ENSG00000278330	167.58	1.9328	0.228329	8.46499	2.56184e-17	1.39864e-15
ENSG00000037042	702.353	1.12127	0.132507	8.462	2.62837e-17	1.43278e-15	TUBG2
ENSG00000117713	4744.4	0.771982	0.0912659	8.4586	2.70596e-17	1.47284e-15	ARID1A
ENSG00000100994	1717.25	-0.917472	0.108523	-8.45413	2.8117e-17	1.52808e-15	PYGB
ENSG00000185436	365.572	1.4131	0.167294	8.44677	2.99475e-17	1.62512e-15	IFNLR1
ENSG00000157445	1429.4	1.09481	0.129623	8.44612	3.01148e-17	1.6297e-15	CACNA2D3
ENSG00000188321	1173.68	1.03372	0.12239	8.44609	3.01227e-17	1.6297e-15	ZNF559
ENSG00000118900	2069.39	-0.863017	0.102208	-8.44377	3.07252e-17	1.65981e-15	UBN1
ENSG00000173559	2718.17	0.857982	0.101694	8.43687	3.25958e-17	1.75822e-15	NABP1
ENSG00000152454	140.067	2.25571	0.267726	8.42546	3.59339e-17	1.93455e-15	ZNF256
ENSG00000249853	40.1909	2.97008	0.352518	8.42533	3.59723e-17	1.93455e-15	HS3ST5
ENSG00000100296	3343.92	-0.786725	0.0933822	-8.42479	3.6141e-17	1.94072e-15	THOC5
ENSG00000273802	105.953	2.39123	0.283918	8.42226	3.69282e-17	1.98003e-15	HIST1H2BG
ENSG00000154856	179.296	1.87903	0.223146	8.42063	3.7446e-17	2.00481e-15	APCDD1
ENSG00000101150	1227.47	-1.05198	0.12508	-8.41044	4.08461e-17	2.1836e-15	TPD52L2
ENSG00000213965	1176.84	0.946561	0.112631	8.40407	4.31271e-17	2.30212e-15	NUDT19
ENSG00000159720	1068.41	-1.12714	0.134165	-8.40111	4.42273e-17	2.35735e-15	ATP6V0D1
ENSG00000153404	523.627	1.28932	0.153548	8.39689	4.58464e-17	2.44003e-15	PLEKHG4B
ENSG00000117266	888.673	1.10016	0.131064	8.39409	4.6952e-17	2.49518e-15	CDK18
ENSG00000146909	2513.68	-0.823857	0.0981582	-8.39316	4.73253e-17	2.51131e-15	NOM1
ENSG00000178252	2406.09	-0.820902	0.0978249	-8.39154	4.79798e-17	2.54229e-15	WDR6
ENSG00000043143	495.647	1.41011	0.168201	8.38351	5.13733e-17	2.7181e-15	JADE2
ENSG00000018610	748.586	-1.07906	0.128866	-8.37349	5.59381e-17	2.95527e-15	CXorf56
ENSG00000138166	158.487	2.06694	0.246945	8.37002	5.76075e-17	3.03901e-15	DUSP5
ENSG00000126698	903.175	-1.0609	0.126756	-8.3696	5.78119e-17	3.04532e-15	DNAJC8
ENSG00000184014	3094.02	-0.820005	0.098044	-8.36364	6.0811e-17	3.19862e-15	DENND5A
ENSG00000136717	152.049	-1.92097	0.230022	-8.35125	6.7544e-17	3.54759e-15	BIN1
ENSG00000118922	695.404	-1.17343	0.140557	-8.34842	6.91825e-17	3.62835e-15	KLF12
ENSG00000099338	765.747	1.1319	0.135627	8.34566	7.08146e-17	3.70644e-15	CATSPERG
ENSG00000149428	2046.36	-0.850612	0.101926	-8.34539	7.09805e-17	3.70644e-15	HYOU1
ENSG00000280682	2046.36	-0.850612	0.101926	-8.34539	7.09805e-17	3.70644e-15	HYOU1
ENSG00000149474	642.276	-1.29201	0.154847	-8.34381	7.19328e-17	3.75072e-15	KAT14
ENSG00000187243	352.778	-1.50235	0.180067	-8.34328	7.22598e-17	3.76232e-15	MAGED4B
ENSG00000168675	701.526	1.15675	0.138685	8.34084	7.37646e-17	3.83512e-15	LDLRAD4
ENSG00000144331	336.545	1.62315	0.19466	8.33839	7.53102e-17	3.90983e-15	ZNF385B
ENSG00000127586	2078.18	-0.904577	0.108657	-8.32504	8.42973e-17	4.3701e-15	CHTF18
ENSG00000164199	8852.1	0.701197	0.0842559	8.32222	8.63302e-17	4.46905e-15	ADGRV1
ENSG00000139364	214.564	1.68013	0.201924	8.32061	8.75148e-17	4.52386e-15	TMEM132B
ENSG00000048828	2584.48	-0.829608	0.0997373	-8.31793	8.95105e-17	4.62039e-15	FAM120A
ENSG00000157152	1042.65	0.98918	0.118934	8.31706	9.01703e-17	4.64777e-15	SYN2
ENSG00000183023	193.027	2.1244	0.255488	8.31508	9.16907e-17	4.71938e-15	SLC8A1
ENSG00000234599	40.6166	-2.97006	0.357601	-8.30551	9.93913e-17	5.10843e-15	HCG9
ENSG00000058453	1349.6	1.07439	0.129435	8.30066	1.03534e-16	5.31378e-15	CROCC
ENSG00000196632	697.453	-1.27192	0.153328	-8.29543	1.08196e-16	5.54512e-15	WNK3
ENSG00000135314	741.625	1.20393	0.145151	8.29435	1.09179e-16	5.58753e-15	KHDC1
ENSG00000164107	130.877	2.05904	0.248296	8.29269	1.10713e-16	5.65801e-15	HAND2
ENSG00000173334	727.799	1.21576	0.146613	8.29234	1.11039e-16	5.6666e-15	TRIB1
ENSG00000171360	49.9924	-2.84192	0.342824	-8.28972	1.13519e-16	5.78497e-15	KRT38
ENSG00000165661	1427.73	-0.93616	0.113042	-8.28156	1.21576e-16	6.1868e-15	QSOX2
ENSG00000113396	150.09	2.09493	0.253069	8.27809	1.25162e-16	6.36029e-15	SLC27A6
ENSG00000162063	1245.15	-0.964734	0.116545	-8.27778	1.25493e-16	6.36809e-15	CCNF
ENSG00000099942	2471.76	-0.79742	0.0964094	-8.27119	1.32632e-16	6.72091e-15	CRKL
ENSG00000168385	2240.89	-0.798447	0.096564	-8.26858	1.35568e-16	6.85999e-15	2002-09-01
ENSG00000230699	426.962	1.32681	0.160602	8.26143	1.43942e-16	7.27353e-15
ENSG00000171847	233.246	1.7661	0.213825	8.25955	1.46219e-16	7.37823e-15	FAM90A1
ENSG00000149639	2724.59	0.893206	0.108186	8.25623	1.50347e-16	7.57588e-15	SOGA1
ENSG00000179912	1896.65	0.902084	0.109272	8.25542	1.51372e-16	7.61686e-15	R3HDM2
ENSG00000198929	795.578	1.07427	0.130134	8.25513	1.51739e-16	7.62465e-15	NOS1AP
ENSG00000118855	501.103	-1.3025	0.157823	-8.25293	1.54555e-16	7.75536e-15	MFSD1
ENSG00000105357	609.222	-1.1892	0.144161	-8.24911	1.59573e-16	7.99601e-15	MYH14
ENSG00000233101	1104.92	-0.980718	0.118899	-8.24832	1.60631e-16	8.03779e-15	HOXB-AS3
ENSG00000104960	968.576	-1.0708	0.129926	-8.24162	1.69889e-16	8.48924e-15	PTOV1
ENSG00000129521	491.531	1.32915	0.16132	8.23924	1.73304e-16	8.64292e-15	EGLN3
ENSG00000134438	40.2899	2.9224	0.354697	8.23915	1.73445e-16	8.64292e-15	RAX
ENSG00000196739	1960.8	-0.92198	0.112019	-8.23056	1.86343e-16	9.27282e-15	COL27A1
ENSG00000163915	708.251	1.15527	0.140384	8.22931	1.88302e-16	9.35738e-15	IGF2BP2-AS1
ENSG00000127564	1248.47	-0.931805	0.113279	-8.22578	1.93927e-16	9.62362e-15	PKMYT1
ENSG00000271254	959.116	1.11253	0.135292	8.22317	1.98195e-16	9.82184e-15
ENSG00000273340	40.7401	2.93676	0.357152	8.22272	1.98936e-16	9.84501e-15	MICE
ENSG00000060656	2325.99	-0.942098	0.114724	-8.21183	2.17844e-16	1.07511e-14	PTPRU
ENSG00000139220	148.554	2.46398	0.300051	8.21188	2.17754e-16	1.07511e-14	PPFIA2
ENSG00000165731	180.457	-1.92257	0.234396	-8.20226	2.35904e-16	1.16265e-14	RET
ENSG00000176463	498.186	1.21108	0.147658	8.20197	2.36481e-16	1.1639e-14	SLCO3A1
ENSG00000081386	433.755	1.27842	0.155874	8.20164	2.3713e-16	1.1655e-14	ZNF510
ENSG00000184007	1884.69	-0.930959	0.113512	-8.20139	2.37616e-16	1.16629e-14	PTP4A2
ENSG00000130204	1418.06	-0.963414	0.117682	-8.18657	2.68769e-16	1.31741e-14	TOMM40
ENSG00000117480	274.898	1.71923	0.210204	8.17888	2.86491e-16	1.40236e-14	FAAH
ENSG00000136999	40.3992	2.90864	0.355716	8.17685	2.91363e-16	1.42428e-14	NOV
ENSG00000148926	449.642	1.38308	0.169329	8.16799	3.13564e-16	1.53072e-14	ADM
ENSG00000165300	501.083	-1.25729	0.153956	-8.1666	3.17209e-16	1.54642e-14	SLITRK5
ENSG00000103549	4572.58	-0.778613	0.0953957	-8.16193	3.29706e-16	1.60516e-14	RNF40
ENSG00000116991	1684.86	0.975982	0.119582	8.16163	3.30531e-16	1.60701e-14	SIPA1L2
ENSG00000235750	192.533	1.86204	0.228204	8.15955	3.36284e-16	1.63277e-14	KIAA0040
ENSG00000225114	31.2206	-2.94463	0.361195	-8.15245	3.56622e-16	1.72918e-14
ENSG00000134824	1633.11	0.858876	0.105357	8.15206	3.57791e-16	1.73252e-14	FADS2
ENSG00000196159	1312.99	1.09027	0.133809	8.14799	3.70013e-16	1.78929e-14	FAT4
ENSG00000100284	669.147	-1.09508	0.134463	-8.14407	3.82201e-16	1.84575e-14	TOM1
ENSG00000137275	429.453	-1.35029	0.165884	-8.13997	3.9539e-16	1.90688e-14	RIPK1
ENSG00000128849	439.086	1.34387	0.165282	8.13076	4.26608e-16	2.05468e-14	CGNL1
ENSG00000198040	723.261	1.07882	0.132946	8.11474	4.86843e-16	2.34166e-14	ZNF84
ENSG00000244486	262.212	-1.70663	0.210353	-8.11317	4.93148e-16	2.36882e-14	SCARF2
ENSG00000237742	122.341	2.25608	0.278152	8.11097	5.0216e-16	2.40889e-14
ENSG00000204519	1344.48	1.16061	0.143096	8.11068	5.03387e-16	2.41157e-14	ZNF551
ENSG00000104419	1638.54	0.970276	0.119711	8.10518	5.26688e-16	2.51984e-14	NDRG1
ENSG00000183317	493.881	1.26721	0.15639	8.10285	5.36847e-16	2.56503e-14	EPHA10
ENSG00000147874	1785.48	-0.892005	0.110208	-8.09383	5.78171e-16	2.75881e-14	HAUS6
ENSG00000006747	860.829	1.03409	0.12782	8.09026	5.9538e-16	2.82967e-14	SCIN
ENSG00000092853	1774.82	-0.871567	0.107728	-8.09041	5.94644e-16	2.82967e-14	CLSPN
ENSG00000100297	7246.31	-0.710386	0.0878062	-8.09039	5.94756e-16	2.82967e-14	MCM5
ENSG00000228630	215.353	-1.87903	0.232303	-8.08867	6.03185e-16	2.86298e-14	HOTAIR
ENSG00000267058	137.959	2.12769	0.263122	8.08634	6.14852e-16	2.91451e-14
ENSG00000103241	121.361	-2.0535	0.254048	-8.08311	6.31364e-16	2.98884e-14	FOXF1
ENSG00000250486	45.8173	2.87533	0.355821	8.08084	6.43218e-16	3.04096e-14	FAM218A
ENSG00000155816	1450.58	1.11202	0.13762	8.08035	6.45805e-16	3.04918e-14	FMN2
ENSG00000117122	79.5239	2.51227	0.311059	8.07652	6.66412e-16	3.14235e-14	MFAP2
ENSG00000205359	71.7138	-2.68115	0.332021	-8.07525	6.73371e-16	3.17102e-14	SLCO6A1
ENSG00000176406	498.205	1.17043	0.144982	8.07292	6.86387e-16	3.22808e-14	RIMS2
ENSG00000179950	552.591	-1.14726	0.142179	-8.0691	7.08173e-16	3.32186e-14	PUF60
ENSG00000196586	1267.2	1.09196	0.135326	8.06912	7.08047e-16	3.32186e-14	MYO6
ENSG00000050405	875.18	1.04816	0.129939	8.06653	7.23235e-16	3.38809e-14	LIMA1
ENSG00000142945	1843.68	-0.828332	0.102758	-8.06096	7.56947e-16	3.54141e-14	KIF2C
ENSG00000138028	344.486	1.39062	0.172616	8.05614	7.87426e-16	3.67922e-14	CGREF1
ENSG00000102384	1656.36	-0.887963	0.110226	-8.05584	7.89337e-16	3.68337e-14	CENPI
ENSG00000083814	304.841	1.52887	0.190051	8.0445	8.66013e-16	4.03593e-14	ZNF671
ENSG00000113558	3966.97	0.815872	0.101446	8.04239	8.81025e-16	4.10058e-14	SKP1
ENSG00000107821	604.319	1.1569	0.143868	8.04138	8.88321e-16	4.1292e-14	KAZALD1
ENSG00000140538	367.048	1.34631	0.167492	8.03808	9.12597e-16	4.23657e-14	NTRK3
ENSG00000151623	992.39	0.997396	0.1243	8.02413	1.02246e-15	4.74046e-14	NR3C2
ENSG00000164318	388.555	1.5738	0.196384	8.01392	1.1111e-15	5.14479e-14	EGFLAM
ENSG00000196711	66.1637	-2.53429	0.316423	-8.00918	1.15479e-15	5.34022e-14	ALKAL1
ENSG00000173801	649.77	1.11255	0.138914	8.00895	1.15694e-15	5.34333e-14	JUP
ENSG00000188549	721.677	1.41895	0.177225	8.0065	1.18019e-15	5.44369e-14	CCDC9B
ENSG00000130635	729.119	-1.2498	0.156118	-8.00549	1.18992e-15	5.48153e-14	COL5A1
ENSG00000131153	1040.71	-0.975434	0.121865	-8.00423	1.20218e-15	5.53097e-14	GINS2
ENSG00000102195	61.46	-2.62675	0.328291	-8.00129	1.23127e-15	5.65755e-14	GPR50
ENSG00000204463	1288.81	-0.876917	0.109602	-8.00095	1.2346e-15	5.66563e-14	BAG6
ENSG00000114735	3016.11	-0.750039	0.0937491	-8.00049	1.23922e-15	5.67236e-14	HEMK1
ENSG00000158201	724.584	-1.01903	0.127368	-8.00062	1.2379e-15	5.67236e-14	ABHD3
ENSG00000149532	1914.48	-0.834527	0.104341	-7.99809	1.26368e-15	5.77696e-14	CPSF7
ENSG00000265828	51.5363	-2.64847	0.331342	-7.99317	1.31516e-15	6.00467e-14	MIR3939
ENSG00000146197	2438.94	-0.809408	0.101271	-7.99251	1.3222e-15	6.02915e-14	SCUBE3
ENSG00000116350	4935.07	-0.975673	0.122096	-7.991	1.33844e-15	6.09548e-14	SRSF4
ENSG00000091844	360.373	-1.33951	0.167943	-7.97596	1.51205e-15	6.87079e-14	RGS17
ENSG00000197261	402.655	1.36585	0.171247	7.97592	1.5125e-15	6.87079e-14	C6orf141
ENSG00000109452	281.121	1.56883	0.196752	7.97364	1.54066e-15	6.9899e-14	INPP4B
ENSG00000167113	1242.96	-0.927898	0.116388	-7.97247	1.55538e-15	7.04778e-14	COQ4
ENSG00000228835	68.6787	2.46707	0.309781	7.96394	1.66647e-15	7.54168e-14
ENSG00000137764	1017.36	1.03097	0.129491	7.96167	1.69737e-15	7.67187e-14	MAP2K5
ENSG00000167972	1501.96	0.86707	0.108957	7.95788	1.75009e-15	7.90021e-14	ABCA3
ENSG00000141076	1014.11	-0.920418	0.115701	-7.95514	1.78935e-15	8.06732e-14	UTP4
ENSG00000260942	592.138	-1.14024	0.143421	-7.95032	1.86027e-15	8.37656e-14	CAPN10-DT
ENSG00000176624	548.581	1.16605	0.146676	7.94983	1.86764e-15	8.39925e-14	MEX3C
ENSG00000227948	285.056	1.68631	0.212129	7.94949	1.87287e-15	8.41223e-14
ENSG00000137142	55.5721	2.5808	0.324697	7.94834	1.89032e-15	8.48002e-14	IGFBPL1
ENSG00000099290	1387.3	-1.06182	0.133713	-7.94105	2.00474e-15	8.98212e-14	WASHC2A
ENSG00000174453	81.3681	2.40213	0.302523	7.94035	2.01617e-15	9.02211e-14	VWC2L
ENSG00000123146	948.195	1.02495	0.129223	7.93169	2.16189e-15	9.66216e-14	ADGRE5
ENSG00000228956	96.645	2.20947	0.278931	7.92121	2.35203e-15	1.04989e-13	SATB1-AS1
ENSG00000240990	213.73	-1.58001	0.199525	-7.91884	2.39729e-15	1.06877e-13	HOXA11-AS
ENSG00000250874	148.326	-1.88622	0.238388	-7.91239	2.52489e-15	1.12426e-13
ENSG00000119669	297.827	1.43252	0.181097	7.91024	2.56899e-15	1.14249e-13	IRF2BPL
ENSG00000135049	1270.3	-0.936974	0.118523	-7.90538	2.67112e-15	1.18644e-13	AGTPBP1
ENSG00000114098	1624.35	-0.911685	0.115366	-7.90254	2.73285e-15	1.21189e-13	ARMC8
ENSG00000283486	1422.29	0.936347	0.118489	7.90243	2.73515e-15	1.21189e-13	FAM95C
ENSG00000264112	2020.44	0.885608	0.112071	7.90219	2.74053e-15	1.21278e-13
ENSG00000176771	155.963	2.19964	0.278586	7.89573	2.8861e-15	1.27563e-13	NCKAP5
ENSG00000150556	152.6	1.84869	0.234222	7.89292	2.95202e-15	1.30316e-13	LYPD6B
ENSG00000154734	6051.89	1.01521	0.128661	7.89054	3.00892e-15	1.32665e-13	ADAMTS1
ENSG00000123384	3373.7	0.814206	0.103226	7.88758	3.08111e-15	1.35673e-13	LRP1
ENSG00000140545	1503.71	0.89377	0.113316	7.88743	3.08468e-15	1.35673e-13	MFGE8
ENSG00000129422	686.129	1.08233	0.137415	7.87635	3.37078e-15	1.48075e-13	MTUS1
ENSG00000229458	16.3401	2.81298	0.358042	7.85657	3.94807e-15	1.73224e-13
ENSG00000138696	338.978	1.41059	0.179564	7.85565	3.97689e-15	1.74276e-13	BMPR1B
ENSG00000167635	1217.58	0.955455	0.121656	7.85377	4.03707e-15	1.76698e-13	ZNF146
ENSG00000131378	870.132	0.979545	0.124734	7.85304	4.0606e-15	1.77512e-13	RFTN1
ENSG00000215374	308.348	1.42801	0.181847	7.85284	4.06707e-15	1.77579e-13	FAM66B
ENSG00000156697	1389.33	-0.89918	0.114509	-7.8525	4.07816e-15	1.77848e-13	UTP14A
ENSG00000180479	973.201	0.978428	0.124653	7.84919	4.18725e-15	1.82384e-13	ZNF571
ENSG00000243137	446.419	1.46509	0.186745	7.84541	4.31524e-15	1.87731e-13	PSG4
ENSG00000168143	68.1734	2.59804	0.331163	7.8452	4.32262e-15	1.87825e-13	FAM83B
ENSG00000235370	2988.4	0.811604	0.10347	7.84385	4.36942e-15	1.8963e-13	DNM1P51
ENSG00000224858	35.252	2.8015	0.357648	7.83312	4.7591e-15	2.06293e-13	RPL29P11
ENSG00000143674	2208.26	0.778736	0.099474	7.82854	4.93548e-15	2.13681e-13	MAP3K21
ENSG00000132199	4830.51	0.669501	0.085535	7.82721	4.98818e-15	2.15703e-13	ENOSF1
ENSG00000197958	3483.85	-0.968701	0.123848	-7.82171	5.21104e-15	2.25069e-13	RPL12
ENSG00000129514	216.705	1.58073	0.202229	7.81651	5.43085e-15	2.34282e-13	FOXA1
ENSG00000156711	856.266	1.06724	0.136604	7.8127	5.59774e-15	2.41192e-13	MAPK13
ENSG00000188157	1812.3	1.02154	0.13076	7.81233	5.6141e-15	2.41608e-13	AGRN
ENSG00000100154	4355.06	-0.696042	0.0891433	-7.80813	5.80435e-15	2.49497e-13	TTC28
ENSG00000258944	102.888	2.09671	0.268635	7.80504	5.94833e-15	2.55381e-13
ENSG00000118640	95.9926	2.33126	0.298875	7.8001	6.18606e-15	2.6527e-13	VAMP8
ENSG00000119414	466.828	-1.24558	0.159706	-7.7992	6.23002e-15	2.66838e-13	PPP6C
ENSG00000170577	137.362	-1.82288	0.233763	-7.79795	6.29213e-15	2.69178e-13	SIX2
ENSG00000088247	2239.56	-0.756896	0.0972246	-7.78503	6.96994e-15	2.9782e-13	KHSRP
ENSG00000198000	1150.97	-0.933939	0.119973	-7.78459	6.99369e-15	2.9848e-13	NOL8
ENSG00000151746	1568.06	0.840261	0.107999	7.78028	7.23628e-15	3.08468e-13	BICD1
ENSG00000149503	3056.9	-0.738105	0.094889	-7.77862	7.33215e-15	3.12185e-13	INCENP
ENSG00000067445	1148.54	-1.09954	0.141392	-7.77654	7.45323e-15	3.16965e-13	TRO
ENSG00000196458	827.897	1.04762	0.134763	7.77378	7.61754e-15	3.2357e-13	ZNF605
ENSG00000205978	409.722	1.37864	0.177396	7.77154	7.75357e-15	3.2896e-13	NYNRIN
ENSG00000176788	104.485	2.28419	0.293926	7.7713	7.7683e-15	3.29197e-13	BASP1
ENSG00000197324	1049.24	0.897827	0.115534	7.77111	7.77995e-15	3.29302e-13	LRP10
ENSG00000151572	308.269	1.43937	0.185436	7.76208	8.35509e-15	3.53231e-13	ANO4
ENSG00000160055	1745.39	-0.856847	0.110436	-7.75874	8.57751e-15	3.62209e-13	TMEM234
ENSG00000101846	50.1687	-2.6268	0.339101	-7.74638	9.4553e-15	3.98807e-13	STS
ENSG00000141012	913.974	-1.21176	0.156464	-7.74464	9.58521e-15	4.03814e-13	GALNS
ENSG00000002745	75.1708	2.34863	0.303494	7.73863	1.00492e-14	4.22865e-13	WNT16
ENSG00000105220	7923.47	0.738689	0.0955119	7.734	1.04219e-14	4.38036e-13	GPI
ENSG00000104852	3044.1	-0.747626	0.0966728	-7.73357	1.04571e-14	4.39002e-13	SNRNP70
ENSG00000136111	1163.68	-1.11478	0.144179	-7.73193	1.05926e-14	4.44172e-13	TBC1D4
ENSG00000119335	2165.77	-0.828082	0.107116	-7.73071	1.06948e-14	4.47415e-13	SET
ENSG00000130856	2814.72	0.825951	0.106839	7.73076	1.06905e-14	4.47415e-13	ZNF236
ENSG00000213366	1690.87	-0.846832	0.109545	-7.73041	1.07198e-14	4.47943e-13	GSTM2
ENSG00000212232	5566.13	-0.960903	0.124317	-7.72943	1.0803e-14	4.50893e-13	SNORD17
ENSG00000170322	2612.83	-0.786243	0.101753	-7.72695	1.10152e-14	4.59219e-13	NFRKB
ENSG00000115828	151.418	2.03559	0.263524	7.7245	1.12294e-14	4.67608e-13	QPCT
ENSG00000134278	1063.64	0.924369	0.119743	7.71962	1.16677e-14	4.85296e-13	SPIRE1
ENSG00000237438	1208.2	0.872975	0.113198	7.71194	1.23921e-14	5.14832e-13	CECR7
ENSG00000232903	34.1274	-2.76538	0.358594	-7.71172	1.24138e-14	5.15137e-13	LINC01166
ENSG00000146530	622.895	1.23474	0.160164	7.70925	1.26556e-14	5.24567e-13	VWDE
ENSG00000093009	2295.35	-0.805137	0.104465	-7.70723	1.28579e-14	5.32339e-13	CDC45
ENSG00000257103	1684.85	1.06178	0.13778	7.70637	1.29445e-14	5.35307e-13	LSM14A
ENSG00000196152	884.769	-0.976916	0.126856	-7.701	1.35002e-14	5.57648e-13	ZNF79
ENSG00000112246	425.238	1.22058	0.15853	7.69936	1.36749e-14	5.64217e-13	SIM1
ENSG00000154767	1181.8	0.866638	0.112622	7.69512	1.41366e-14	5.82598e-13	XPC
ENSG00000235703	2107.56	-0.865221	0.112462	-7.69343	1.43245e-14	5.89665e-13	LINC00894
ENSG00000181800	250.742	1.59088	0.207124	7.68082	1.58073e-14	6.49959e-13	CELF2-AS1
ENSG00000103742	532.733	1.29076	0.168078	7.67954	1.59658e-14	6.55729e-13	IGDCC4
ENSG00000115687	1758.23	-0.896509	0.11682	-7.67428	1.66353e-14	6.82446e-13	PASK
ENSG00000077063	518.163	1.16653	0.15201	7.67409	1.66598e-14	6.82673e-13	CTTNBP2
ENSG00000133740	708.893	-0.981852	0.128047	-7.66794	1.74787e-14	7.15414e-13	E2F5
ENSG00000167395	1185.65	-0.956889	0.124912	-7.66052	1.85186e-14	7.57118e-13	ZNF646
ENSG00000049239	1325.82	0.823473	0.1075	7.66019	1.85652e-14	7.58159e-13	H6PD
ENSG00000091527	772.808	-1.02226	0.133478	-7.65864	1.87917e-14	7.66541e-13	CDV3
ENSG00000183741	4851.57	-0.764579	0.0998402	-7.65802	1.88816e-14	7.69332e-13	CBX6
ENSG00000159882	383.546	1.33404	0.174402	7.64923	2.0219e-14	8.22896e-13	ZNF230
ENSG00000198947	697.73	1.01199	0.132309	7.64873	2.02974e-14	8.25152e-13	DMD
ENSG00000165655	1630.75	-0.926781	0.1213	-7.64042	2.16507e-14	8.79174e-13	ZNF503
ENSG00000135899	166.562	1.73917	0.227709	7.63768	2.21168e-14	8.97088e-13	SP110
ENSG00000275319	30.7655	2.75588	0.361415	7.62524	2.43583e-14	9.86894e-13
ENSG00000256771	285.88	1.6365	0.214709	7.62193	2.49911e-14	1.01139e-12	ZNF253
ENSG00000110583	1747.55	-0.870247	0.114223	-7.61884	2.5597e-14	1.03475e-12	NAA40
ENSG00000161996	2820.29	-0.793793	0.104236	-7.61535	2.62977e-14	1.06188e-12	WDR90
ENSG00000136861	4086.07	-0.790763	0.103928	-7.60876	2.76743e-14	1.11622e-12	CDK5RAP2
ENSG00000204946	668.505	-1.0355	0.136133	-7.60649	2.81636e-14	1.13468e-12	ZNF783
ENSG00000134769	1354.03	0.914646	0.120313	7.60225	2.91027e-14	1.1712e-12	DTNA
ENSG00000112414	308.794	1.68064	0.221096	7.60139	2.92957e-14	1.17766e-12	ADGRG6
ENSG00000184436	959.219	-0.88644	0.11662	-7.60107	2.93694e-14	1.1793e-12	THAP7
ENSG00000178904	2493.86	0.869445	0.114503	7.5932	3.1211e-14	1.25185e-12	DPY19L3
ENSG00000164961	799.961	-0.988365	0.130171	-7.59284	3.12963e-14	1.25387e-12	WASHC5
ENSG00000083812	1229.92	-0.928687	0.122318	-7.59241	3.14005e-14	1.25665e-12	ZNF324
ENSG00000250548	146.123	1.98318	0.261286	7.59007	3.19739e-14	1.27818e-12	LINC01303
ENSG00000100220	1356.06	-0.856164	0.11282	-7.58873	3.23045e-14	1.28996e-12	RTCB
ENSG00000138942	479.924	-1.1336	0.149607	-7.57719	3.53112e-14	1.40846e-12	RNF185
ENSG00000240207	396.52	-1.31994	0.174266	-7.57426	3.61186e-14	1.43906e-12
ENSG00000152193	393.577	-1.22421	0.161655	-7.57301	3.64677e-14	1.45137e-12	RNF219
ENSG00000183570	331.588	-1.27612	0.168648	-7.56674	3.82701e-14	1.52142e-12	PCBP3
ENSG00000132849	4628.37	0.702642	0.0929049	7.56303	3.93799e-14	1.56381e-12	PATJ
ENSG00000231010	142.49	1.77454	0.234943	7.55304	4.25219e-14	1.68672e-12
ENSG00000161381	715.369	1.14484	0.151593	7.55205	4.28451e-14	1.69766e-12	PLXDC1
ENSG00000010256	1186.15	-0.894795	0.118539	-7.5485	4.40303e-14	1.74271e-12	UQCRC1
ENSG00000089335	774.523	1.15753	0.153356	7.548	4.42e-14	1.7475e-12	ZNF302
ENSG00000239268	35.3318	2.69208	0.356668	7.54784	4.42521e-14	1.74764e-12
ENSG00000101384	819.493	1.09314	0.144864	7.54598	4.48885e-14	1.77083e-12	JAG1
ENSG00000198934	116.814	-2.03842	0.27017	-7.54496	4.52441e-14	1.7829e-12	MAGEE1
ENSG00000166949	2029.5	0.747704	0.099146	7.54144	4.64798e-14	1.8296e-12	SMAD3
ENSG00000225813	174.936	-1.66576	0.220993	-7.53763	4.78598e-14	1.88186e-12
ENSG00000274265	551.019	1.10677	0.1469	7.53418	4.91409e-14	1.93012e-12
ENSG00000239626	33.842	2.70257	0.358931	7.5295	5.09368e-14	1.99848e-12	RPSAP41
ENSG00000083223	961.51	-0.95946	0.12745	-7.52811	5.14788e-14	2.01754e-12	TUT7
ENSG00000172661	1299.38	-0.91709	0.121872	-7.52501	5.27156e-14	2.06377e-12	WASHC2C
ENSG00000227766	34.2219	2.70663	0.359827	7.52204	5.39297e-14	2.109e-12
ENSG00000217236	165.028	-1.67222	0.222393	-7.51918	5.51199e-14	2.15321e-12	SP9
ENSG00000105464	132.584	-1.82758	0.243334	-7.51057	5.88711e-14	2.29725e-12	GRIN2D
ENSG00000140284	392.282	1.48838	0.1984	7.5019	6.29003e-14	2.45182e-12	SLC27A2
ENSG00000136932	311.253	-1.29487	0.172618	-7.50137	6.31539e-14	2.45904e-12	TRMO
ENSG00000164292	1016.08	0.953081	0.127063	7.50087	6.33953e-14	2.46311e-12	RHOBTB3
ENSG00000264714	39.1734	2.65305	0.353698	7.50091	6.33756e-14	2.46311e-12	KIAA0895LP1
ENSG00000136891	2593.67	-0.817928	0.10912	-7.4957	6.59449e-14	2.55665e-12	TEX10
ENSG00000166833	691.318	1.06139	0.141597	7.49582	6.58873e-14	2.55665e-12	NAV2
ENSG00000184205	689.924	0.991354	0.132451	7.48468	7.17212e-14	2.77759e-12	TSPYL2
ENSG00000205339	2603.87	-0.912475	0.121951	-7.48231	7.30281e-14	2.82517e-12	IPO7
ENSG00000103365	3044.56	-0.695822	0.0930171	-7.48058	7.39962e-14	2.85954e-12	GGA2
ENSG00000157741	2025.75	-0.748287	0.100065	-7.47803	7.54431e-14	2.91233e-12	UBN2
ENSG00000234882	96.4503	2.08909	0.279378	7.47765	7.56621e-14	2.91766e-12	EIF3EP1
ENSG00000124766	1979.2	0.813094	0.108741	7.47736	7.58333e-14	2.92112e-12	SOX4
ENSG00000166851	1151.37	-0.87762	0.117453	-7.47212	7.89125e-14	3.03649e-12	PLK1
ENSG00000169217	1572.25	-0.796748	0.10664	-7.47137	7.93652e-14	3.05064e-12	CD2BP2
ENSG00000096070	1193.39	-0.848131	0.11359	-7.46659	8.22998e-14	3.16007e-12	BRPF3
ENSG00000185896	1278.06	-0.909927	0.121876	-7.46603	8.26492e-14	3.1701e-12	LAMP1
ENSG00000163347	49.3198	2.62883	0.35219	7.46424	8.37805e-14	3.21007e-12	CLDN1
ENSG00000119321	2137.23	-0.850518	0.113971	-7.46261	8.48238e-14	3.24659e-12	FKBP15
ENSG00000128342	57.295	2.54849	0.341781	7.45649	8.88583e-14	3.39739e-12	LIF
ENSG00000165194	298.163	-2.65295	0.355813	-7.456	8.91867e-14	3.40593e-12	PCDH19
ENSG00000173120	2921.72	-0.752065	0.100869	-7.45588	8.9271e-14	3.40593e-12	KDM2A
ENSG00000117984	1024.19	-1.06238	0.1425	-7.45531	8.96574e-14	3.41705e-12	CTSD
ENSG00000139445	241.275	1.44015	0.193275	7.4513	9.24224e-14	3.5187e-12	FOXN4
ENSG00000153113	1268.12	0.915418	0.122873	7.45015	9.32363e-14	3.54594e-12	CAST
ENSG00000139865	359.575	1.25465	0.168549	7.4438	9.78316e-14	3.71593e-12	TTC6
ENSG00000188906	202.251	1.65151	0.221867	7.44369	9.79126e-14	3.71593e-12	LRRK2
ENSG00000196387	692.443	0.984823	0.132321	7.44271	9.86386e-14	3.73954e-12	ZNF140
ENSG00000156345	388.956	-1.51913	0.204194	-7.43961	1.00983e-13	3.8244e-12	CDK20
ENSG00000162365	450.598	1.19687	0.160904	7.43839	1.01922e-13	3.85588e-12	CYP4A22
ENSG00000120278	441.174	1.40039	0.188465	7.4305	1.08186e-13	4.08856e-12	PLEKHG1
ENSG00000011590	483.343	1.28626	0.173161	7.42809	1.10174e-13	4.15649e-12	ZBTB32
ENSG00000156113	228.826	1.55254	0.209011	7.42805	1.10214e-13	4.15649e-12	KCNMA1
ENSG00000143520	170.714	1.62446	0.218713	7.42736	1.10782e-13	4.17354e-12	FLG2
ENSG00000172568	260.17	1.38665	0.186699	7.42717	1.10949e-13	4.17544e-12	FNDC9
ENSG00000240184	877.769	0.978053	0.131962	7.41163	1.24756e-13	4.69013e-12	PCDHGC3
ENSG00000145632	162.899	1.78852	0.241501	7.40587	1.30292e-13	4.89317e-12	PLK2
ENSG00000128833	1832.84	0.832177	0.112371	7.40564	1.3052e-13	4.89659e-12	MYO5C
ENSG00000006282	670.332	0.964759	0.13037	7.40019	1.35994e-13	5.09667e-12	SPATA20
ENSG00000198917	1324.84	-1.05382	0.14241	-7.39989	1.36301e-13	5.10285e-12	SPOUT1
ENSG00000269190	637.985	1.06297	0.143674	7.39848	1.37757e-13	5.14664e-12	FBXO17
ENSG00000282954	637.985	1.06297	0.143674	7.39848	1.37757e-13	5.14664e-12	FBXO17
ENSG00000059804	585.075	1.15492	0.156237	7.39212	1.44507e-13	5.39322e-12	SLC2A3
ENSG00000105976	1201.53	1.11781	0.151226	7.39166	1.45002e-13	5.4061e-12	MET
ENSG00000099995	3174.74	-0.837355	0.113368	-7.38616	1.51132e-13	5.62881e-12	SF3A1
ENSG00000170004	3670.9	0.702827	0.0951929	7.38318	1.54549e-13	5.7501e-12	CHD3
ENSG00000003756	5031.37	-0.69538	0.094243	-7.37858	1.59987e-13	5.94629e-12	RBM5
ENSG00000163082	405.981	1.15662	0.156778	7.37746	1.61344e-13	5.99053e-12	SGPP2
ENSG00000171617	409.401	1.30381	0.176878	7.37125	1.6904e-13	6.2698e-12	ENC1
ENSG00000132932	435.618	1.17518	0.159511	7.36738	1.74019e-13	6.44785e-12	ATP8A2
ENSG00000080603	9151.46	-0.675609	0.091708	-7.36696	1.74568e-13	6.46154e-12	SRCAP
ENSG00000155974	622.974	1.06963	0.145205	7.36633	1.75385e-13	6.4851e-12	GRIP1
ENSG00000240499	110.288	1.92987	0.262022	7.36531	1.76738e-13	6.52841e-12
ENSG00000142065	739.987	1.17817	0.15998	7.36449	1.77822e-13	6.56172e-12	ZFP14
ENSG00000135272	334.038	1.35353	0.183846	7.36231	1.8075e-13	6.66294e-12	MDFIC
ENSG00000137331	31.7607	2.66807	0.362468	7.36084	1.82751e-13	6.72979e-12	IER3
ENSG00000273593	32.9221	2.63192	0.357692	7.35808	1.86579e-13	6.86375e-12	MIR7160
ENSG00000198597	1449.33	0.787977	0.107112	7.35659	1.88665e-13	6.9334e-12	ZNF536
ENSG00000121005	280.346	-1.53056	0.208096	-7.35505	1.90849e-13	7.00651e-12	CRISPLD1
ENSG00000099250	2373.21	0.772003	0.104997	7.35264	1.94334e-13	7.12717e-12	NRP1
ENSG00000080947	1101.54	1.13975	0.155031	7.35175	1.95629e-13	7.16737e-12	CROCCP3
ENSG00000240429	122.8	1.81649	0.247115	7.35079	1.97039e-13	7.21167e-12	LRRFIP1P1
ENSG00000180957	1644.35	-0.798469	0.10864	-7.34966	1.98705e-13	7.25789e-12	PITPNB
ENSG00000206286	82.4815	-2.11926	0.288343	-7.34978	1.9853e-13	7.25789e-12	VPS52
ENSG00000119318	2166.89	-0.846833	0.115249	-7.34787	2.01394e-13	7.34865e-12	RAD23B
ENSG00000167792	1271.53	-0.865777	0.117835	-7.34734	2.02185e-13	7.37003e-12	NDUFV1
ENSG00000203799	645.946	-1.00045	0.136238	-7.34343	2.08194e-13	7.58139e-12	CCDC162P
ENSG00000253123	198.354	-1.64329	0.223805	-7.34252	2.09614e-13	7.62536e-12
ENSG00000278041	865.305	-0.89513	0.121917	-7.34215	2.10191e-13	7.63863e-12
ENSG00000105486	1923.13	-0.904125	0.123182	-7.33977	2.13967e-13	7.768e-12	LIG1
ENSG00000173214	2043.32	-0.74465	0.101468	-7.33874	2.15611e-13	7.81983e-12	MFSD4B
ENSG00000113749	185.203	-1.60005	0.218041	-7.33828	2.16359e-13	7.83905e-12	HRH2
ENSG00000186472	972.344	1.00872	0.137508	7.33572	2.20533e-13	7.98221e-12	PCLO
ENSG00000156011	2010.39	0.90069	0.122907	7.32822	2.33232e-13	8.43338e-12	PSD3
ENSG00000103194	2638.64	-0.751946	0.102619	-7.32755	2.34398e-13	8.46705e-12	USP10
ENSG00000083454	104.771	2.02508	0.27651	7.32371	2.41201e-13	8.70405e-12	P2RX5
ENSG00000226887	179.334	1.75517	0.23981	7.319	2.49818e-13	9.00595e-12	ERVMER34-1
ENSG00000147536	1547.85	-0.898197	0.122731	-7.3184	2.50943e-13	9.03052e-12	GINS4
ENSG00000188677	903.163	-0.912958	0.124749	-7.31837	2.51001e-13	9.03052e-12	PARVB
ENSG00000187105	210.717	1.73246	0.236747	7.31776	2.5215e-13	9.0628e-12	HEATR4
ENSG00000087269	2233.48	-0.718147	0.0981553	-7.31644	2.54639e-13	9.14312e-12	NOP14
ENSG00000206208	294.243	2.60539	0.356159	7.31524	2.56915e-13	9.21565e-12	TAPBP
ENSG00000275481	203.691	1.56784	0.214369	7.31374	2.59799e-13	9.30983e-12
ENSG00000165512	71.3339	-2.30063	0.314714	-7.31022	2.66709e-13	9.54465e-12	ZNF22
ENSG00000196782	682.268	1.18997	0.162784	7.31013	2.66883e-13	9.54465e-12	MAML3
ENSG00000242675	36.9975	-2.58358	0.353456	-7.30948	2.68176e-13	9.58135e-12	RPS16P9
ENSG00000197536	862.46	0.93071	0.127451	7.30247	2.82522e-13	1.00839e-11	C5orf56
ENSG00000168661	246.405	1.4578	0.199682	7.30059	2.86513e-13	1.02162e-11	ZNF30
ENSG00000279566	33.0691	-2.65575	0.363865	-7.29873	2.90503e-13	1.03482e-11	ZNF43
ENSG00000163283	102.481	2.02881	0.278086	7.29564	2.97243e-13	1.05779e-11	ALPP
ENSG00000021645	1339.24	0.905377	0.124125	7.29408	3.00704e-13	1.06804e-11	NRXN3
ENSG00000197816	1567.99	-0.81406	0.111606	-7.29407	3.00719e-13	1.06804e-11	CCDC180
ENSG00000276417	223.853	1.53912	0.211245	7.28598	3.19345e-13	1.13308e-11
ENSG00000030066	3628.59	-0.664989	0.0912889	-7.28444	3.23e-13	1.14491e-11	NUP160
ENSG00000147027	40.4714	-2.52847	0.34719	-7.28268	3.27255e-13	1.15886e-11	TMEM47
ENSG00000281123	274.277	1.41271	0.194033	7.28074	3.31993e-13	1.17448e-11	FCGBP
ENSG00000205209	289.784	1.34799	0.18531	7.27424	3.48366e-13	1.23119e-11	SCGB2B2
ENSG00000228582	139.68	2.00516	0.275663	7.27394	3.49148e-13	1.23274e-11	TAP2
ENSG00000058404	207.06	1.49364	0.205455	7.2699	3.59759e-13	1.26896e-11	CAMK2B
ENSG00000214176	2119.32	-0.772873	0.106316	-7.26962	3.60509e-13	1.27036e-11	PLEKHM1P1
ENSG00000260725	121.477	1.85301	0.254917	7.26905	3.62011e-13	1.27441e-11
ENSG00000178055	34.1599	-2.59085	0.356456	-7.26835	3.63908e-13	1.27983e-11	PRSS42
ENSG00000144504	1791.2	-0.941275	0.129531	-7.2668	3.68095e-13	1.29329e-11	ANKMY1
ENSG00000004777	397.547	1.40742	0.19372	7.26521	3.72461e-13	1.30736e-11	ARHGAP33
ENSG00000101811	631.406	-1.18847	0.163639	-7.26276	3.79282e-13	1.3287e-11	CSTF2
ENSG00000158008	234.209	1.45909	0.200898	7.26286	3.78987e-13	1.3287e-11	EXTL1
ENSG00000163520	28.5589	-2.60935	0.359427	-7.25975	3.87807e-13	1.35725e-11	FBLN2
ENSG00000007392	2899.85	-0.723276	0.0996668	-7.25694	3.95937e-13	1.38436e-11	LUC7L
ENSG00000198729	275.009	1.31124	0.180695	7.25664	3.96828e-13	1.38458e-11	PPP1R14C
ENSG00000236808	85.1296	-2.18081	0.300523	-7.25672	3.96602e-13	1.38458e-11	ZNRD1
ENSG00000260075	916.117	-1.04961	0.144644	-7.25653	3.97155e-13	1.38458e-11	NSFP1
ENSG00000100029	1605.69	-0.831258	0.114569	-7.25554	4.0006e-13	1.39336e-11	PES1
ENSG00000259768	4223.45	-1.03873	0.143168	-7.25531	4.00736e-13	1.39436e-11
ENSG00000099917	3049.31	-0.683704	0.0942539	-7.25385	4.05087e-13	1.40678e-11	MED15
ENSG00000136732	43.3274	-2.51318	0.346461	-7.25386	4.05055e-13	1.40678e-11	GYPC
ENSG00000131626	3273.18	-0.651786	0.0898699	-7.25256	4.08977e-13	1.41892e-11	PPFIA1
ENSG00000173320	1021.25	0.857049	0.11818	7.25208	4.10434e-13	1.4226e-11	STOX2
ENSG00000250682	105.515	-1.98352	0.27363	-7.2489	4.2017e-13	1.45494e-11	LINC00491
ENSG00000142920	535.894	-1.16607	0.160945	-7.24514	4.31981e-13	1.49297e-11	AZIN2
ENSG00000265787	134.624	1.74836	0.241314	7.24516	4.31916e-13	1.49297e-11	CYP4F35P
ENSG00000152939	264.538	1.46887	0.202926	7.23843	4.53895e-13	1.5672e-11	MARVELD2
ENSG00000091490	708.427	1.01772	0.140609	7.23794	4.55548e-13	1.5714e-11	SEL1L3
ENSG00000221818	335.179	1.38574	0.191474	7.23723	4.57934e-13	1.57812e-11	EBF2
ENSG00000110075	2973.14	-0.741058	0.102422	-7.23533	4.64386e-13	1.59882e-11	PPP6R3
ENSG00000111077	622.093	1.06218	0.146862	7.23253	4.74091e-13	1.63067e-11	TNS2
ENSG00000148840	3439.62	-0.804813	0.111413	-7.22369	5.0596e-13	1.73863e-11	PPRC1
ENSG00000154237	2666.1	0.723258	0.100149	7.22185	5.12854e-13	1.76063e-11	LRRK1
ENSG00000262202	458.293	-1.45701	0.201804	-7.21996	5.20026e-13	1.78355e-11
ENSG00000057468	268.373	-1.32075	0.182964	-7.21862	5.25191e-13	1.79955e-11	MSH4
ENSG00000273780	43.8231	2.42293	0.33569	7.21776	5.28523e-13	1.80925e-11	ARHGAP23
ENSG00000158246	111.721	1.9516	0.270409	7.21721	5.30651e-13	1.8148e-11	TENT5B
ENSG00000147044	1445.17	0.767944	0.106505	7.21043	5.57758e-13	1.9057e-11	CASK
ENSG00000169760	714.214	1.09542	0.151946	7.20923	5.62676e-13	1.92068e-11	NLGN1
ENSG00000277156	33.7191	-2.60032	0.360831	-7.20648	5.7418e-13	1.95809e-11
ENSG00000164659	878.655	1.06626	0.148087	7.20021	6.01219e-13	2.04836e-11	KIAA1324L
ENSG00000255036	751.569	-0.991397	0.137696	-7.19987	6.02705e-13	2.05148e-11	STRA6LP
ENSG00000105447	1211.64	-0.908811	0.126271	-7.19733	6.1402e-13	2.08802e-11	GRWD1
ENSG00000159640	375.578	1.23251	0.17127	7.19631	6.18622e-13	2.10168e-11	ACE
ENSG00000197063	683.659	-0.988944	0.137511	-7.19175	6.3968e-13	2.17117e-11	MAFG
ENSG00000168802	639.445	-1.00978	0.14051	-7.18655	6.64476e-13	2.25321e-11	CHTF8
ENSG00000214338	198.589	-1.77234	0.24673	-7.18331	6.80437e-13	2.30515e-11	SOGA3
ENSG00000043355	990.729	-1.02158	0.142228	-7.18268	6.83575e-13	2.31361e-11	ZIC2
ENSG00000104408	1687.82	-0.746551	0.103981	-7.17968	6.98728e-13	2.36267e-11	EIF3E
ENSG00000164853	47.411	-2.3876	0.332868	-7.17282	7.34673e-13	2.48188e-11	UNCX
ENSG00000275832	95.998	2.10888	0.294033	7.17225	7.37746e-13	2.48993e-11	ARHGAP23
ENSG00000141664	762.624	0.979211	0.136533	7.17199	7.39129e-13	2.49226e-11	ZCCHC2
ENSG00000164458	40.288	2.56316	0.357418	7.17133	7.42748e-13	2.50211e-11	TBXT
ENSG00000154545	372.675	-1.19667	0.166893	-7.17027	7.48522e-13	2.51921e-11	MAGED4
ENSG00000120075	627.736	-1.07146	0.149472	-7.16829	7.59425e-13	2.55351e-11	HOXB5
ENSG00000241769	650.987	-1.0342	0.144288	-7.16764	7.63038e-13	2.56327e-11	LINC00893
ENSG00000132205	867.604	-0.925855	0.129235	-7.16414	7.82747e-13	2.62702e-11	EMILIN2
ENSG00000148541	297.262	1.41213	0.197204	7.16077	8.02227e-13	2.68989e-11	FAM13C
ENSG00000111057	393.225	1.2707	0.177508	7.15851	8.15559e-13	2.73205e-11	KRT18
ENSG00000255996	34.1899	-2.55468	0.357032	-7.15533	8.34723e-13	2.79364e-11
ENSG00000100084	1346.21	-0.87975	0.122967	-7.15438	8.40527e-13	2.81045e-11	HIRA
ENSG00000150893	3196.34	0.939905	0.131427	7.15152	8.58198e-13	2.86688e-11	FREM2
ENSG00000186212	26.8746	2.59825	0.363335	7.15111	8.60811e-13	2.87294e-11	SOWAHB
ENSG00000137265	123.237	1.84279	0.257802	7.1481	8.79902e-13	2.93393e-11	IRF4
ENSG00000269821	39915.1	-0.554799	0.0776656	-7.14344	9.10217e-13	3.0322e-11	KCNQ1OT1
ENSG00000136122	310.241	-1.43434	0.200809	-7.14282	9.14362e-13	3.04319e-11	BORA
ENSG00000150054	550.621	1.06964	0.14977	7.14187	9.20673e-13	3.06137e-11	MPP7
ENSG00000198932	518.405	-1.11153	0.155652	-7.14107	9.26064e-13	3.07645e-11	GPRASP1
ENSG00000204128	180.291	1.57922	0.221414	7.13243	9.86147e-13	3.27302e-11	C2orf72
ENSG00000137955	6058.6	-0.947842	0.132906	-7.13167	9.91599e-13	3.28809e-11	RABGGTB
ENSG00000224506	40.9639	2.51202	0.352491	7.12649	1.02962e-12	3.41101e-11	LINC02523
ENSG00000162601	1685.01	-0.745808	0.104663	-7.1258	1.03476e-12	3.42488e-11	MYSM1
ENSG00000158458	366.474	1.19545	0.167827	7.12315	1.05491e-12	3.48837e-11	NRG2
ENSG00000136810	435.594	-1.14535	0.160843	-7.12093	1.072e-12	3.54165e-11	TXN
ENSG00000182149	1588.5	-0.764534	0.107488	-7.11276	1.13743e-12	3.75436e-11	IST1
ENSG00000180884	712.865	0.925989	0.130216	7.11118	1.15051e-12	3.79361e-11	ZNF792
ENSG00000250820	152.555	-1.76743	0.248546	-7.11107	1.15143e-12	3.79361e-11
ENSG00000173821	17166.3	0.649421	0.0913417	7.1098	1.16209e-12	3.82522e-11	RNF213
ENSG00000179965	1016.31	-0.869616	0.122346	-7.10785	1.17863e-12	3.87611e-11	ZNF771
ENSG00000160445	636.608	-1.08703	0.153029	-7.10341	1.21714e-12	3.9991e-11	ZER1
ENSG00000110713	5350.12	-0.662638	0.093306	-7.10177	1.23169e-12	4.04321e-11	NUP98
ENSG00000070010	2434.99	-0.708064	0.0997805	-7.09621	1.2822e-12	4.20306e-11	UFD1
ENSG00000182177	775.866	-0.940046	0.132473	-7.09616	1.28272e-12	4.20306e-11	ASB18
ENSG00000167515	420.652	-1.08944	0.153532	-7.09586	1.28546e-12	4.20821e-11	TRAPPC2L
ENSG00000267508	201.195	1.52197	0.21451	7.09507	1.2929e-12	4.22872e-11	ZNF285
ENSG00000164181	408.727	1.19512	0.168477	7.09366	1.3061e-12	4.26801e-11	ELOVL7
ENSG00000157933	1230	0.941424	0.132761	7.09115	1.33006e-12	4.34238e-11	SKI
ENSG00000109906	697.377	0.982705	0.138603	7.09006	1.34049e-12	4.37245e-11	ZBTB16
ENSG00000070182	1282.79	0.787579	0.111093	7.08934	1.34752e-12	4.39139e-11	SPTB
ENSG00000137154	2730.47	-0.987902	0.139383	-7.08766	1.36394e-12	4.44089e-11	RPS6
ENSG00000137872	488.936	1.18804	0.167644	7.08668	1.37367e-12	4.46853e-11	SEMA6D
ENSG00000152495	405.608	1.22637	0.17312	7.08392	1.40128e-12	4.55423e-11	CAMK4
ENSG00000175931	3143.99	-0.637685	0.0900264	-7.08331	1.40747e-12	4.57022e-11	UBE2O
ENSG00000164080	2915.17	-0.728947	0.102922	-7.08255	1.41527e-12	4.59139e-11	RAD54L2
ENSG00000189164	1211.82	0.855023	0.120888	7.07283	1.51811e-12	4.92058e-11	ZNF527
ENSG00000136875	961.466	-0.912123	0.129037	-7.06868	1.56414e-12	5.06522e-11	PRPF4
ENSG00000100350	1995.51	-0.799216	0.113075	-7.06802	1.57157e-12	5.08472e-11	FOXRED2
ENSG00000100360	1106.12	-0.831367	0.117654	-7.0662	1.59231e-12	5.14717e-11	IFT27
ENSG00000163611	1366.12	-0.848931	0.120146	-7.06584	1.59651e-12	5.15612e-11	SPICE1
ENSG00000128610	37.8245	2.54391	0.360061	7.06522	1.60366e-12	5.17456e-11	FEZF1
ENSG00000276800	24.7487	-2.58074	0.365335	-7.06404	1.61729e-12	5.21388e-11
ENSG00000227322	210.233	-1.62278	0.22978	-7.06234	1.63727e-12	5.27356e-11	RXRB
ENSG00000236427	32.2371	2.55731	0.362174	7.06099	1.65318e-12	5.31531e-11
ENSG00000242715	1666.68	0.810779	0.114824	7.06105	1.65253e-12	5.31531e-11	CCDC169
ENSG00000186019	219.971	1.51437	0.214496	7.06011	1.66367e-12	5.34425e-11
ENSG00000156531	1400.31	-0.748013	0.105971	-7.05866	1.68118e-12	5.39548e-11	PHF6
ENSG00000172985	984.286	0.888959	0.125941	7.05854	1.68262e-12	5.39548e-11	SH3RF3
ENSG00000267313	159.271	1.64168	0.2326	7.05796	1.6896e-12	5.41305e-11
ENSG00000146648	1010.93	0.908758	0.128777	7.05686	1.70308e-12	5.45137e-11	EGFR
ENSG00000229852	1436.48	0.80858	0.114591	7.05621	1.71099e-12	5.47183e-11
ENSG00000121775	614.466	-1.04787	0.148511	-7.05584	1.71556e-12	5.48157e-11	TMEM39B
ENSG00000254585	33.8036	-2.54657	0.360951	-7.05516	1.72399e-12	5.50363e-11	MAGEL2
ENSG00000186462	79.1826	-2.1942	0.311086	-7.05335	1.74661e-12	5.57089e-11	NAP1L2
ENSG00000236975	31.8046	-2.5352	0.359513	-7.05177	1.76653e-12	5.62943e-11
ENSG00000092871	1268.39	1.21872	0.172848	7.05082	1.77867e-12	5.6631e-11	RFFL
ENSG00000103495	1938.64	-0.736519	0.10447	-7.05008	1.78811e-12	5.68813e-11	MAZ
ENSG00000267260	350.16	1.17701	0.167007	7.04768	1.81925e-12	5.78207e-11
ENSG00000274744	406.804	1.20844	0.17147	7.0475	1.82163e-12	5.78451e-11	ELOA3D
ENSG00000185900	801.662	-0.916779	0.130095	-7.047	1.82817e-12	5.80016e-11	POMK
ENSG00000111877	1856.16	-0.74378	0.105548	-7.04681	1.83061e-12	5.8028e-11	MCM9
ENSG00000116678	573.023	1.25745	0.178454	7.04632	1.83715e-12	5.8184e-11	LEPR
ENSG00000152749	693.382	-0.940184	0.13348	-7.04362	1.87303e-12	5.92682e-11	GPR180
ENSG00000203930	303.306	-1.25488	0.178217	-7.04129	1.9047e-12	6.02172e-11	LINC00632
ENSG00000141646	1843.05	0.730383	0.103756	7.03944	1.93013e-12	6.09677e-11	SMAD4
ENSG00000101224	1137.66	0.937926	0.133248	7.03893	1.93722e-12	6.11002e-11	CDC25B
ENSG00000167112	1738.32	-0.852073	0.121052	-7.03889	1.93772e-12	6.11002e-11	TRUB2
ENSG00000137819	626.305	0.973165	0.138273	7.03801	1.95004e-12	6.1435e-11	PAQR5
ENSG00000137200	2939.56	-0.691412	0.0982506	-7.03723	1.96101e-12	6.17263e-11	CMTR1
ENSG00000118579	3140.79	-0.733356	0.104286	-7.03215	2.03377e-12	6.39606e-11	MED28
ENSG00000105993	3875.88	-0.66703	0.094867	-7.03121	2.04748e-12	6.43357e-11	DNAJB6
ENSG00000103168	849.608	-1.04236	0.148283	-7.02951	2.07257e-12	6.50103e-11	TAF1C
ENSG00000141431	250.916	1.42267	0.202384	7.02956	2.07193e-12	6.50103e-11	ASXL3
ENSG00000267213	264.574	1.29038	0.183607	7.02793	2.09615e-12	6.56929e-11
ENSG00000256294	982.01	0.848557	0.120752	7.02728	2.10591e-12	6.59413e-11	ZNF225
ENSG00000124444	1041.77	0.843786	0.120076	7.02713	2.10829e-12	6.59583e-11	ZNF576
ENSG00000254877	21.3484	2.56579	0.365269	7.02438	2.15026e-12	6.72129e-11
ENSG00000168395	1999.5	-0.819397	0.11666	-7.02381	2.15898e-12	6.7427e-11	ING5
ENSG00000275464	1016.79	-0.892237	0.127035	-7.02354	2.16312e-12	6.74977e-11
ENSG00000133710	45.0274	-2.53228	0.360566	-7.02307	2.17046e-12	6.76679e-11	SPINK5
ENSG00000135018	1839.9	-0.846198	0.120491	-7.02294	2.17253e-12	6.76739e-11	UBQLN1
ENSG00000198393	3563.47	0.689876	0.0982653	7.02055	2.20996e-12	6.87803e-11	ZNF26
ENSG00000267799	24.055	2.56074	0.364862	7.01837	2.24477e-12	6.98031e-11	MAN1A2P1
ENSG00000133985	143.54	1.62065	0.230951	7.0173	2.26201e-12	7.02786e-11	TTC9
ENSG00000225932	50.0611	2.47618	0.353147	7.01177	2.35328e-12	7.30512e-11	CTAGE4
ENSG00000137831	1249.74	0.901948	0.12865	7.01085	2.36869e-12	7.3466e-11	UACA
ENSG00000281332	300.716	1.29783	0.185214	7.00721	2.43119e-12	7.53398e-11	LINC00997
ENSG00000174483	1167.39	-0.869042	0.124044	-7.00593	2.45353e-12	7.59667e-11	BBS1
ENSG00000140577	1837.31	0.700158	0.09998	7.00298	2.5058e-12	7.75181e-11	CRTC3
ENSG00000186017	876.503	0.851816	0.121642	7.00262	2.51218e-12	7.76488e-11	ZNF566
ENSG00000100997	846.863	-0.927843	0.132547	-7.0001	2.55776e-12	7.89898e-11	ABHD12
ENSG00000196305	8854.68	-0.802661	0.114691	-6.99846	2.58784e-12	7.98501e-11	IARS
ENSG00000118946	57.8588	-2.23012	0.318853	-6.99419	2.66796e-12	8.22517e-11	PCDH17
ENSG00000168268	1146.88	-0.858004	0.122678	-6.99393	2.67288e-12	8.2333e-11	NT5DC2
ENSG00000237986	272.329	1.4691	0.210161	6.99036	2.74189e-12	8.43864e-11	CELF2-AS2
ENSG00000186417	300.257	1.4525	0.2079	6.98655	2.81732e-12	8.66339e-11	GLDN
ENSG00000229807	257413	0.658837	0.0943068	6.9861	2.82634e-12	8.68369e-11	XIST
ENSG00000038358	2206.63	-0.7706	0.110316	-6.98537	2.84104e-12	8.7214e-11	EDC4
ENSG00000073111	3958.88	-0.717293	0.102723	-6.98278	2.89397e-12	8.87631e-11	MCM2
ENSG00000147804	453.265	-1.08924	0.156011	-6.98184	2.91339e-12	8.92829e-11	SLC39A4
ENSG00000100196	1229.31	-0.855649	0.122602	-6.97907	2.97138e-12	9.09823e-11	KDELR3
ENSG00000183111	287.977	1.4043	0.201347	6.97455	3.0686e-12	9.38795e-11	ARHGEF37
ENSG00000113140	42.2161	-2.42819	0.348192	-6.97369	3.08728e-12	9.43705e-11	SPARC
ENSG00000188785	622.444	1.01001	0.144957	6.96769	3.22191e-12	9.84024e-11	ZNF548
ENSG00000067191	570.794	1.13561	0.16299	6.96736	3.22952e-12	9.85509e-11	CACNB1
ENSG00000106853	646.068	1.02604	0.147291	6.96609	3.25877e-12	9.93595e-11	PTGR1
ENSG00000001461	1650.3	0.71891	0.103253	6.9626	3.34044e-12	1.01677e-10	NIPAL3
ENSG00000117322	337.455	1.33268	0.191404	6.96267	3.33885e-12	1.01677e-10	CR2
ENSG00000107021	827.467	-1.04135	0.149569	-6.96232	3.34709e-12	1.01757e-10	TBC1D13
ENSG00000149658	716.166	-0.98547	0.141545	-6.96225	3.34871e-12	1.01757e-10	YTHDF1
ENSG00000135902	204.593	1.43832	0.206705	6.95834	3.44294e-12	1.04532e-10	CHRND
ENSG00000064961	462.578	-1.07055	0.153995	-6.95186	3.60492e-12	1.09357e-10	HMG20B
ENSG00000099949	2978.02	-0.716447	0.103075	-6.95075	3.63361e-12	1.10135e-10	LZTR1
ENSG00000141448	803.493	0.97931	0.140936	6.94861	3.68904e-12	1.11721e-10	GATA6
ENSG00000104738	3892.05	-0.818774	0.117927	-6.94304	3.83744e-12	1.16117e-10	MCM4
ENSG00000134759	3073.83	-0.786235	0.113263	-6.9417	3.87401e-12	1.17125e-10	ELP2
ENSG00000166046	331.916	1.31254	0.189204	6.93715	4.0008e-12	1.20857e-10	TCP11L2
ENSG00000242802	1068.94	-1.11544	0.160864	-6.93406	4.08933e-12	1.23428e-10	AP5Z1
ENSG00000283709	827.21	0.921781	0.132961	6.93272	4.12839e-12	1.24502e-10	FAM238C
ENSG00000138757	1374.85	-0.866427	0.125018	-6.93041	4.19615e-12	1.2644e-10	G3BP2
ENSG00000282034	2309.97	-0.903709	0.13041	-6.92976	4.21549e-12	1.26916e-10
ENSG00000008277	1525.86	0.89375	0.129001	6.92824	4.26106e-12	1.28166e-10	ADAM22
ENSG00000197858	943.688	-0.799966	0.115467	-6.92809	4.26574e-12	1.28166e-10	GPAA1
ENSG00000235279	83.2566	2.01319	0.290586	6.92802	4.2677e-12	1.28166e-10
ENSG00000070413	2726.32	-0.72934	0.105305	-6.92596	4.33027e-12	1.29937e-10	DGCR2
ENSG00000145247	192.127	1.55985	0.225279	6.92406	4.38866e-12	1.3147e-10	OCIAD2
ENSG00000185002	62.1681	2.27768	0.328947	6.92416	4.38582e-12	1.3147e-10	RFX6
ENSG00000196236	1568.05	-0.813947	0.117673	-6.91702	4.61229e-12	1.38054e-10	XPNPEP3
ENSG00000141002	2477.6	-0.721079	0.104254	-6.91656	4.62745e-12	1.38393e-10	TCF25
ENSG00000101493	1404.89	0.737605	0.106666	6.91511	4.67504e-12	1.397e-10	ZNF516
ENSG00000111186	223.853	1.33319	0.192874	6.91225	4.77036e-12	1.4243e-10	WNT5B
ENSG00000100129	2070.02	-0.81385	0.117776	-6.91016	4.84114e-12	1.44423e-10	EIF3L
ENSG00000121440	504.204	1.05388	0.152557	6.90811	4.91144e-12	1.46399e-10	PDZRN3
ENSG00000213214	46.2917	2.39025	0.346125	6.90574	4.99432e-12	1.48746e-10	ARHGEF35
ENSG00000154537	216.987	-1.43454	0.207861	-6.90144	5.14778e-12	1.5319e-10	FAM27C
ENSG00000105402	605.424	-1.08692	0.157506	-6.9008	5.17087e-12	1.5375e-10	NAPA
ENSG00000100280	2460.05	-0.727512	0.105438	-6.89992	5.20316e-12	1.54582e-10	AP1B1
ENSG00000074695	1613.53	0.890731	0.129163	6.89619	5.34143e-12	1.58559e-10	LMAN1
ENSG00000145700	176.932	1.5084	0.218878	6.89151	5.52032e-12	1.63735e-10	ANKRD31
ENSG00000128567	1551.95	0.735702	0.106757	6.89137	5.52567e-12	1.63758e-10	PODXL
ENSG00000279278	2081.34	-0.685869	0.0995866	-6.88717	5.69151e-12	1.68534e-10
ENSG00000148187	2012.26	-0.866249	0.125795	-6.88622	5.72963e-12	1.69524e-10	MRRF
ENSG00000074657	594.558	-0.961382	0.13962	-6.88569	5.75093e-12	1.70014e-10	ZNF532
ENSG00000146670	475.722	-1.07029	0.155449	-6.88515	5.77286e-12	1.70522e-10	CDCA5
ENSG00000173918	189.722	1.4755	0.214407	6.88176	5.91168e-12	1.74479e-10	C1QTNF1
ENSG00000146950	63.3615	-2.14703	0.312002	-6.88146	5.92409e-12	1.74702e-10	SHROOM2
ENSG00000099810	3449.78	-0.774936	0.112625	-6.88067	5.95734e-12	1.75539e-10	MTAP
ENSG00000093167	1469.82	-0.867528	0.126118	-6.87868	6.04098e-12	1.77858e-10	LRRFIP2
ENSG00000145808	373.224	1.38541	0.201545	6.87393	6.24574e-12	1.83736e-10	ADAMTS19
ENSG00000253549	482.398	1.17711	0.171314	6.87105	6.37313e-12	1.8733e-10	CA3-AS1
ENSG00000126091	816.725	-0.96274	0.140234	-6.86524	6.63782e-12	1.94776e-10	ST3GAL3
ENSG00000185477	390.531	1.24563	0.181438	6.86528	6.63603e-12	1.94776e-10	GPRIN3
ENSG00000261326	466.702	1.09217	0.159092	6.86502	6.64809e-12	1.94776e-10	LINC01355
ENSG00000283124	466.702	1.09217	0.159092	6.86502	6.64809e-12	1.94776e-10	LINC01355
ENSG00000157349	675.566	-0.907937	0.132288	-6.86334	6.72696e-12	1.96926e-10	DDX19B
ENSG00000119630	323.207	1.25635	0.183132	6.86035	6.86924e-12	2.00928e-10	PGF
ENSG00000239703	38.9411	2.44748	0.356924	6.85714	7.02522e-12	2.05323e-10	RN7SL568P
ENSG00000162129	1780.72	-0.758327	0.110601	-6.8564	7.06168e-12	2.06222e-10	CLPB
ENSG00000187792	1683.1	-0.737849	0.10762	-6.85604	7.07976e-12	2.06582e-10	ZNF70
ENSG00000226060	46.6803	2.4047	0.350846	6.85399	7.18194e-12	2.09224e-10	TRIM26
ENSG00000228881	46.6803	2.4047	0.350846	6.85399	7.18194e-12	2.09224e-10	TRIM26
ENSG00000075651	789.663	1.01967	0.148875	6.84921	7.42607e-12	2.16161e-10	PLD1
ENSG00000283284	110.369	1.97301	0.28819	6.84622	7.58292e-12	2.20548e-10	CYP2D6
ENSG00000067842	107.766	1.82296	0.266311	6.84523	7.63516e-12	2.21888e-10	ATP2B3
ENSG00000139132	740.572	0.940092	0.137349	6.84458	7.67026e-12	2.22729e-10	FGD4
ENSG00000182667	48.5948	2.25758	0.329911	6.843	7.75524e-12	2.25015e-10	NTM
ENSG00000272333	3348.21	0.781369	0.114212	6.84141	7.84176e-12	2.27342e-10	KMT2B
ENSG00000206206	61.6741	-2.22139	0.324782	-6.83963	7.93975e-12	2.29812e-10	DAXX
ENSG00000227046	61.6741	-2.22139	0.324782	-6.83963	7.93975e-12	2.29812e-10	DAXX
ENSG00000131389	1631.26	0.710598	0.103896	6.83949	7.94766e-12	2.29856e-10	SLC6A6
ENSG00000162227	388.963	-1.1372	0.166306	-6.83796	8.03282e-12	2.32132e-10	TAF6L
ENSG00000104381	488.207	-1.22549	0.179227	-6.83764	8.05081e-12	2.32465e-10	GDAP1
ENSG00000047597	163.889	1.62962	0.238381	6.83618	8.13318e-12	2.34656e-10	XK
ENSG00000239407	271.016	-1.30348	0.19083	-6.8306	8.45618e-12	2.43779e-10
ENSG00000118523	87.0508	1.88606	0.276206	6.82847	8.58221e-12	2.47214e-10	CTGF
ENSG00000138668	2706.9	-0.638582	0.0935244	-6.82797	8.61252e-12	2.47889e-10	HNRNPD
ENSG00000179455	229.232	1.34492	0.19703	6.82598	8.73262e-12	2.51145e-10	MKRN3
ENSG00000239882	23.9041	-2.49834	0.366091	-6.82437	8.83136e-12	2.53782e-10	CYP21A1P
ENSG00000228549	99.5795	1.89107	0.277174	6.82266	8.93721e-12	2.56618e-10
ENSG00000136938	936.405	-0.926523	0.135826	-6.82138	9.01723e-12	2.5871e-10	ANP32B
ENSG00000100058	3554.09	-0.59399	0.0870892	-6.82048	9.07364e-12	2.60121e-10	CRYBB2P1
ENSG00000277322	30.1418	-2.457	0.360298	-6.81935	9.14558e-12	2.61974e-10	GOLGA6L6
ENSG00000120254	3241.84	-0.690452	0.101271	-6.81789	9.23891e-12	2.64437e-10	MTHFD1L
ENSG00000074527	202.072	1.60205	0.234983	6.81773	9.24882e-12	2.6451e-10	NTN4
ENSG00000121406	916.069	0.825878	0.121158	6.81651	9.32781e-12	2.66558e-10	ZNF549
ENSG00000065621	1772.39	0.681479	0.100032	6.81264	9.58232e-12	2.73613e-10	GSTO2
ENSG00000196628	2023.71	0.92176	0.135326	6.81139	9.66587e-12	2.7578e-10	TCF4
ENSG00000147099	1623.58	-0.859662	0.126287	-6.80724	9.94916e-12	2.83638e-10	HDAC8
ENSG00000009950	846.665	0.924397	0.135825	6.80582	1.00477e-11	2.8622e-10	MLXIPL
ENSG00000248249	101.736	1.92911	0.283519	6.80418	1.01628e-11	2.8927e-10
ENSG00000069020	1205.44	0.947496	0.139272	6.8032	1.02321e-11	2.91012e-10	MAST4
ENSG00000272977	1515.62	-0.742606	0.109184	-6.80144	1.03582e-11	2.94365e-10
ENSG00000088451	390.524	-1.21892	0.179228	-6.80094	1.03941e-11	2.95153e-10	TGDS
ENSG00000198793	7980.77	0.603438	0.088737	6.8003	1.04401e-11	2.96225e-10	MTOR
ENSG00000116221	1394.12	-0.774425	0.113908	-6.79871	1.05559e-11	2.99276e-10	MRPL37
ENSG00000133895	540.551	-0.939646	0.13825	-6.7967	1.07042e-11	3.0324e-10	MEN1
ENSG00000168003	4126.38	-0.716951	0.10551	-6.7951	1.08239e-11	3.06389e-10	SLC3A2
ENSG00000180447	269.293	-1.20799	0.177843	-6.79244	1.10256e-11	3.11854e-10	GAS1
ENSG00000166340	495.277	-1.16647	0.171828	-6.78862	1.13209e-11	3.19956e-10	TPP1
ENSG00000049130	240.377	1.4003	0.206307	6.78749	1.14101e-11	3.22222e-10	KITLG
ENSG00000275426	77.4364	2.00941	0.296098	6.7863	1.15045e-11	3.24634e-10
ENSG00000274641	219.329	-1.57349	0.231955	-6.7836	1.17217e-11	3.30505e-10	HIST1H2BO
ENSG00000167118	296.011	-1.25842	0.185513	-6.78347	1.17324e-11	3.30546e-10	URM1
ENSG00000168772	130.76	1.65313	0.243756	6.78189	1.18615e-11	3.33922e-10	CXXC4
ENSG00000133961	1972.64	0.686309	0.101215	6.78069	1.19603e-11	3.36442e-10	NUMB
ENSG00000162493	397.839	1.13204	0.166977	6.77963	1.2048e-11	3.38643e-10	PDPN
ENSG00000152078	428.923	1.0989	0.162114	6.77858	1.21361e-11	3.40852e-10	TMEM56
ENSG00000156873	1536.59	-0.877923	0.129587	-6.77477	1.24608e-11	3.49427e-10	PHKG2
ENSG00000243232	78.6699	2.03257	0.300018	6.77481	1.24571e-11	3.49427e-10	PCDHAC2
ENSG00000155886	332.002	1.17873	0.174177	6.76741	1.31108e-11	3.67369e-10	SLC24A2
ENSG00000164924	2693.49	-0.668839	0.0988548	-6.76587	1.32507e-11	3.71e-10	YWHAZ
ENSG00000122085	1479.44	-0.753309	0.111371	-6.76399	1.3424e-11	3.75268e-10	MTERF4
ENSG00000266916	36.7459	2.39373	0.353889	6.76408	1.34161e-11	3.75268e-10	ZNF793-AS1
ENSG00000119402	1951.15	-0.761743	0.112645	-6.76234	1.3578e-11	3.79277e-10	FBXW2
ENSG00000169021	710.376	1.02476	0.151579	6.76056	1.3746e-11	3.83673e-10	UQCRFS1
ENSG00000143416	432.685	1.12543	0.1665	6.75931	1.38647e-11	3.86685e-10	SELENBP1
ENSG00000146555	1688.83	0.737093	0.109054	6.75898	1.38971e-11	3.87288e-10	SDK1
ENSG00000120725	1822.55	0.722759	0.107046	6.75187	1.45947e-11	4.06414e-10	SIL1
ENSG00000149187	4566.92	-0.569707	0.0844059	-6.7496	1.4825e-11	4.1251e-10	CELF1
ENSG00000161638	998.322	0.820036	0.121618	6.74269	1.55476e-11	4.3228e-10	ITGA5
ENSG00000085840	1506.94	-0.760665	0.11282	-6.74229	1.55909e-11	4.3315e-10	ORC1
ENSG00000088756	998.639	0.78094	0.115834	6.74192	1.56311e-11	4.33931e-10	ARHGAP28
ENSG00000173540	1235.32	-0.88522	0.131372	-6.73825	1.60308e-11	4.44685e-10	GMPPB
ENSG00000250159	222.675	1.38948	0.206215	6.73802	1.60555e-11	4.45027e-10
ENSG00000140988	3284.57	-0.840707	0.124795	-6.7367	1.62021e-11	4.48401e-10	RPS2
ENSG00000239039	646.089	0.996129	0.147864	6.73678	1.6193e-11	4.48401e-10	SNORD13
ENSG00000077713	226.913	-1.37254	0.203785	-6.73526	1.6364e-11	4.52532e-10	SLC25A43
ENSG00000125850	59.6876	2.17728	0.323321	6.73413	1.64913e-11	4.55702e-10	OVOL2
ENSG00000107816	1030.97	0.803557	0.119386	6.73075	1.68794e-11	4.66068e-10	LZTS2
ENSG00000223959	1602.7	-0.74298	0.110425	-6.72834	1.71609e-11	4.73478e-10	AFG3L1P
ENSG00000082684	116.649	1.87619	0.278887	6.72739	1.72729e-11	4.76202e-10	SEMA5B
ENSG00000103199	1585.98	-0.784542	0.11663	-6.72674	1.73508e-11	4.77985e-10	ZNF500
ENSG00000138411	717.8	1.05289	0.156543	6.7259	1.74513e-11	4.80384e-10	HECW2
ENSG00000105270	953.291	1.13222	0.168358	6.72509	1.75489e-11	4.82702e-10	CLIP3
ENSG00000197301	991.237	0.808695	0.120299	6.7224	1.78751e-11	4.91298e-10
ENSG00000165828	129.38	-1.65929	0.246856	-6.72169	1.79627e-11	4.9333e-10	PRAP1
ENSG00000145730	1308.79	0.96499	0.143643	6.71796	1.84289e-11	5.05747e-10	PAM
ENSG00000097007	1980.1	-0.756207	0.112589	-6.71652	1.8612e-11	5.10382e-10	ABL1
ENSG00000233757	331.364	1.24614	0.185548	6.71603	1.86746e-11	5.11711e-10
ENSG00000152104	3916.62	0.625208	0.0931258	6.71359	1.89896e-11	5.19946e-10	PTPN14
ENSG00000051596	1904.8	-0.801205	0.119411	-6.70966	1.9508e-11	5.33733e-10	THOC3
ENSG00000159842	417.88	1.08218	0.161303	6.70899	1.95983e-11	5.35795e-10	ABR
ENSG00000148498	2692.44	0.664606	0.0991246	6.70476	2.01742e-11	5.51121e-10	PARD3
ENSG00000269929	502.487	-1.15002	0.171612	-6.70124	2.06664e-11	5.6414e-10
ENSG00000198879	3805.56	-0.642277	0.0959145	-6.69636	2.13682e-11	5.82855e-10	SFMBT2
ENSG00000075673	51.3077	2.21802	0.33131	6.69469	2.16128e-11	5.89079e-10	ATP12A
ENSG00000149480	1710.91	-0.714851	0.106804	-6.69313	2.18451e-11	5.94962e-10	MTA2
ENSG00000163702	246.353	1.26097	0.188463	6.69079	2.21976e-11	6.04103e-10	IL17RC
ENSG00000224414	367.765	-1.09563	0.163775	-6.68987	2.23362e-11	6.07417e-10
ENSG00000144642	400.413	1.15755	0.173134	6.68587	2.29558e-11	6.23794e-10	RBMS3
ENSG00000215193	4689.26	-0.666611	0.0997214	-6.68473	2.31346e-11	6.28178e-10	PEX26
ENSG00000146352	72.2985	2.12469	0.318033	6.68072	2.37771e-11	6.45137e-10	CLVS2
ENSG00000161526	2404.07	-0.696349	0.104235	-6.68059	2.37981e-11	6.45221e-10	SAP30BP
ENSG00000025770	969.921	-0.846025	0.126714	-6.67667	2.44431e-11	6.62209e-10	NCAPH2
ENSG00000087365	3861.93	-0.60858	0.0911743	-6.67491	2.47387e-11	6.69714e-10	SF3B2
ENSG00000206297	96.9766	1.78971	0.268148	6.67434	2.48356e-11	6.71325e-10	TAP1
ENSG00000226173	96.9766	1.78971	0.268148	6.67434	2.48356e-11	6.71325e-10	TAP1
ENSG00000114767	302.52	-1.23552	0.185119	-6.6742	2.48582e-11	6.71433e-10	RRP9
ENSG00000120729	284.52	1.22653	0.183788	6.67361	2.49591e-11	6.73651e-10	MYOT
ENSG00000214076	388.41	-1.08333	0.162353	-6.6727	2.51139e-11	6.77323e-10	CPSF1P1
ENSG00000183506	2448.53	-0.772684	0.115809	-6.67206	2.52233e-11	6.79763e-10	PI4KAP2
ENSG00000123612	66.3933	2.03279	0.30486	6.66795	2.59408e-11	6.98576e-10	ACVR1C
ENSG00000160216	3351.96	0.752688	0.112926	6.6653	2.6413e-11	7.10762e-10	AGPAT3
ENSG00000154065	322.179	1.17382	0.176197	6.66198	2.70161e-11	7.26445e-10	ANKRD29
ENSG00000198915	168.67	-1.55975	0.234173	-6.66067	2.72576e-11	7.32392e-10	RASGEF1A
ENSG00000172460	29.9981	-2.41504	0.362776	-6.6571	2.79286e-11	7.49863e-10	PRSS30P
ENSG00000155629	436.615	1.0771	0.161832	6.65568	2.81991e-11	7.56561e-10	PIK3AP1
ENSG00000104805	1236.07	-0.775302	0.116504	-6.65472	2.83842e-11	7.60392e-10	NUCB1
ENSG00000169410	1752.34	0.695393	0.104495	6.65482	2.83649e-11	7.60392e-10	PTPN9
ENSG00000093217	2102.74	-0.6771	0.101753	-6.65434	2.84574e-11	7.61787e-10	XYLB
ENSG00000188542	490.418	-1.01273	0.152226	-6.65277	2.87626e-11	7.69384e-10	DUSP28
ENSG00000106105	1258.27	-0.849715	0.127739	-6.65196	2.89207e-11	7.73038e-10	GARS
ENSG00000119383	1298.07	-0.712831	0.107184	-6.65052	2.92052e-11	7.80063e-10	PTPA
ENSG00000104529	1949.5	-0.776527	0.11684	-6.64607	3.01015e-11	8.03406e-10	EEF1D
ENSG00000265194	666.066	-0.920546	0.138564	-6.64346	3.06405e-11	8.17187e-10
ENSG00000171121	252.559	1.25028	0.188352	6.638	3.17969e-11	8.47398e-10	KCNMB3
ENSG00000167325	2417.93	-0.83615	0.126014	-6.63536	3.23717e-11	8.62079e-10	RRM1
ENSG00000090857	2510.1	-0.656185	0.0988998	-6.63485	3.24842e-11	8.63796e-10	PDPR
ENSG00000121413	561.107	0.998234	0.150452	6.63488	3.24772e-11	8.63796e-10	ZSCAN18
ENSG00000242866	746.187	0.959242	0.144609	6.63336	3.28124e-11	8.71879e-10	STRC
ENSG00000237975	667.188	0.954304	0.143894	6.63199	3.31201e-11	8.79405e-10	FLG-AS1
ENSG00000159915	1267.69	0.778784	0.117549	6.62517	3.46854e-11	9.20288e-10	ZNF233
ENSG00000166747	2333.38	-0.65254	0.0985451	-6.62174	3.54993e-11	9.41189e-10	AP1G1
ENSG00000091409	668.959	1.17307	0.177159	6.62153	3.55501e-11	9.41842e-10	ITGA6
ENSG00000136908	660.014	-0.915906	0.138343	-6.62052	3.57936e-11	9.47596e-10	DPM2
ENSG00000253972	25.5223	2.41021	0.364462	6.61306	3.76457e-11	9.95895e-10	MAL2-AS1
ENSG00000196597	914.604	-0.976118	0.147609	-6.61288	3.76917e-11	9.96379e-10	ZNF782
ENSG00000021826	306.335	-1.48791	0.225039	-6.6118	3.79681e-11	1.00221e-09	CPS1
ENSG00000055732	960.502	0.81176	0.122773	6.61187	3.79501e-11	1.00221e-09	MCOLN3
ENSG00000081189	352.811	1.18402	0.179169	6.60842	3.88434e-11	1.02457e-09	MEF2C
ENSG00000231211	21.6813	2.41405	0.365488	6.605	3.97506e-11	1.04773e-09	RPL17P49
ENSG00000198804	39853.1	0.646426	0.0978785	6.60437	3.99211e-11	1.05145e-09	MT-CO1
ENSG00000003400	767.534	0.901573	0.136559	6.6021	4.05387e-11	1.06693e-09	CASP10
ENSG00000261553	409.832	-1.05223	0.159464	-6.59857	4.15133e-11	1.09179e-09
ENSG00000164171	922.548	0.995853	0.150923	6.59842	4.15569e-11	1.09214e-09	ITGA2
ENSG00000122912	1912.71	-0.756555	0.114671	-6.59759	4.17898e-11	1.09745e-09	SLC25A16
ENSG00000283674	3654.19	0.580422	0.0880033	6.59546	4.23943e-11	1.11252e-09
ENSG00000220785	231.915	-1.32495	0.200968	-6.59286	4.31436e-11	1.13135e-09	MTMR9LP
ENSG00000123096	39.0713	-2.2792	0.345812	-6.59088	4.37223e-11	1.1457e-09	SSPN
ENSG00000087586	779.017	-0.860632	0.130605	-6.58957	4.41096e-11	1.155e-09	AURKA
ENSG00000116106	1655.92	0.736948	0.11184	6.58931	4.4187e-11	1.15619e-09	EPHA4
ENSG00000058063	820.212	0.825496	0.125298	6.58829	4.44929e-11	1.16335e-09	ATP11B
ENSG00000103342	2758.27	-0.616491	0.0935911	-6.58707	4.48589e-11	1.17206e-09	GSPT1
ENSG00000065427	1106.75	-0.768794	0.116768	-6.58394	4.58151e-11	1.19618e-09	KARS
ENSG00000253161	158.903	-1.46866	0.223165	-6.58107	4.67087e-11	1.21863e-09	LINC01605
ENSG00000188883	302.092	-1.17672	0.179085	-6.57072	5.00732e-11	1.30546e-09	KLRG2
ENSG00000259285	95.0615	1.83146	0.278746	6.57037	5.01904e-11	1.30757e-09
ENSG00000273594	1289.99	-0.815899	0.124253	-6.56645	5.15286e-11	1.34146e-09	EEF1D
ENSG00000234514	25.5379	-2.39178	0.364302	-6.56539	5.18963e-11	1.35006e-09	LST1
ENSG00000142627	354.103	1.21013	0.184398	6.56261	5.28725e-11	1.37445e-09	EPHA2
ENSG00000267199	1421.84	0.692845	0.105585	6.56198	5.30968e-11	1.37929e-09
ENSG00000100104	849.208	-0.923137	0.140689	-6.56154	5.32546e-11	1.38239e-09	SRRD
ENSG00000169188	453.479	-1.03788	0.158212	-6.56004	5.37925e-11	1.39535e-09	APEX2
ENSG00000047634	722.754	1.01866	0.155285	6.55991	5.38417e-11	1.39562e-09	SCML1
ENSG00000159873	828.485	-0.884003	0.134813	-6.55727	5.48022e-11	1.41949e-09	CCDC117
ENSG00000241973	6364.62	-0.618282	0.0942916	-6.55713	5.4852e-11	1.41976e-09	PI4KA
ENSG00000067715	200.373	-1.53684	0.234404	-6.55637	5.5133e-11	1.42601e-09	SYT1
ENSG00000233115	64.1539	2.06275	0.314623	6.55625	5.51762e-11	1.4261e-09	FAM90A11P
ENSG00000196576	1860.43	0.836749	0.127677	6.55366	5.61433e-11	1.45005e-09	PLXNB2
ENSG00000179094	450.786	-1.00767	0.153781	-6.55263	5.65315e-11	1.45903e-09	PER1
ENSG00000164309	78.7033	-1.91477	0.292276	-6.55125	5.70582e-11	1.47157e-09	CMYA5
ENSG00000267529	142.236	1.51082	0.230738	6.54778	5.83971e-11	1.50502e-09
ENSG00000154864	567.22	0.967216	0.147749	6.54633	5.89681e-11	1.51865e-09	PIEZO2
ENSG00000148339	571.98	-0.916672	0.140115	-6.54227	6.05929e-11	1.55938e-09	SLC25A25
ENSG00000182831	5941.41	-0.569033	0.0869865	-6.54163	6.08529e-11	1.56495e-09	C16orf72
ENSG00000102057	119.705	1.64146	0.250941	6.54123	6.1013e-11	1.56795e-09	KCND1
ENSG00000196924	12930.3	-0.629628	0.0963489	-6.53488	6.36615e-11	1.63484e-09	FLNA
ENSG00000175467	681.135	-0.879405	0.134586	-6.53417	6.39618e-11	1.64138e-09	SART1
ENSG00000145908	225.132	1.38019	0.211256	6.53326	6.43541e-11	1.65027e-09	ZNF300
ENSG00000158545	1543.2	-0.683656	0.104663	-6.53198	6.49042e-11	1.66319e-09	ZC3H18
ENSG00000270872	57.6107	2.29409	0.3513	6.5303	6.56372e-11	1.68078e-09	SRGAP2D
ENSG00000275176	4183.13	0.645084	0.0987853	6.53016	6.56982e-11	1.68114e-09	ACACA
ENSG00000185085	465.433	-0.981874	0.150427	-6.52726	6.69817e-11	1.71277e-09	INTS5
ENSG00000136877	755.191	-0.925596	0.14183	-6.5261	6.75048e-11	1.72492e-09	FPGS
ENSG00000223773	578.713	-1.06017	0.162466	-6.52549	6.77793e-11	1.73071e-09	CD99P1
ENSG00000136930	1370.98	-0.999366	0.153225	-6.52221	6.9281e-11	1.7678e-09	PSMB7
ENSG00000109736	589.429	-0.938083	0.143891	-6.5194	7.05871e-11	1.79985e-09	MFSD10
ENSG00000180015	27.7931	-2.37573	0.364597	-6.51603	7.21903e-11	1.83942e-09
ENSG00000182150	1513.83	-0.713176	0.109536	-6.51091	7.46954e-11	1.9019e-09	ERCC6L2
ENSG00000107485	246.928	1.25086	0.192212	6.50772	7.62992e-11	1.94137e-09	GATA3
ENSG00000266094	692.35	0.86983	0.133679	6.50685	7.67404e-11	1.95121e-09	RASSF5
ENSG00000067141	3162.3	0.76186	0.117117	6.50512	7.76295e-11	1.97242e-09	NEO1
ENSG00000184178	1802.12	-0.781483	0.120146	-6.50446	7.79711e-11	1.97971e-09	SCFD2
ENSG00000016402	43.6418	2.31139	0.355506	6.50169	7.9422e-11	2.0137e-09	IL20RA
ENSG00000248498	37.6191	-2.30417	0.354393	-6.50174	7.9396e-11	2.0137e-09	ASNSP1
ENSG00000101191	6792.5	-0.619768	0.0953654	-6.49888	8.09192e-11	2.05022e-09	DIDO1
ENSG00000171033	126.691	1.77293	0.272931	6.49589	8.25419e-11	2.08986e-09	PKIA
ENSG00000017427	56.2608	2.15178	0.331334	6.49429	8.3425e-11	2.10925e-09	IGF1
ENSG00000180764	249.866	-1.20621	0.185732	-6.49437	8.33802e-11	2.10925e-09	PIPSL
ENSG00000253298	248.019	1.25334	0.193051	6.4923	8.45364e-11	2.13585e-09	LINC01845
ENSG00000116667	972.448	1.00127	0.154283	6.48987	8.59087e-11	2.169e-09	C1orf21
ENSG00000241717	62.3222	2.10001	0.323676	6.488	8.69819e-11	2.19455e-09	VWFP1
ENSG00000227236	269.116	1.20561	0.185842	6.48732	8.73779e-11	2.203e-09
ENSG00000188070	577.392	-1.29147	0.199332	-6.479	9.23353e-11	2.32636e-09	C11orf95
ENSG00000007376	305.013	-1.24656	0.192521	-6.4749	9.48766e-11	2.38617e-09	RPUSD1
ENSG00000183578	657.193	0.863761	0.133402	6.4749	9.48774e-11	2.38617e-09	TNFAIP8L3
ENSG00000253368	224.537	1.27017	0.19617	6.47485	9.49083e-11	2.38617e-09	TRNP1
ENSG00000111266	581.411	0.986091	0.152327	6.4735	9.57557e-11	2.40412e-09	DUSP16
ENSG00000280962	581.411	0.986091	0.152327	6.4735	9.57557e-11	2.40412e-09	DUSP16
ENSG00000236177	31.3144	2.32933	0.359919	6.47183	9.68255e-11	2.42928e-09	HLA-DPA1
ENSG00000115107	1178.44	0.760391	0.117505	6.47115	9.72621e-11	2.43853e-09	STEAP3
ENSG00000136237	1027.33	0.847593	0.131002	6.47006	9.7962e-11	2.45437e-09	RAPGEF5
ENSG00000227888	191.949	1.34158	0.207573	6.46317	1.02529e-10	2.56701e-09	FAM66A
ENSG00000077943	1011.31	-0.933189	0.144419	-6.46169	1.0354e-10	2.59052e-09	ITGA8
ENSG00000216775	180.645	1.66547	0.257834	6.45947	1.05067e-10	2.62689e-09
ENSG00000125755	3181.37	-0.674101	0.104393	-6.45734	1.0656e-10	2.66237e-09	SYMPK
ENSG00000269113	296.223	1.17773	0.182461	6.45466	1.08462e-10	2.70801e-09	TRABD2B
ENSG00000090905	2627.23	-0.621898	0.09637	-6.45323	1.09489e-10	2.73177e-09	TNRC6A
ENSG00000130818	1624.31	0.697586	0.108112	6.45244	1.10067e-10	2.74427e-09	ZNF426
ENSG00000213533	1068.9	-0.84418	0.13086	-6.45101	1.11106e-10	2.76826e-09	STIMATE
ENSG00000197444	906.751	-0.770095	0.119428	-6.44821	1.13178e-10	2.81794e-09	OGDHL
ENSG00000135269	530.39	0.969929	0.150538	6.44309	1.17066e-10	2.91274e-09	TES
ENSG00000110719	204.457	-1.40248	0.21774	-6.44106	1.18645e-10	2.94997e-09	TCIRG1
ENSG00000103067	734.616	0.908847	0.141109	6.44073	1.18899e-10	2.95426e-09	ESRP2
ENSG00000131037	97.1448	-1.70884	0.265345	-6.44007	1.19422e-10	2.96519e-09	EPS8L1
ENSG00000101868	6269.36	-0.568654	0.0883774	-6.43438	1.23975e-10	3.07612e-09	POLA1
ENSG00000166317	214.495	-1.37103	0.21318	-6.43134	1.26481e-10	3.13476e-09	SYNPO2L
ENSG00000183840	59.4185	2.01767	0.313726	6.43131	1.26513e-10	3.13476e-09	GPR39
ENSG00000171823	277.322	1.19974	0.186574	6.43038	1.27284e-10	3.15169e-09	FBXL14
ENSG00000158828	746.284	0.825712	0.12842	6.42979	1.27781e-10	3.16184e-09	PINK1
ENSG00000281591	470.82	1.07839	0.167725	6.4295	1.28024e-10	3.16566e-09	DBET
ENSG00000100105	933.208	-0.778992	0.121164	-6.42923	1.28249e-10	3.16905e-09	PATZ1
ENSG00000103064	2005.74	-0.666729	0.103706	-6.42905	1.28403e-10	3.17069e-09	SLC7A6
ENSG00000137337	343.019	1.35273	0.210432	6.42835	1.29e-10	3.18324e-09	MDC1
ENSG00000166123	880.764	-0.856605	0.133266	-6.4278	1.29465e-10	3.19253e-09	GPT2
ENSG00000123815	1381.17	0.678617	0.105578	6.42763	1.29608e-10	3.19385e-09	COQ8B
ENSG00000026103	237.874	1.25896	0.195871	6.4275	1.29717e-10	3.19436e-09	FAS
ENSG00000273108	393.685	-1.11319	0.173234	-6.42594	1.31058e-10	3.22518e-09
ENSG00000168765	49.3683	-2.20372	0.342955	-6.42569	1.31275e-10	3.22831e-09	GSTM4
ENSG00000122642	1146.91	0.760389	0.118411	6.42163	1.3482e-10	3.31322e-09	FKBP9
ENSG00000216306	171.186	1.3982	0.217872	6.41753	1.38499e-10	3.40132e-09	KRT19P2
ENSG00000169635	1045.23	-0.836308	0.13034	-6.41637	1.39567e-10	3.42519e-09	HIC2
ENSG00000006712	816.778	0.834572	0.130155	6.41215	1.43479e-10	3.51881e-09	PAF1
ENSG00000177646	3106.02	-0.631413	0.0984983	-6.4104	1.45139e-10	3.55709e-09	ACAD9
ENSG00000196867	217.209	1.41211	0.220292	6.41016	1.45369e-10	3.56031e-09	ZFP28
ENSG00000089280	9098.48	-0.592325	0.0924345	-6.40805	1.47395e-10	3.60748e-09	FUS
ENSG00000169957	385.381	-1.01792	0.158906	-6.40575	1.49631e-10	3.65903e-09	ZNF768
ENSG00000244968	436.8	1.00696	0.157198	6.40568	1.49705e-10	3.65903e-09	LIFR-AS1
ENSG00000127080	808.242	-0.850087	0.132714	-6.40542	1.49957e-10	3.66269e-09	IPPK
ENSG00000188818	1709.18	0.821964	0.128398	6.40171	1.53643e-10	3.75018e-09	ZDHHC11
ENSG00000184060	477.516	1.0502	0.164108	6.39945	1.55934e-10	3.80352e-09	ADAP2
ENSG00000105223	1781.14	0.672861	0.105171	6.39777	1.57663e-10	3.84308e-09	PLD3
ENSG00000023697	345.877	1.1855	0.185372	6.39526	1.60277e-10	3.90417e-09	DERA
ENSG00000012171	221.091	1.26882	0.19844	6.39399	1.61613e-10	3.92535e-09	SEMA3B
ENSG00000033050	2445.33	-0.707836	0.110698	-6.39432	1.61268e-10	3.92535e-09	ABCF2
ENSG00000178662	333.329	1.39197	0.217698	6.39407	1.61527e-10	3.92535e-09	CSRNP3
ENSG00000189060	299.328	-1.13157	0.176971	-6.39408	1.61517e-10	3.92535e-09	H1F0
ENSG00000229206	189.473	1.40011	0.218975	6.39391	1.61692e-10	3.92535e-09
ENSG00000065978	2516.3	-0.71599	0.112037	-6.39065	1.65178e-10	4.00726e-09	YBX1
ENSG00000149657	1045.2	-0.777159	0.121644	-6.38879	1.672e-10	4.05358e-09	LSM14B
ENSG00000273018	1778.48	0.695549	0.10888	6.38821	1.67834e-10	4.06621e-09	FAM106A
ENSG00000130427	36.6365	-2.24709	0.351944	-6.3848	1.71619e-10	4.15511e-09	EPO
ENSG00000154263	259.579	1.51463	0.237343	6.3816	1.75249e-10	4.24016e-09	ABCA10
ENSG00000104219	357.246	1.11009	0.173957	6.3814	1.75474e-10	4.24073e-09	ZDHHC2
ENSG00000111344	197.31	1.4576	0.228415	6.38137	1.75509e-10	4.24073e-09	RASAL1
ENSG00000181894	483.476	1.01209	0.158608	6.38105	1.75876e-10	4.24676e-09	ZNF329
ENSG00000008405	445.513	-1.11706	0.17508	-6.38029	1.76757e-10	4.26301e-09	CRY1
ENSG00000186854	742.988	0.974255	0.152698	6.38026	1.76786e-10	4.26301e-09	TRABD2A
ENSG00000124164	2660.64	-0.636627	0.0998106	-6.37836	1.78999e-10	4.31348e-09	VAPB
ENSG00000101638	621.498	0.884402	0.138734	6.37483	1.83168e-10	4.41099e-09	ST8SIA5
ENSG00000112297	688.752	1.03126	0.161788	6.37414	1.83997e-10	4.42799e-09	CRYBG1
ENSG00000147872	396.338	-1.06586	0.167358	-6.36873	1.90601e-10	4.5808e-09	PLIN2
ENSG00000248643	1208.53	-0.728295	0.114354	-6.36877	1.90554e-10	4.5808e-09	RBM14-RBM4
ENSG00000165376	120.121	1.58502	0.248949	6.36684	1.92961e-10	4.63442e-09	CLDN2
ENSG00000125845	58.4974	1.97708	0.310534	6.3667	1.93134e-10	4.63547e-09	BMP2
ENSG00000198492	2888.96	-0.67333	0.105775	-6.36569	1.94416e-10	4.66314e-09	YTHDF2
ENSG00000124313	616.899	0.890751	0.139997	6.36264	1.98319e-10	4.75359e-09	IQSEC2
ENSG00000054118	4089.36	-0.703916	0.110649	-6.36172	1.9951e-10	4.77893e-09	THRAP3
ENSG00000162607	1031.1	-0.755762	0.118839	-6.35954	2.02353e-10	4.84381e-09	USP1
ENSG00000119396	576.99	-0.971856	0.152831	-6.35901	2.03065e-10	4.85762e-09	RAB14
ENSG00000145041	2039.76	-0.741707	0.116645	-6.35867	2.03509e-10	4.86178e-09	DCAF1
ENSG00000280604	70.5966	-1.85168	0.291204	-6.35868	2.03489e-10	4.86178e-09
ENSG00000106701	659.483	-0.842586	0.13253	-6.3577	2.04796e-10	4.88928e-09	FSD1L
ENSG00000142197	1704.66	0.636533	0.100226	6.35097	2.13956e-10	5.10457e-09	DOP1B
ENSG00000161618	896.776	-0.854779	0.134602	-6.35042	2.14732e-10	5.1197e-09	ALDH16A1
ENSG00000140853	550.751	1.02984	0.162214	6.34866	2.17199e-10	5.1751e-09	NLRC5
ENSG00000099204	1506.25	0.713469	0.112386	6.34836	2.17616e-10	5.18158e-09	ABLIM1
ENSG00000241878	1430.34	-0.715743	0.112751	-6.34799	2.18151e-10	5.19091e-09	PISD
ENSG00000111907	1157.31	0.726269	0.114427	6.34701	2.19541e-10	5.22053e-09	TPD52L1
ENSG00000196935	2182.57	0.851517	0.134162	6.34691	2.19687e-10	5.22055e-09	SRGAP1
ENSG00000154874	1994.53	0.746099	0.117564	6.34634	2.20492e-10	5.23621e-09	CCDC144B
ENSG00000206053	1418.18	-0.781927	0.123222	-6.34567	2.21465e-10	5.25586e-09	JPT2
ENSG00000111432	24.9227	-2.30294	0.363139	-6.34176	2.27156e-10	5.38737e-09	FZD10
ENSG00000225345	1984.32	0.642038	0.101255	6.34079	2.28584e-10	5.41764e-09	SNX18P3
ENSG00000132323	1240.27	-0.700965	0.110567	-6.33973	2.30173e-10	5.45171e-09	ILKAP
ENSG00000244038	2061.02	0.707494	0.111657	6.33633	2.35309e-10	5.56971e-09	DDOST
ENSG00000277270	23.502	-2.31103	0.36474	-6.33611	2.35635e-10	5.57376e-09
ENSG00000128294	843.627	-0.775524	0.122433	-6.33427	2.38461e-10	5.6369e-09	TPST2
ENSG00000077514	1131.55	-0.753651	0.118993	-6.33357	2.3956e-10	5.65172e-09	POLD3
ENSG00000135406	129.603	1.53456	0.242286	6.33365	2.3943e-10	5.65172e-09	PRPH
ENSG00000233327	616.257	0.976657	0.1542	6.3337	2.39357e-10	5.65172e-09	USP32P2
ENSG00000143549	2177.96	-0.612248	0.0967067	-6.33097	2.43618e-10	5.7437e-09	TPM3
ENSG00000176124	1745.01	0.753892	0.119153	6.32707	2.49859e-10	5.88313e-09	DLEU1
ENSG00000244274	223.33	1.25376	0.198155	6.32717	2.49696e-10	5.88313e-09	DBNDD2
ENSG00000073605	775.231	0.854422	0.135059	6.3263	2.51113e-10	5.90879e-09	GSDMB
ENSG00000023330	574.955	-1.02334	0.161869	-6.32204	2.58127e-10	6.06987e-09	ALAS1
ENSG00000213383	110.527	1.63536	0.25869	6.32168	2.58729e-10	6.08006e-09
ENSG00000227573	69.5195	1.88165	0.297755	6.31947	2.6247e-10	6.15992e-09
ENSG00000275837	506.911	-1.02218	0.16175	-6.31948	2.62441e-10	6.15992e-09	SMARCB1
ENSG00000113812	691.871	-0.889182	0.140718	-6.3189	2.63435e-10	6.17852e-09	ACTR8
ENSG00000158258	437.771	1.06574	0.168709	6.31705	2.66601e-10	6.2487e-09	CLSTN2
ENSG00000197989	3246.07	-0.810376	0.128301	-6.31623	2.68019e-10	6.27786e-09	SNHG12
ENSG00000096433	3412.11	0.65946	0.104423	6.31526	2.69699e-10	6.3131e-09	ITPR3
ENSG00000196235	3319.43	0.696493	0.110359	6.31115	2.76969e-10	6.47905e-09	SUPT5H
ENSG00000057935	1440.83	0.704158	0.111636	6.30762	2.83362e-10	6.6243e-09	MTA3
ENSG00000089351	2110.81	0.773827	0.122719	6.30569	2.86919e-10	6.7031e-09	GRAMD1A
ENSG00000103174	599.026	-0.896156	0.142127	-6.30534	2.87557e-10	6.71365e-09	NAGPA
ENSG00000232633	280.689	1.12559	0.178557	6.3038	2.90429e-10	6.77629e-09
ENSG00000103043	1191.95	-0.844388	0.133968	-6.30289	2.92142e-10	6.81184e-09	VAC14
ENSG00000155097	831.249	-0.824749	0.130877	-6.30171	2.94382e-10	6.85964e-09	ATP6V1C1
ENSG00000196756	3915.42	-0.588487	0.0933966	-6.30095	2.95832e-10	6.88895e-09	SNHG17
ENSG00000140022	968.266	0.803667	0.12755	6.30082	2.96082e-10	6.89032e-09	STON2
ENSG00000104290	838.181	0.820639	0.130247	6.30062	2.96452e-10	6.89447e-09	FZD3
ENSG00000167130	452.549	-1.10818	0.175908	-6.29976	2.98104e-10	6.92841e-09	DOLPP1
ENSG00000106571	881.92	0.774197	0.122968	6.29591	3.05607e-10	7.09821e-09	GLI3
ENSG00000088930	1570.29	-0.885503	0.140678	-6.29456	3.08273e-10	7.15551e-09	XRN2
ENSG00000187498	2104.32	0.94479	0.150103	6.2943	3.08792e-10	7.16293e-09	COL4A1
ENSG00000148337	1419.04	-0.895886	0.142357	-6.29324	3.10904e-10	7.20728e-09	CIZ1
ENSG00000170500	1469.43	0.695523	0.110536	6.29228	3.12846e-10	7.24762e-09	LONRF2
ENSG00000203666	1049.7	-0.783551	0.124579	-6.2896	3.18281e-10	7.36879e-09	EFCAB2
ENSG00000053371	674.703	0.826141	0.131414	6.28654	3.24615e-10	7.51062e-09	AKR7A2
ENSG00000146918	4423.68	-0.626818	0.0997407	-6.28447	3.28964e-10	7.60634e-09	NCAPG2
ENSG00000082438	669.855	0.901447	0.143493	6.28218	3.33852e-10	7.7144e-09	COBLL1
ENSG00000101871	2444.24	-0.671129	0.106841	-6.28154	3.35235e-10	7.73364e-09	MID1
ENSG00000125503	883.53	-0.928713	0.147849	-6.28151	3.35297e-10	7.73364e-09	PPP1R12C
ENSG00000253229	43.0041	-2.18124	0.347248	-6.2815	3.35329e-10	7.73364e-09	HIGD1AP6
ENSG00000167615	1388.24	-0.756827	0.120508	-6.28029	3.37946e-10	7.78899e-09	LENG8
ENSG00000100335	1561.64	-0.710595	0.113152	-6.27999	3.38604e-10	7.79916e-09	MIEF1
ENSG00000204197	952.019	-0.731056	0.116416	-6.27971	3.39209e-10	7.8081e-09	KIFC1
ENSG00000214756	963.997	-0.862418	0.13746	-6.27396	3.51978e-10	8.09683e-09	CSKMT
ENSG00000101003	1051.03	-0.792978	0.12641	-6.27307	3.54001e-10	8.13818e-09	GINS1
ENSG00000213397	987.253	-0.759341	0.121141	-6.26824	3.65148e-10	8.38907e-09	HAUS7
ENSG00000226430	163.563	1.393	0.222358	6.26465	3.73662e-10	8.57921e-09	USP17L7
ENSG00000131471	318.872	1.16952	0.186709	6.26387	3.7553e-10	8.60561e-09	AOC3
ENSG00000165714	348.894	1.16434	0.18588	6.26392	3.7541e-10	8.60561e-09	BORCS5
ENSG00000280689	348.894	1.16434	0.18588	6.26392	3.7541e-10	8.60561e-09	BORCS5
ENSG00000230426	253.904	-1.2219	0.195084	-6.26348	3.7648e-10	8.62189e-09	ERVMER61-1
ENSG00000176261	1071.39	-0.703026	0.112246	-6.26324	3.77055e-10	8.62409e-09	ZBTB8OS
ENSG00000204682	407.749	0.997383	0.159243	6.26329	3.76942e-10	8.62409e-09	CASC10
ENSG00000278134	364.551	-1.06348	0.169808	-6.26286	3.77976e-10	8.63966e-09
ENSG00000239306	4169.55	-0.68143	0.108893	-6.2578	3.90454e-10	8.9192e-09	RBM14
ENSG00000270074	776.343	0.843031	0.134734	6.25698	3.92504e-10	8.96035e-09
ENSG00000140262	1262.89	0.707216	0.113085	6.25383	4.00519e-10	9.13753e-09	TCF12
ENSG00000197822	980.815	0.953416	0.152477	6.25283	4.03068e-10	9.18985e-09	OCLN
ENSG00000135842	811.914	0.835874	0.133683	6.25264	4.03584e-10	9.19579e-09	FAM129A
ENSG00000124486	10734.6	0.6264	0.1002	6.25147	4.06614e-10	9.25896e-09	USP9X
ENSG00000182318	387.012	-0.990348	0.158493	-6.24854	4.14295e-10	9.42789e-09	ZSCAN22
ENSG00000151690	403.813	1.29554	0.207386	6.24699	4.1843e-10	9.51598e-09	MFSD6
ENSG00000169100	1163.88	-0.797219	0.127631	-6.24627	4.20357e-10	9.55376e-09	SLC25A6
ENSG00000111490	711.276	0.837356	0.134063	6.24599	4.21121e-10	9.56508e-09	TBC1D30
ENSG00000184949	1695.81	-0.777755	0.124569	-6.24355	4.27762e-10	9.70978e-09	FAM227A
ENSG00000116213	1001.88	0.737819	0.118199	6.24219	4.31484e-10	9.78811e-09	WRAP73
ENSG00000083067	343.158	1.13546	0.181974	6.23965	4.38542e-10	9.94195e-09	TRPM3
ENSG00000164197	109.219	1.61581	0.259066	6.23706	4.45884e-10	1.0102e-08	RNF180
ENSG00000163873	53.6604	2.01146	0.322544	6.23625	4.48174e-10	1.01475e-08	GRIK3
ENSG00000213918	2963.57	-0.665346	0.106701	-6.2356	4.50039e-10	1.01833e-08	DNASE1
ENSG00000101596	3279.16	0.655364	0.105117	6.23463	4.5285e-10	1.02405e-08	SMCHD1
ENSG00000102900	2297.77	-0.709042	0.113766	-6.23244	4.59227e-10	1.03782e-08	NUP93
ENSG00000047230	1218.76	-0.693872	0.111341	-6.23193	4.60718e-10	1.04054e-08	CTPS2
ENSG00000224086	7473.42	-0.616969	0.0990326	-6.22995	4.66571e-10	1.05309e-08
ENSG00000136379	456.502	0.961521	0.154444	6.22568	4.79459e-10	1.0815e-08	ABHD17C
ENSG00000147548	2399.26	-0.589634	0.0947248	-6.2247	4.82477e-10	1.08763e-08	NSD3
ENSG00000238227	578.907	-1.02178	0.164179	-6.22356	4.86e-10	1.09489e-08	TMEM250
ENSG00000101199	2107.26	-0.695823	0.111864	-6.22026	4.96339e-10	1.11748e-08	ARFGAP1
ENSG00000225697	1236.8	-0.763602	0.122775	-6.21952	4.98686e-10	1.12206e-08	SLC26A6
ENSG00000134369	3474.74	0.604222	0.0971516	6.21937	4.99144e-10	1.12234e-08	NAV1
ENSG00000158806	87.9268	-1.98233	0.318739	-6.21928	4.99434e-10	1.12234e-08	NPM2
ENSG00000006453	867.358	0.81531	0.131102	6.21888	5.0072e-10	1.12453e-08	BAIAP2L1
ENSG00000074590	506.513	0.954214	0.153596	6.21248	5.21542e-10	1.16989e-08	NUAK1
ENSG00000198960	203.02	-1.25161	0.201468	-6.21247	5.2157e-10	1.16989e-08	ARMCX6
ENSG00000185008	790.059	0.884572	0.142457	6.20941	5.3183e-10	1.19216e-08	ROBO2
ENSG00000070770	1045.04	-0.798462	0.128622	-6.2078	5.37325e-10	1.20373e-08	CSNK2A2
ENSG00000011454	2471.37	-0.673749	0.108537	-6.20755	5.38153e-10	1.20483e-08	RABGAP1
ENSG00000152128	357.338	1.01946	0.164437	6.19972	5.65632e-10	1.26557e-08	TMEM163
ENSG00000109472	443.339	1.04615	0.168873	6.19491	5.83166e-10	1.30399e-08	CPE
ENSG00000139800	563.417	-0.871568	0.140781	-6.19094	5.98058e-10	1.33646e-08	ZIC5
ENSG00000100206	331.554	-1.29208	0.208719	-6.19052	5.99655e-10	1.33919e-08	DMC1
ENSG00000145198	242.569	1.20076	0.194011	6.18911	6.0503e-10	1.34977e-08	VWA5B2
ENSG00000270270	50.1739	2.1892	0.353719	6.18909	6.05141e-10	1.34977e-08	BNIP3P10
ENSG00000179909	812.451	0.800602	0.129398	6.18714	6.12655e-10	1.36568e-08	ZNF154
ENSG00000122299	1103.31	-0.719906	0.116368	-6.18647	6.15283e-10	1.37069e-08	ZC3H7A
ENSG00000122965	2899.23	-0.801034	0.129497	-6.18574	6.18137e-10	1.3762e-08	RBM19
ENSG00000182912	114.422	-1.6148	0.261059	-6.18558	6.18761e-10	1.37673e-08	TSPEAR-AS2
ENSG00000231377	186.927	-1.32954	0.215034	-6.18292	6.29258e-10	1.39836e-08	DHX16
ENSG00000233049	186.927	-1.32954	0.215034	-6.18292	6.29258e-10	1.39836e-08	DHX16
ENSG00000274020	600.36	0.839577	0.135807	6.18214	6.32396e-10	1.40447e-08	LINC01138
ENSG00000204673	521.861	-0.94247	0.152622	-6.17517	6.60908e-10	1.46688e-08	AKT1S1
ENSG00000178605	367.566	-1.04651	0.169475	-6.17501	6.61597e-10	1.46751e-08	GTPBP6
ENSG00000100226	3787.81	-0.628956	0.101877	-6.17366	6.67277e-10	1.4784e-08	GTPBP1
ENSG00000131013	655.08	-0.815373	0.132073	-6.17365	6.67329e-10	1.4784e-08	PPIL4
ENSG00000116641	3416.17	-0.681977	0.110477	-6.17304	6.69912e-10	1.48321e-08	DOCK7
ENSG00000100353	2944.4	-0.669208	0.108421	-6.17229	6.73065e-10	1.48836e-08	EIF3D
ENSG00000180219	79.3274	1.76805	0.286448	6.17232	6.7294e-10	1.48836e-08	FAM71C
ENSG00000160695	410.074	-0.948829	0.153732	-6.17197	6.74426e-10	1.48953e-08	VPS11
ENSG00000280616	410.074	-0.948829	0.153732	-6.17197	6.74426e-10	1.48953e-08	VPS11
ENSG00000267702	519.755	0.930221	0.150752	6.17056	6.80487e-10	1.502e-08
ENSG00000274602	1253.17	-0.832575	0.134944	-6.16979	6.83817e-10	1.50842e-08	PI4KAP1
ENSG00000142327	628.741	-1.02926	0.166841	-6.16912	6.86725e-10	1.51391e-08	RNPEPL1
ENSG00000063438	791.882	-0.778681	0.126228	-6.16883	6.87988e-10	1.51576e-08	AHRR
ENSG00000106031	363.539	-0.995005	0.161311	-6.16825	6.90514e-10	1.5204e-08	HOXA13
ENSG00000004534	2483.69	-0.65273	0.105846	-6.1668	6.96868e-10	1.53345e-08	RBM6
ENSG00000036549	2012.34	-0.651457	0.105668	-6.16514	7.04187e-10	1.54861e-08
ENSG00000262999	365.922	-1.04957	0.170247	-6.16498	7.0492e-10	1.54927e-08
ENSG00000100014	3264.3	-0.655304	0.106309	-6.16415	7.08606e-10	1.55642e-08	SPECC1L
ENSG00000102024	3043.48	-0.717416	0.116407	-6.163	7.13812e-10	1.5669e-08	PLS3
ENSG00000011275	2916.57	-0.554873	0.0900447	-6.16219	7.17435e-10	1.57294e-08	RNF216
ENSG00000138107	2979.06	-0.603086	0.0978674	-6.16227	7.17085e-10	1.57294e-08	ACTR1A
ENSG00000103811	845.617	-0.800543	0.129917	-6.16197	7.18441e-10	1.57418e-08	CTSH
ENSG00000276644	595.346	-0.928761	0.150753	-6.16082	7.23681e-10	1.5847e-08	DACH1
ENSG00000261115	1107.43	0.732186	0.118882	6.15894	7.32339e-10	1.60268e-08	TMEM178B
ENSG00000164933	563.332	-0.939228	0.152521	-6.15802	7.3658e-10	1.61098e-08	SLC25A32
ENSG00000276776	215.794	1.27878	0.207732	6.15595	7.46302e-10	1.63126e-08	TC2N
ENSG00000095637	580.513	0.97024	0.157693	6.15271	7.61685e-10	1.66387e-08	SORBS1
ENSG00000153721	3419.89	0.632701	0.102915	6.14777	7.85779e-10	1.71546e-08	CNKSR3
ENSG00000148343	957.106	-0.934309	0.152	-6.14678	7.90706e-10	1.72517e-08	MIGA2
ENSG00000225518	184.158	1.32694	0.21589	6.14638	7.92698e-10	1.72847e-08	LINC01703
ENSG00000140632	1186.63	-0.797465	0.129763	-6.14555	7.96845e-10	1.73646e-08	GLYR1
ENSG00000171649	190.084	1.54415	0.251348	6.14347	8.07391e-10	1.75837e-08	ZIK1
ENSG00000105738	2074.77	0.660782	0.107574	6.14259	8.11865e-10	1.76705e-08	SIPA1L3
ENSG00000159403	176.308	1.35026	0.219976	6.13819	8.34652e-10	1.81554e-08	C1R
ENSG00000140391	2704.02	0.633718	0.10326	6.13711	8.40367e-10	1.82687e-08	TSPAN3
ENSG00000140564	765.882	0.780321	0.127207	6.13428	8.55456e-10	1.85855e-08	FURIN
ENSG00000145945	29.561	-2.22654	0.363098	-6.13206	8.67477e-10	1.88353e-08	FAM50B
ENSG00000165591	85.7175	1.82121	0.297006	6.1319	8.68339e-10	1.88426e-08	FAAH2
ENSG00000140650	2753.91	-0.601005	0.098018	-6.13158	8.70102e-10	1.88695e-08	PMM2
ENSG00000117501	178.445	1.55292	0.253272	6.13141	8.71017e-10	1.8878e-08	MROH9
ENSG00000106771	3143	-0.736555	0.120145	-6.13053	8.75878e-10	1.89719e-08	TMEM245
ENSG00000232653	545.242	0.999894	0.163145	6.12886	8.85105e-10	1.91602e-08	GOLGA8N
ENSG00000143278	25.3102	-2.23599	0.365095	-6.12441	9.1021e-10	1.96919e-08	F13B
ENSG00000136936	455.046	-0.911617	0.148864	-6.12382	9.13565e-10	1.97526e-08	XPA
ENSG00000196547	2570.15	0.71542	0.116832	6.1235	9.15426e-10	1.97809e-08	MAN2A2
ENSG00000274895	226.479	1.25729	0.205443	6.11987	9.36528e-10	2.02247e-08
ENSG00000095261	177.109	1.4171	0.23161	6.11847	9.44762e-10	2.03903e-08	PSMD5
ENSG00000176783	896.019	-0.788008	0.128808	-6.11771	9.49268e-10	2.04753e-08	RUFY1
ENSG00000145882	1042.98	0.744922	0.121783	6.11682	9.54631e-10	2.05786e-08	PCYOX1L
ENSG00000132141	235.167	1.18159	0.193206	6.11569	9.61417e-10	2.07125e-08	CCT6B
ENSG00000267698	307.297	1.10204	0.18022	6.11499	9.65608e-10	2.07903e-08
ENSG00000168575	1117.67	-0.805492	0.131727	-6.11486	9.66426e-10	2.07955e-08	SLC20A2
ENSG00000129003	2355.57	0.743822	0.121691	6.11239	9.81471e-10	2.11066e-08	VPS13C
ENSG00000118007	2106.94	-0.734577	0.120196	-6.1115	9.86964e-10	2.12121e-08	STAG1
ENSG00000154122	2216.3	0.646176	0.105825	6.10608	1.02107e-09	2.19256e-08	ANKH
ENSG00000163468	6405.02	-0.713055	0.116779	-6.10601	1.02151e-09	2.19256e-08	CCT3
ENSG00000164946	117.631	1.63566	0.26788	6.10594	1.02199e-09	2.19256e-08	FREM1
ENSG00000196428	984.768	-0.810933	0.132834	-6.10486	1.02892e-09	2.2061e-08	TSC22D2
ENSG00000263327	345.345	1.02827	0.168449	6.10434	1.03223e-09	2.21189e-08	TAPT1-AS1
ENSG00000162881	104.576	1.63776	0.268325	6.10365	1.03671e-09	2.22016e-08	OXER1
ENSG00000115884	293.39	1.12587	0.184525	6.10144	1.05117e-09	2.2498e-08	SDC1
ENSG00000196562	1356.72	0.656568	0.107618	6.10091	1.05467e-09	2.25593e-08	SULF2
ENSG00000110367	3366.94	-0.648691	0.106355	-6.09931	1.06525e-09	2.27723e-08	DDX6
ENSG00000116525	704.736	-0.820556	0.134569	-6.09764	1.07649e-09	2.29988e-08	TRIM62
ENSG00000259423	24.4028	2.22913	0.365657	6.09623	1.08598e-09	2.31878e-08
ENSG00000226091	3474.05	0.539544	0.0885347	6.09415	1.10019e-09	2.34633e-08	LINC00937
ENSG00000232063	565.649	-0.857724	0.140744	-6.09421	1.09982e-09	2.34633e-08
ENSG00000101294	5543.09	-0.549668	0.0902039	-6.09362	1.10387e-09	2.35139e-08	HM13
ENSG00000233527	390.14	1.05254	0.172726	6.0937	1.10328e-09	2.35139e-08	ZNF529-AS1
ENSG00000182511	115.045	1.5223	0.249869	6.0924	1.11228e-09	2.36791e-08	FES
ENSG00000175137	412.578	-1.06242	0.174399	-6.09189	1.11589e-09	2.37418e-08	SH3BP5L
ENSG00000196975	1085.16	0.750389	0.123181	6.09173	1.11695e-09	2.37504e-08	ANXA4
ENSG00000162434	1722.67	-0.660562	0.108478	-6.08936	1.13361e-09	2.40903e-08	JAK1
ENSG00000278633	34.9212	2.21439	0.363668	6.08905	1.13583e-09	2.41232e-08
ENSG00000223345	18.7955	2.23084	0.366375	6.08894	1.13661e-09	2.41256e-08	HIST2H2BA
ENSG00000175283	369.757	-1.00326	0.164879	-6.08483	1.16612e-09	2.47375e-08	DOLK
ENSG00000130758	905.136	0.82328	0.135403	6.08023	1.20013e-09	2.54438e-08	MAP3K10
ENSG00000275495	574.588	-0.929227	0.152875	-6.07835	1.21422e-09	2.57274e-08
ENSG00000104321	69.046	1.76781	0.29089	6.07724	1.22269e-09	2.58917e-08	TRPA1
ENSG00000268992	49.2627	2.10277	0.346048	6.07653	1.22808e-09	2.59905e-08	CDC42EP3P1
ENSG00000267191	112.273	1.60129	0.263632	6.07394	1.24808e-09	2.63983e-08
ENSG00000135069	1044.51	-0.849561	0.139975	-6.06937	1.28415e-09	2.71453e-08	PSAT1
ENSG00000175463	110.446	-1.52912	0.25195	-6.06915	1.2859e-09	2.71662e-08	TBC1D10C
ENSG00000137522	986.403	-0.695572	0.114624	-6.06829	1.29278e-09	2.72955e-08	RNF121
ENSG00000111801	423.721	1.13874	0.187664	6.06796	1.29541e-09	2.73351e-08	BTN3A3
ENSG00000251363	24.3932	-2.21581	0.365242	-6.06669	1.30577e-09	2.75376e-08	LINC02315
ENSG00000278312	20.7175	-2.21928	0.365828	-6.06645	1.30766e-09	2.75613e-08	LENG9
ENSG00000053747	4323.03	0.585191	0.0964692	6.06609	1.31064e-09	2.76078e-08	LAMA3
ENSG00000270190	71.6055	1.84044	0.303455	6.06497	1.31981e-09	2.77847e-08
ENSG00000165474	46.0388	2.05987	0.339647	6.06474	1.32169e-09	2.78081e-08	GJB2
ENSG00000223487	18.6037	2.21386	0.365129	6.06322	1.33419e-09	2.80547e-08	FRMPD4-AS1
ENSG00000134324	1572.32	0.842667	0.139	6.06237	1.3413e-09	2.81877e-08	LPIN1
ENSG00000186310	45.3733	-1.99486	0.329116	-6.06128	1.35042e-09	2.83627e-08	NAP1L3
ENSG00000235501	126.866	1.50994	0.249137	6.06069	1.35542e-09	2.84513e-08
ENSG00000198682	365.489	1.03904	0.171476	6.05937	1.36656e-09	2.86683e-08	PAPSS2
ENSG00000135862	7367.92	0.722795	0.119288	6.05923	1.36779e-09	2.86773e-08	LAMC1
ENSG00000170011	290.719	1.07374	0.177234	6.05831	1.37562e-09	2.88248e-08	MYRIP
ENSG00000109332	3095.8	-0.585957	0.0967457	-6.05668	1.38962e-09	2.91011e-08	UBE2D3
ENSG00000104892	516.766	-0.951162	0.157074	-6.05551	1.39972e-09	2.92956e-08	KLC3
ENSG00000137642	2210.72	0.761937	0.12593	6.0505	1.44401e-09	3.02049e-08	SORL1
ENSG00000177853	1149.24	-0.682024	0.112725	-6.05032	1.44556e-09	3.02199e-08	ZNF518A
ENSG00000133687	1100.37	0.771429	0.127544	6.04834	1.46347e-09	3.05764e-08	TMTC1
ENSG00000143469	666.98	0.813142	0.134446	6.04809	1.46575e-09	3.06064e-08	SYT14
ENSG00000198797	22.6061	2.21301	0.365945	6.04738	1.47217e-09	3.07226e-08	BRINP2
ENSG00000073849	730.727	0.791113	0.130847	6.04611	1.48384e-09	3.09481e-08	ST6GAL1
ENSG00000144821	117.347	1.77019	0.292836	6.045	1.49411e-09	3.11443e-08	MYH15
ENSG00000141551	3146.54	-0.649086	0.107381	-6.0447	1.49692e-09	3.11848e-08	CSNK1D
ENSG00000181789	1725.27	-0.609497	0.100855	-6.0433	1.50994e-09	3.14379e-08	COPG1
ENSG00000251680	46.3954	2.01335	0.333192	6.04259	1.51656e-09	3.15575e-08
ENSG00000137261	300.462	1.07888	0.178603	6.04065	1.53492e-09	3.19209e-08	KIAA0319
ENSG00000151474	1968.28	0.607963	0.10065	6.04038	1.53753e-09	3.19569e-08	FRMD4A
ENSG00000155275	2168.14	-0.582182	0.0963838	-6.04025	1.53879e-09	3.19646e-08	TRMT44
ENSG00000038532	2426.24	-0.5974	0.0989223	-6.03908	1.54991e-09	3.21769e-08	CLEC16A
ENSG00000011405	1573.51	-0.699083	0.115768	-6.03865	1.55407e-09	3.22447e-08	PIK3C2A
ENSG00000233478	174.098	1.3681	0.226788	6.03252	1.61426e-09	3.34743e-08
ENSG00000180914	505.339	0.937512	0.155464	6.03043	1.63524e-09	3.38897e-08	OXTR
ENSG00000224063	35.0295	2.1119	0.350328	6.02834	1.65654e-09	3.43115e-08
ENSG00000130147	574.948	-0.893179	0.148182	-6.02757	1.66442e-09	3.44548e-08	SH3BP4
ENSG00000275139	285.132	-1.08835	0.180642	-6.02488	1.69231e-09	3.50121e-08
ENSG00000023318	700.981	-0.899993	0.149382	-6.02476	1.69361e-09	3.50188e-08	ERP44
ENSG00000180376	1940.4	-0.627686	0.104307	-6.01768	1.76932e-09	3.65633e-08	CCDC66
ENSG00000165995	1050.02	0.685656	0.114056	6.01157	1.83736e-09	3.79475e-08	CACNB2
ENSG00000143493	1716.21	-0.630398	0.104957	-6.00626	1.89857e-09	3.91843e-08	INTS7
ENSG00000165181	251.656	-1.20059	0.199892	-6.00618	1.89942e-09	3.91843e-08	C9orf84
ENSG00000233948	794.329	-1.88739	0.314305	-6.00496	1.91375e-09	3.94573e-08	TRIM27
ENSG00000272374	804.295	-0.754708	0.125683	-6.00486	1.91503e-09	3.9461e-08
ENSG00000100023	2023.31	-0.884396	0.147322	-6.00317	1.93502e-09	3.98501e-08	PPIL2
ENSG00000151503	4831.71	-0.552913	0.0921138	-6.0025	1.943e-09	3.99916e-08	NCAPD3
ENSG00000186197	336.456	1.02611	0.171005	6.00044	1.96788e-09	4.04805e-08	EDARADD
ENSG00000234285	25.7622	2.17499	0.362784	5.99527	2.03147e-09	4.17647e-08	GAPDHP49
ENSG00000082458	821.398	0.76967	0.128423	5.99324	2.05704e-09	4.22662e-08	DLG3
ENSG00000253552	1787.29	-0.670644	0.111905	-5.99296	2.06061e-09	4.23153e-08	HOXA-AS2
ENSG00000037965	217.692	-1.20846	0.201775	-5.98917	2.10918e-09	4.32829e-08	HOXC8
ENSG00000212719	2055.88	0.629644	0.105132	5.98909	2.11013e-09	4.32829e-08	C17orf51
ENSG00000135540	960.592	0.798148	0.133353	5.98522	2.16097e-09	4.43006e-08	NHSL1
ENSG00000236188	23.0127	-2.18903	0.365753	-5.98499	2.16407e-09	4.43388e-08	PRKX-AS1
ENSG00000267353	157.558	1.36581	0.228239	5.98413	2.17555e-09	4.45487e-08
ENSG00000254349	253.639	-1.12154	0.187458	-5.98286	2.19252e-09	4.48706e-08	MIR2052HG
ENSG00000251400	46.7851	1.99322	0.333167	5.98264	2.19552e-09	4.49064e-08	ALDH7A1P1
ENSG00000237307	237.76	-1.18961	0.19887	-5.98185	2.20615e-09	4.50983e-08	SRRM1P3
ENSG00000120875	161.846	1.30155	0.217712	5.97832	2.25446e-09	4.60596e-08	DUSP4
ENSG00000122025	95.8624	1.71668	0.287207	5.97714	2.27082e-09	4.63676e-08	FLT3
ENSG00000243896	36.1781	2.12294	0.355533	5.97114	2.35601e-09	4.80797e-08	OR2A7
ENSG00000251369	317.82	1.05832	0.177274	5.96998	2.37282e-09	4.83952e-08	ZNF550
ENSG00000149948	1064.68	0.688154	0.115286	5.96912	2.38539e-09	4.86242e-08	HMGA2
ENSG00000197603	4107.61	0.570857	0.0956553	5.96786	2.40392e-09	4.8974e-08	CPLANE1
ENSG00000274180	560.184	0.903641	0.15144	5.967	2.41655e-09	4.92036e-08	NATD1
ENSG00000236499	224.649	1.26354	0.211764	5.96673	2.42052e-09	4.92565e-08	LINC00896
ENSG00000232118	347.289	-1.01088	0.169427	-5.96646	2.42462e-09	4.93121e-08	BACH1-AS1
ENSG00000248318	94.4977	1.61257	0.270278	5.96636	2.42608e-09	4.93139e-08
ENSG00000260757	669.02	-0.788908	0.132256	-5.96499	2.44644e-09	4.96996e-08
ENSG00000081059	2519.92	0.647336	0.108529	5.96461	2.45218e-09	4.97881e-08	TCF7
ENSG00000179388	91.2468	-1.63505	0.274182	-5.96338	2.47076e-09	5.01371e-08	EGR3
ENSG00000139973	497.366	0.964717	0.161849	5.96059	2.51325e-09	5.09705e-08	SYT16
ENSG00000008394	690.599	0.886541	0.148818	5.95723	2.56546e-09	5.2e-08	MGST1
ENSG00000130649	267.957	-1.37168	0.230305	-5.95593	2.58598e-09	5.23866e-08	CYP2E1
ENSG00000097021	386.857	0.951959	0.159894	5.95367	2.622e-09	5.30862e-08	ACOT7
ENSG00000229400	46.5334	2.01134	0.337924	5.95204	2.64815e-09	5.35855e-08
ENSG00000105063	1291.98	-0.775463	0.130399	-5.94682	2.73399e-09	5.52915e-08	PPP6R1
ENSG00000254535	45.7146	-2.06274	0.346986	-5.94475	2.76886e-09	5.59651e-08	PABPC4L
ENSG00000128311	382.505	-0.963398	0.162066	-5.94446	2.77367e-09	5.60309e-08	TST
ENSG00000182378	1581.03	-0.710625	0.11955	-5.94418	2.77839e-09	5.60948e-08	PLCXD1
ENSG00000136352	96.9522	1.62122	0.272953	5.93954	2.85823e-09	5.76743e-08	NKX2-1
ENSG00000171456	3573.3	-0.594386	0.100083	-5.93895	2.86861e-09	5.78514e-08	ASXL1
ENSG00000170374	73.838	1.72703	0.291036	5.93408	2.95494e-09	5.95591e-08	SP7
ENSG00000101751	467.461	0.947471	0.159734	5.93156	3.00074e-09	6.04482e-08	POLI
ENSG00000162062	341.899	-1.00221	0.168974	-5.93114	3.00829e-09	6.05665e-08	TEDC2
ENSG00000180190	293.118	1.36007	0.229354	5.93002	3.02895e-09	6.09483e-08	TDRP
ENSG00000156787	1260.47	-0.642428	0.108367	-5.92825	3.0618e-09	6.15749e-08	TBC1D31
ENSG00000099381	1407.03	-0.746919	0.126034	-5.92633	3.09783e-09	6.22299e-08	SETD1A
ENSG00000159712	248.942	-1.12374	0.189617	-5.92634	3.09769e-09	6.22299e-08	ANKRD18CP
ENSG00000204104	873.56	-0.746843	0.126082	-5.92348	3.152e-09	6.32828e-08	TRAF3IP1
ENSG00000132518	47.1895	1.94939	0.329208	5.92144	3.19129e-09	6.40358e-08	GUCY2D
ENSG00000130943	223.657	1.25361	0.211774	5.91957	3.22794e-09	6.47352e-08	PKDREJ
ENSG00000166750	968.271	0.845096	0.142776	5.91903	3.23853e-09	6.49112e-08	SLFN5
ENSG00000259692	106.852	-1.53019	0.258532	-5.91875	3.24399e-09	6.49846e-08
ENSG00000150938	1388.32	0.759901	0.128406	5.91795	3.25976e-09	6.52642e-08	CRIM1
ENSG00000213468	305.106	-1.04329	0.176333	-5.91661	3.28649e-09	6.57628e-08	FIRRE
ENSG00000240280	137.185	-1.65685	0.280259	-5.91187	3.38249e-09	6.7646e-08	TCAM1P
ENSG00000128596	1173.16	0.727612	0.123122	5.90969	3.42746e-09	6.85072e-08	CCDC136
ENSG00000175746	78.9959	1.76173	0.298162	5.90864	3.44942e-09	6.8908e-08	C15orf54
ENSG00000280759	615.277	-0.83936	0.142061	-5.90845	3.45332e-09	6.89476e-08	AP2A2
ENSG00000145349	945.88	0.703859	0.119261	5.90184	3.59461e-09	7.17288e-08	CAMK2D
ENSG00000100325	1603.95	-0.667574	0.113201	-5.89723	3.69649e-09	7.37208e-08	ASCC2
ENSG00000110108	528.238	-0.928524	0.157478	-5.89622	3.71928e-09	7.40932e-08	TMEM109
ENSG00000163931	4603.16	-0.527324	0.0894341	-5.89623	3.71902e-09	7.40932e-08	TKT
ENSG00000237115	298.956	1.07483	0.182329	5.89499	3.74698e-09	7.46036e-08
ENSG00000095139	1401.42	-0.849795	0.144188	-5.89366	3.77739e-09	7.51675e-08	ARCN1
ENSG00000155957	662.434	0.887226	0.150657	5.88903	3.88472e-09	7.72605e-08	TMBIM4
ENSG00000101146	1377.3	-0.682607	0.116019	-5.88359	4.01455e-09	7.97986e-08	RAE1
ENSG00000092847	5133.46	-0.499281	0.0848744	-5.88259	4.03902e-09	8.02379e-08	AGO1
ENSG00000133401	1330.57	0.672464	0.114316	5.8825	4.04111e-09	8.02379e-08	PDZD2
ENSG00000143850	295.006	1.50184	0.255348	5.88155	4.06452e-09	8.06583e-08	PLEKHA6
ENSG00000113441	1939.91	0.708763	0.120528	5.88048	4.09075e-09	8.1134e-08	LNPEP
ENSG00000018408	410.505	0.922619	0.156945	5.87863	4.13676e-09	8.20013e-08	WWTR1
ENSG00000106546	461.015	1.0307	0.175361	5.8776	4.16246e-09	8.24654e-08	AHR
ENSG00000071575	226.947	1.30348	0.221818	5.87635	4.19406e-09	8.30457e-08	TRIB2
ENSG00000014138	3269.6	-0.560793	0.0954744	-5.87375	4.26051e-09	8.43149e-08	POLA2
ENSG00000117507	239.074	1.23261	0.209888	5.87267	4.28826e-09	8.48175e-08	FMO6P
ENSG00000126261	3027.49	0.646512	0.110098	5.87217	4.30138e-09	8.50303e-08	UBA2
ENSG00000213659	96.4604	1.58523	0.270081	5.86944	4.37264e-09	8.63914e-08	RSU1P3
ENSG00000100593	111.58	1.54563	0.263354	5.86903	4.38355e-09	8.65594e-08	ISM2
ENSG00000136824	954.156	-0.702252	0.119663	-5.86858	4.39534e-09	8.67447e-08	SMC2
ENSG00000162775	6934.77	-0.566132	0.0964831	-5.86768	4.41931e-09	8.71699e-08	RBM15
ENSG00000254186	80.8644	1.80105	0.307003	5.86654	4.44977e-09	8.77227e-08
ENSG00000126945	423.521	-1.23801	0.211044	-5.86613	4.46097e-09	8.78952e-08	HNRNPH2
ENSG00000162591	203.133	1.25208	0.213467	5.86543	4.4798e-09	8.82179e-08	MEGF6
ENSG00000164941	1527.58	-0.709256	0.120951	-5.86399	4.51881e-09	8.89375e-08	INTS8
ENSG00000063244	1903.41	-0.713753	0.121777	-5.86116	4.59653e-09	9.04176e-08	U2AF2
ENSG00000164828	3102.85	-0.553406	0.0944214	-5.86103	4.60011e-09	9.04386e-08	SUN1
ENSG00000157350	2156.75	-0.689051	0.117604	-5.85908	4.65425e-09	9.1453e-08	ST3GAL2
ENSG00000167766	1019.95	-0.69433	0.118528	-5.85794	4.68643e-09	9.20351e-08	ZNF83
ENSG00000100219	1033.09	-0.88887	0.151746	-5.8576	4.69605e-09	9.21738e-08	XBP1
ENSG00000159496	1406.64	-0.652857	0.111467	-5.85693	4.71515e-09	9.24982e-08	RGL4
ENSG00000069329	1574.96	-0.674681	0.11521	-5.8561	4.73861e-09	9.29078e-08	VPS35
ENSG00000173530	317.158	1.03834	0.177338	5.85512	4.76675e-09	9.34085e-08	TNFRSF10D
ENSG00000153207	1625.51	-0.731527	0.124957	-5.85425	4.79154e-09	9.38433e-08	AHCTF1
ENSG00000255240	17.5525	2.13027	0.363914	5.85377	4.80544e-09	9.40642e-08
ENSG00000256525	911.08	-0.696489	0.118992	-5.85325	4.82046e-09	9.43071e-08	POLG2
ENSG00000059691	684.735	-0.886195	0.151485	-5.85005	4.9142e-09	9.60886e-08	GATB
ENSG00000147687	617.902	-0.793363	0.135627	-5.84958	4.92817e-09	9.63094e-08	TATDN1
ENSG00000101474	910.889	-0.830559	0.14205	-5.84695	5.00674e-09	9.77918e-08	APMAP
ENSG00000141425	2070.7	-0.572275	0.0979377	-5.84326	5.11897e-09	9.99064e-08	RPRD1A
ENSG00000235531	127.939	1.42598	0.244041	5.84321	5.12056e-09	9.99064e-08	MSC-AS1
ENSG00000196668	155.225	1.44213	0.246844	5.84226	5.14968e-09	1.0042e-07	LINC00173
ENSG00000196811	934.622	0.838856	0.143591	5.84198	5.15836e-09	1.00535e-07	CHRNG
ENSG00000169180	4650.4	-0.589227	0.100892	-5.84015	5.21538e-09	1.01558e-07	XPO6
ENSG00000215421	1169.44	0.692775	0.118624	5.84012	5.21648e-09	1.01558e-07	ZNF407
ENSG00000237669	19.8128	2.13429	0.365465	5.83993	5.22212e-09	1.01612e-07
ENSG00000238083	3560.87	-0.547726	0.093795	-5.8396	5.23253e-09	1.0176e-07	LRRC37A2
ENSG00000168014	2892.49	-0.554861	0.0950438	-5.83795	5.28479e-09	1.02721e-07	C2CD3
ENSG00000116117	1092.18	0.786327	0.134706	5.83736	5.30333e-09	1.03026e-07	PARD3B
ENSG00000103550	2647.81	-0.549951	0.0942183	-5.83698	5.31542e-09	1.03205e-07	KNOP1
ENSG00000175387	5764.31	0.587115	0.100609	5.8356	5.35969e-09	1.04008e-07	SMAD2
ENSG00000171817	298.911	1.1285	0.193433	5.83409	5.40846e-09	1.04898e-07	ZNF540
ENSG00000141627	1775.58	0.756784	0.129722	5.83387	5.41556e-09	1.04979e-07	DYM
ENSG00000047644	344.807	1.02331	0.17549	5.83117	5.50391e-09	1.06634e-07	WWC3
ENSG00000224596	57.261	1.86363	0.319693	5.82944	5.56135e-09	1.07689e-07	ZMIZ1-AS1
ENSG00000173473	4484.11	-0.510837	0.0876764	-5.82639	5.66397e-09	1.09617e-07	SMARCC1
ENSG00000120656	433.002	-0.89205	0.15334	-5.81745	5.97516e-09	1.15578e-07	TAF12
ENSG00000253726	219.756	1.16162	0.199733	5.81588	6.03139e-09	1.16603e-07
ENSG00000237934	303.533	-0.997333	0.171513	-5.81493	6.06604e-09	1.1721e-07
ENSG00000163832	1059.64	-0.679349	0.116861	-5.8133	6.12516e-09	1.18288e-07	ELP6
ENSG00000063322	668.929	0.847793	0.145849	5.8128	6.14359e-09	1.1858e-07	MED29
ENSG00000137968	659.843	0.776261	0.133597	5.81045	6.23065e-09	1.20196e-07	SLC44A5
ENSG00000267322	411.47	0.952539	0.163973	5.80914	6.27954e-09	1.21075e-07	SNHG22
ENSG00000196312	1531	-0.63821	0.109903	-5.80704	6.35887e-09	1.22539e-07	MFSD14C
ENSG00000142186	896.699	-0.755427	0.1301	-5.80652	6.37863e-09	1.22854e-07	SCYL1
ENSG00000169359	1926.4	-0.664993	0.114572	-5.80414	6.46987e-09	1.24544e-07	SLC33A1
ENSG00000155827	819.139	-0.879484	0.151533	-5.8039	6.47917e-09	1.24628e-07	RNF20
ENSG00000172757	964.694	-0.670437	0.115516	-5.80384	6.48114e-09	1.24628e-07	CFL1
ENSG00000160051	881.465	-0.731984	0.126183	-5.80096	6.59347e-09	1.2672e-07	IQCC
ENSG00000130035	185.34	-1.27488	0.219778	-5.80074	6.6021e-09	1.26818e-07	GALNT8
ENSG00000115380	63.0084	1.85917	0.320565	5.79968	6.64414e-09	1.27558e-07	EFEMP1
ENSG00000206508	31.7001	-2.06861	0.356759	-5.79835	6.69701e-09	1.28436e-07	HLA-F-AS1
ENSG00000230017	31.7001	-2.06861	0.356759	-5.79835	6.69701e-09	1.28436e-07	HLA-F-AS1
ENSG00000132207	423.045	-0.97745	0.168644	-5.79595	6.79347e-09	1.30216e-07	SLX1A
ENSG00000215833	114.433	-1.52468	0.263097	-5.79514	6.82648e-09	1.30779e-07	QRSL1P1
ENSG00000237329	312.968	-1.03102	0.17792	-5.79484	6.83879e-09	1.30945e-07
ENSG00000250698	128.041	1.42105	0.245291	5.79333	6.90036e-09	1.32054e-07
ENSG00000120093	2137.08	-0.632859	0.109326	-5.78872	7.09261e-09	1.35661e-07	HOXB3
ENSG00000166484	517.762	-0.941137	0.162591	-5.78837	7.10724e-09	1.35868e-07	MAPK7
ENSG00000105373	1035.02	-0.664652	0.11484	-5.78762	7.13894e-09	1.36317e-07	NOP53
ENSG00000110619	1914.28	-0.763	0.131835	-5.78755	7.14206e-09	1.36317e-07	CARS
ENSG00000239887	366.83	1.07476	0.185698	5.78766	7.13717e-09	1.36317e-07	C1orf226
ENSG00000268070	33.5643	2.09815	0.36259	5.78656	7.18412e-09	1.37047e-07
ENSG00000236222	252.761	1.12622	0.194691	5.78465	7.26641e-09	1.38543e-07	WDR46
ENSG00000013288	1517.28	-0.702633	0.121474	-5.78424	7.28413e-09	1.38807e-07	MAN2B2
ENSG00000186591	917.726	0.690658	0.119419	5.78349	7.31679e-09	1.39356e-07	UBE2H
ENSG00000152894	795.566	0.753437	0.130278	5.7833	7.32496e-09	1.39438e-07	PTPRK
ENSG00000281436	21.152	2.11423	0.365675	5.78171	7.39442e-09	1.40686e-07	CYP2D8P
ENSG00000138769	204.288	1.19855	0.207325	5.781	7.42576e-09	1.41188e-07	CDKL2
ENSG00000269378	37.7645	2.08538	0.360733	5.78093	7.42869e-09	1.41188e-07
ENSG00000163104	1016.94	-0.69192	0.119725	-5.77922	7.5046e-09	1.42556e-07	SMARCAD1
ENSG00000100345	8763.91	-0.457955	0.0792459	-5.77891	7.51873e-09	1.42749e-07	MYH9
ENSG00000221978	2229.84	0.598759	0.103619	5.77845	7.53915e-09	1.43061e-07	CCNL2
ENSG00000101997	474.325	-0.913827	0.158159	-5.77789	7.56428e-09	1.43462e-07	CCDC22
ENSG00000116260	1131.07	0.739358	0.128015	5.77556	7.66984e-09	1.45388e-07	QSOX1
ENSG00000118513	199.208	1.34152	0.232309	5.77471	7.70861e-09	1.46045e-07	MYB
ENSG00000133657	2302.04	0.640138	0.110905	5.77194	7.83646e-09	1.4839e-07	ATP13A3
ENSG00000161011	2144.69	-0.579013	0.100318	-5.77177	7.84413e-09	1.48457e-07	SQSTM1
ENSG00000158169	1932.18	-0.583526	0.101105	-5.7715	7.85699e-09	1.48622e-07	FANCC
ENSG00000033627	4499.48	-0.543828	0.0942456	-5.77033	7.91159e-09	1.49576e-07	ATP6V0A1
ENSG00000184349	613.989	0.841889	0.145914	5.76974	7.93919e-09	1.50019e-07	EFNA5
ENSG00000113456	1268.18	0.637323	0.110472	5.7691	7.96968e-09	1.50516e-07	RAD1
ENSG00000033011	987.441	-0.751062	0.130204	-5.76835	8.00521e-09	1.5104e-07	ALG1
ENSG00000158055	94.9171	1.62699	0.282055	5.76834	8.0058e-09	1.5104e-07	GRHL3
ENSG00000153339	1838.07	-0.577963	0.1002	-5.7681	8.01695e-09	1.51171e-07	TRAPPC8
ENSG00000177239	3845.17	-0.549079	0.0952601	-5.764	8.21455e-09	1.54816e-07	MAN1B1
ENSG00000249363	155.419	1.35937	0.235858	5.7635	8.23879e-09	1.55191e-07
ENSG00000066379	71.975	1.83549	0.318515	5.76266	8.27965e-09	1.55879e-07	ZNRD1
ENSG00000235961	237.427	-1.13104	0.196292	-5.76199	8.31279e-09	1.56421e-07	PNMA6A
ENSG00000074266	833.04	-0.80474	0.139687	-5.76104	8.35972e-09	1.5714e-07	EED
ENSG00000153012	180.649	1.25916	0.218562	5.76113	8.35538e-09	1.5714e-07	LGI2
ENSG00000066926	471.964	0.864374	0.150043	5.76082	8.37041e-09	1.57259e-07	FECH
ENSG00000135372	3464.12	-0.591539	0.10275	-5.75705	8.55944e-09	1.60726e-07	NAT10
ENSG00000150687	1250.32	0.675205	0.117302	5.75612	8.60684e-09	1.61532e-07	PRSS23
ENSG00000206505	129.602	-1.44009	0.250234	-5.75499	8.66467e-09	1.62533e-07	HLA-A
ENSG00000103353	1556.47	-0.609578	0.105936	-5.75421	8.70499e-09	1.63204e-07	UBFD1
ENSG00000003096	331.962	-1.03967	0.180689	-5.75388	8.7218e-09	1.63434e-07	KLHL13
ENSG00000182674	410.272	0.882602	0.153419	5.75289	8.77327e-09	1.64313e-07	KCNB2
ENSG00000185518	171.532	1.35218	0.235129	5.75081	8.88151e-09	1.66253e-07	SV2B
ENSG00000118454	1319.72	-0.648997	0.11286	-5.75046	8.89984e-09	1.6651e-07	ANKRD13C
ENSG00000180801	320.136	0.992467	0.172601	5.75005	8.92163e-09	1.66831e-07	ARSJ
ENSG00000164916	1824.88	-0.681197	0.118509	-5.74804	9.02833e-09	1.68738e-07	FOXK1
ENSG00000169252	127.105	1.47089	0.255906	5.74778	9.04254e-09	1.68829e-07	ADRB2
ENSG00000213047	571.702	0.828715	0.14418	5.74778	9.04241e-09	1.68829e-07	DENND1B
ENSG00000102974	847.609	-0.742909	0.129256	-5.74758	9.05318e-09	1.6894e-07	CTCF
ENSG00000273993	796.331	0.753117	0.131035	5.74743	9.06106e-09	1.68999e-07	PTPRK
ENSG00000137496	1113.94	-0.675768	0.11759	-5.74682	9.09367e-09	1.69519e-07	IL18BP
ENSG00000170421	699.188	0.863136	0.150208	5.74626	9.12377e-09	1.69992e-07	KRT8
ENSG00000133216	690.905	0.771324	0.134239	5.74588	9.14422e-09	1.70285e-07	EPHB2
ENSG00000184743	865.7	-0.752925	0.131073	-5.74432	9.22926e-09	1.7178e-07	ATL3
ENSG00000158286	704.984	0.790898	0.137689	5.74409	9.24178e-09	1.71924e-07	RNF207
ENSG00000148120	3307.1	-0.55339	0.0963484	-5.74364	9.26646e-09	1.72294e-07	C9orf3
ENSG00000022277	728.647	-0.831362	0.144765	-5.74283	9.31091e-09	1.73031e-07	RTF2
ENSG00000157216	791.151	-0.721631	0.125669	-5.74233	9.33848e-09	1.73454e-07	SSBP3
ENSG00000117408	1432.51	-0.632033	0.110082	-5.74146	9.3866e-09	1.74257e-07	IPO13
ENSG00000171877	1866.98	0.65801	0.11471	5.73628	9.67763e-09	1.79568e-07	FRMD5
ENSG00000135447	75.774	1.69915	0.296254	5.73545	9.72526e-09	1.80359e-07	PPP1R1A
ENSG00000163297	522.113	0.985937	0.171915	5.73502	9.74985e-09	1.80721e-07	ANTXR2
ENSG00000228782	1108.54	-0.705787	0.123081	-5.73431	9.79081e-09	1.81387e-07	MRPL45P2
ENSG00000004866	843.014	0.81404	0.141999	5.7327	9.88423e-09	1.83024e-07	ST7
ENSG00000117298	1112.58	0.756111	0.131929	5.73118	9.97344e-09	1.8458e-07	ECE1
ENSG00000172554	257.337	-1.17158	0.204498	-5.72909	1.00973e-08	1.86777e-07	SNTG2
ENSG00000164535	1382.7	-0.645717	0.112723	-5.72836	1.01409e-08	1.87487e-07	DAGLB
ENSG00000146592	1928.37	-0.688401	0.12025	-5.72476	1.03579e-08	1.91362e-07	CREB5
ENSG00000151067	850.228	0.717599	0.125351	5.72471	1.03611e-08	1.91362e-07	CACNA1C
ENSG00000251003	285.956	1.0834	0.189397	5.72028	1.06351e-08	1.96322e-07	ZFPM2-AS1
ENSG00000196591	1859.9	-0.590625	0.103293	-5.71796	1.07811e-08	1.98914e-07	HDAC2
ENSG00000131941	881.755	0.742231	0.129866	5.71535	1.09477e-08	2.01884e-07	RHPN2
ENSG00000089250	601.167	0.836523	0.146372	5.71505	1.09674e-08	2.02144e-07	NOS1
ENSG00000141101	528.384	-0.81827	0.14319	-5.71458	1.09978e-08	2.026e-07	NOB1
ENSG00000125814	1115.5	-0.799569	0.139957	-5.71295	1.11036e-08	2.04444e-07	NAPB
ENSG00000114948	707.203	0.830384	0.145377	5.71194	1.11695e-08	2.05449e-07	ADAM23
ENSG00000130312	222.248	-1.14599	0.200629	-5.71197	1.11673e-08	2.05449e-07	MRPL34
ENSG00000130703	1644.44	-0.591806	0.10362	-5.71132	1.121e-08	2.06088e-07	OSBPL2
ENSG00000065600	1142.06	-0.652701	0.114289	-5.71096	1.12344e-08	2.06356e-07	TMEM206
ENSG00000197694	17427.1	-0.553355	0.0968941	-5.71093	1.12361e-08	2.06356e-07	SPTAN1
ENSG00000166012	2480.05	-0.666161	0.116663	-5.71015	1.12877e-08	2.07198e-07	TAF1D
ENSG00000052749	3451.71	-0.520676	0.0911874	-5.70996	1.13003e-08	2.07218e-07	RRP12
ENSG00000263072	798.536	-0.704686	0.123412	-5.71002	1.12962e-08	2.07218e-07	ZNF213-AS1
ENSG00000186481	729.691	0.747051	0.130836	5.70984	1.13084e-08	2.0726e-07	ANKRD20A5P
ENSG00000228818	334.671	0.994559	0.174196	5.70941	1.13366e-08	2.07671e-07
ENSG00000077235	12197.8	-0.556317	0.0974618	-5.70805	1.14275e-08	2.0923e-07	GTF3C1
ENSG00000005339	3715.76	-0.810078	0.141935	-5.70738	1.14731e-08	2.09959e-07	CREBBP
ENSG00000253305	290.432	1.012	0.177323	5.70707	1.1494e-08	2.10235e-07	PCDHGB6
ENSG00000079616	1928.07	-0.570003	0.0998912	-5.70624	1.15501e-08	2.11154e-07	KIF22
ENSG00000121361	137.903	1.37203	0.240458	5.70591	1.15726e-08	2.11457e-07	KCNJ8
ENSG00000119703	311.411	1.02128	0.179016	5.70497	1.16363e-08	2.12405e-07	ZC2HC1C
ENSG00000162642	377.809	-0.903333	0.158341	-5.70498	1.16354e-08	2.12405e-07	C1orf52
ENSG00000140848	584.875	-0.77818	0.13641	-5.70473	1.16528e-08	2.12599e-07	CPNE2
ENSG00000006607	2647.05	-0.574745	0.100771	-5.70346	1.17401e-08	2.14083e-07	FARP2
ENSG00000176597	423.007	0.976855	0.171279	5.7033	1.17512e-08	2.14176e-07	B3GNT5
ENSG00000183791	533.702	0.911219	0.159775	5.70314	1.17618e-08	2.14262e-07	ELOA3
ENSG00000272398	145.026	1.41853	0.248812	5.70121	1.18962e-08	2.1649e-07	CD24
ENSG00000277985	893.17	0.764468	0.134088	5.70124	1.18941e-08	2.1649e-07	SNORA67
ENSG00000166503	2116.27	0.585275	0.102688	5.69955	1.20123e-08	2.18492e-07	HDGFL3
ENSG00000254266	108.079	1.49913	0.263035	5.69935	1.20263e-08	2.18636e-07	PKIA-AS1
ENSG00000135720	3195.03	-0.557568	0.0978441	-5.69854	1.2084e-08	2.19574e-07	DYNC1LI2
ENSG00000105997	1024.14	-0.643461	0.112939	-5.69741	1.21644e-08	2.20924e-07	HOXA3
ENSG00000157927	417.408	-0.96388	0.169217	-5.69613	1.22555e-08	2.22467e-07	RADIL
ENSG00000124222	2066.58	-0.562009	0.0986875	-5.69484	1.2349e-08	2.2405e-07	STX16
ENSG00000149257	1191.11	-0.654396	0.11495	-5.69287	1.24921e-08	2.26532e-07	SERPINH1
ENSG00000197808	426.44	0.923006	0.162189	5.69094	1.2634e-08	2.2899e-07	ZNF461
ENSG00000172476	399.012	-0.918456	0.161421	-5.68981	1.27179e-08	2.30396e-07	RAB40A
ENSG00000138759	4848.06	0.591361	0.103939	5.68952	1.27394e-08	2.30669e-07	FRAS1
ENSG00000154153	189.166	1.24732	0.219243	5.68919	1.27642e-08	2.31001e-07	RETREG1
ENSG00000100505	587.066	0.910527	0.160053	5.68891	1.27851e-08	2.31263e-07	TRIM9
ENSG00000134779	2360.84	-0.538442	0.0946525	-5.68862	1.28071e-08	2.31544e-07	TPGS2
ENSG00000151150	1613.99	0.634915	0.111639	5.68721	1.29134e-08	2.33349e-07	ANK3
ENSG00000270344	483.87	0.913253	0.160587	5.68696	1.29324e-08	2.33575e-07	POC1B-AS1
ENSG00000110723	837.776	0.74235	0.130545	5.68654	1.29637e-08	2.34023e-07	EXPH5
ENSG00000272482	67.5065	1.70597	0.300056	5.68548	1.30443e-08	2.35361e-07
ENSG00000196700	1554.47	-0.756607	0.133095	-5.68472	1.31031e-08	2.36302e-07	ZNF512B
ENSG00000083444	1473.68	0.605821	0.106587	5.68385	1.31699e-08	2.37389e-07	PLOD1
ENSG00000162576	355.35	1.06854	0.188038	5.68258	1.32678e-08	2.39033e-07	MXRA8
ENSG00000077092	295.022	1.05752	0.186115	5.68209	1.33056e-08	2.39595e-07	RARB
ENSG00000102081	1512.71	-0.620631	0.10926	-5.68034	1.34429e-08	2.41946e-07	FMR1
[truncated: 60,566 more rows]

## Sheet: shAgo2
ensembl gene ID	baseMean	log2 fc	standard error	stat	pvalue	padj	gene symbol
ENSG00000232677	3971.01	3.49622	0.0928754	37.6442	0	0	LINC00665
ENSG00000266976	2038.77	3.44355	0.117503	29.3059	8.71708e-189	1.61022e-184
ENSG00000140563	1584.92	3.82671	0.13148	29.105	3.10181e-186	3.81977e-182	MCTP2
ENSG00000157617	870.598	4.91228	0.171954	28.5674	1.7067e-179	1.57631e-175	C2CD2
ENSG00000160201	2058.46	-4.14175	0.152645	-27.1332	4.00091e-162	2.95619e-158	U2AF1
ENSG00000245532	78169.3	3.12509	0.115912	26.9609	4.25205e-160	2.61813e-156	NEAT1
ENSG00000283269	920.219	7.15593	0.266871	26.8142	2.20757e-158	1.16509e-154
ENSG00000138835	1301.36	3.51118	0.131097	26.7831	5.07908e-158	2.34552e-154	RGS3
ENSG00000226686	804.234	4.59336	0.172939	26.5606	1.93981e-155	7.96271e-152	LINC01535
ENSG00000108375	1181.26	4.14061	0.156321	26.4878	1.33843e-154	4.94471e-151	RNF43
ENSG00000131115	2303.7	2.9041	0.109896	26.4259	6.90352e-154	2.31858e-150	ZNF227
ENSG00000108679	5196.91	2.89536	0.110731	26.1477	1.0456e-150	3.21906e-147	LGALS3BP
ENSG00000156959	585.804	4.48575	0.172248	26.0424	1.64062e-149	4.6624e-146	LHFPL4
ENSG00000267605	956.315	3.96898	0.154854	25.6305	6.97192e-145	1.83979e-141
ENSG00000277693	580.822	-4.92355	0.192431	-25.5861	2.17927e-144	5.3674e-141
ENSG00000206503	776.185	6.40219	0.25125	25.4814	3.16852e-143	7.31611e-140	HLA-A
ENSG00000197915	621.111	6.64329	0.266957	24.8852	1.07521e-136	2.33662e-133	HRNR
ENSG00000143631	659.594	6.59742	0.265401	24.8583	2.10362e-136	4.31757e-133	FLG
ENSG00000143341	1205.02	4.29265	0.173566	24.7321	4.83561e-135	9.40246e-132	HMCN1
ENSG00000242265	873.669	5.93603	0.241917	24.5374	5.8912e-133	1.08822e-129	PEG10
ENSG00000188227	1757.55	2.66583	0.108882	24.4836	2.20611e-132	3.88107e-129	ZNF793
ENSG00000130066	1023.63	3.55885	0.146331	24.3206	1.18711e-130	1.99349e-127	SAT1
ENSG00000267053	571.294	5.53139	0.229069	24.1472	7.98669e-129	1.28287e-125
ENSG00000178567	522.867	5.20214	0.217248	23.9456	1.02673e-126	1.58048e-123	EPM2AIP1
ENSG00000215077	1802.34	2.87501	0.120234	23.9119	2.305e-126	3.40623e-123	BRD2
ENSG00000198521	1055.76	2.99495	0.125355	23.8917	3.73467e-126	5.30668e-123	ZNF43
ENSG00000172965	1051.75	2.98961	0.125809	23.7631	8.0361e-125	1.09958e-121	MIR4435-2HG
ENSG00000285756	2572.47	-2.45743	0.105033	-23.3967	4.61257e-121	6.08596e-118
ENSG00000147180	2461.53	3.28445	0.140546	23.3692	8.80303e-121	1.12144e-117	ZNF711
ENSG00000107807	389.085	6.24464	0.268227	23.2812	6.87781e-120	8.4698e-117	TLX1
ENSG00000168672	970.037	-3.29581	0.142086	-23.1958	5.01691e-119	5.97886e-116	FAM84B
ENSG00000267041	1862.76	2.5613	0.110928	23.0898	5.86634e-118	6.77269e-115	ZNF850
ENSG00000011201	490.739	6.16817	0.271861	22.6887	5.79413e-114	6.48662e-111	ANOS1
ENSG00000197124	398.882	4.04957	0.182299	22.2138	2.52492e-109	2.74355e-106	ZNF682
ENSG00000244306	5098.46	-2.14635	0.0969075	-22.1484	1.07973e-108	1.1397e-105
ENSG00000059378	468.397	4.60777	0.211473	21.7889	2.95727e-105	3.03481e-102	PARP12
ENSG00000167232	913.75	2.92337	0.134886	21.6728	3.70133e-104	3.69572e-101	ZNF91
ENSG00000136167	625.338	4.6014	0.212407	21.6631	4.57103e-104	4.444e-101	LCP1
ENSG00000119888	441.138	4.64308	0.215193	21.5764	2.9945e-103	2.83664e-100	EPCAM
ENSG00000181666	2542.58	2.19067	0.101559	21.5704	3.41012e-103	3.14959e-100	HKR1
ENSG00000076242	600.968	3.85646	0.17911	21.5312	7.94552e-103	7.15949e-100	MLH1
ENSG00000274137	753.229	4.01596	0.18665	21.516	1.10278e-102	9.70028e-100	MYOM2
ENSG00000170430	379.504	6.13194	0.286152	21.429	7.17295e-102	6.16273e-99	MGMT
ENSG00000172716	711.25	4.77322	0.223892	21.3193	7.51465e-101	6.30957e-98	SLFN11
ENSG00000133874	893.524	3.50099	0.164652	21.2629	2.50332e-100	2.05517e-97	RNF122
ENSG00000107957	2526.24	-2.19432	0.103379	-21.226	5.49569e-100	4.41376e-97	SH3PXD2A
ENSG00000170468	361.975	5.56428	0.264686	21.0222	4.10769e-98	3.22882e-95	RIOX1
ENSG00000283122	348.348	-5.37646	0.255944	-21.0064	5.73433e-98	4.41352e-95	HYMAI
ENSG00000183943	814.138	-2.93082	0.139674	-20.9833	9.32035e-98	7.02716e-95	PRKX
ENSG00000100767	2010.35	2.44395	0.117291	20.8367	2.01292e-96	1.48731e-93	PAPLN
ENSG00000160200	4843.6	-2.24182	0.10763	-20.829	2.36404e-96	1.71249e-93	CBS
ENSG00000232691	875.949	-3.32996	0.161563	-20.611	2.18728e-94	1.55398e-91	ZNRD1ASP
ENSG00000187955	2193.06	2.80531	0.136649	20.5293	1.17775e-93	8.20957e-91	COL14A1
ENSG00000222041	655.497	3.06179	0.153764	19.9123	3.18357e-88	2.17803e-85	CYTOR
ENSG00000154556	449.264	3.53723	0.177903	19.883	5.71609e-88	3.83955e-85	SORBS2
ENSG00000167380	1479.56	2.54751	0.129284	19.7048	1.95946e-86	1.29268e-83	ZNF226
ENSG00000237268	141.777	6.34639	0.328111	19.3422	2.37241e-83	1.53766e-80
ENSG00000152092	693.174	3.27252	0.169267	19.3334	2.81064e-83	1.79028e-80	ASTN1
ENSG00000163618	437.003	3.45896	0.180252	19.1896	4.51745e-82	2.82869e-79	CADPS
ENSG00000259660	7985.06	2.39613	0.124979	19.1722	6.32078e-82	3.89192e-79	DNM1P47
ENSG00000225210	1999.77	-2.0432	0.106613	-19.1647	7.30113e-82	4.42185e-79	DUXAP9
ENSG00000198814	1458.42	2.63766	0.138074	19.1032	2.37469e-81	1.41501e-78	GK
ENSG00000050327	247.926	5.64154	0.295721	19.0772	3.9041e-81	2.28942e-78	ARHGEF5
ENSG00000261150	1574.17	2.8964	0.151879	19.0704	4.44473e-81	2.56572e-78	EPPK1
ENSG00000206195	1873.3	-1.98013	0.104537	-18.9419	5.15028e-80	2.92726e-77	DUXAP8
ENSG00000106829	3344.18	-1.82227	0.0968432	-18.8167	5.50631e-79	3.0822e-76	TLE4
ENSG00000100979	434.99	-3.29017	0.176406	-18.6512	1.23493e-77	6.80942e-75	PLTP
ENSG00000174010	4099.47	2.47631	0.133581	18.5379	1.02087e-76	5.5463e-74	KLHL15
ENSG00000188677	903.163	-2.36613	0.127888	-18.5015	2.00747e-76	1.07484e-73	PARVB
ENSG00000170743	437.793	3.56602	0.195184	18.2701	1.43293e-74	7.56257e-72	SYT9
ENSG00000198133	958.233	-2.42103	0.132542	-18.2662	1.53787e-74	8.00215e-72	TMEM229B
ENSG00000275945	300.313	-4.08202	0.224238	-18.204	4.80155e-74	2.46373e-71	EIF3FP1
ENSG00000181007	965.69	2.31553	0.127957	18.0962	3.41613e-73	1.72884e-70	ZFP82
ENSG00000126803	713.015	2.90984	0.161065	18.0662	5.87947e-73	2.93529e-70	HSPA2
ENSG00000038427	2521.2	2.01357	0.111474	18.0631	6.21951e-73	3.06365e-70	VCAN
ENSG00000165323	1077.08	2.74159	0.15216	18.0178	1.41339e-72	6.78132e-70	FAT3
ENSG00000282908	1077.08	2.74159	0.15216	18.0178	1.41339e-72	6.78132e-70	FAT3
ENSG00000237846	562.317	3.12337	0.174169	17.933	6.51725e-72	3.08684e-69
ENSG00000130844	878.182	2.45722	0.137413	17.882	1.62792e-71	7.6129e-69	ZNF331
ENSG00000156103	178.746	-5.2694	0.297324	-17.7227	2.79925e-70	1.29269e-67	MMP16
ENSG00000182568	607.124	2.72033	0.153556	17.7155	3.18187e-70	1.45124e-67	SATB1
ENSG00000166793	185.968	5.2399	0.295916	17.7074	3.67706e-70	1.65665e-67	YPEL4
ENSG00000276547	245.071	4.58916	0.261822	17.5278	8.79451e-69	3.91451e-66	PCDHGB5
ENSG00000198131	1754.28	2.10527	0.120719	17.4394	4.14507e-68	1.82304e-65	ZNF544
ENSG00000054392	582.605	2.82081	0.163206	17.2837	6.23676e-67	2.67919e-64	HHAT
ENSG00000280680	582.605	2.82081	0.163206	17.2837	6.23676e-67	2.67919e-64	HHAT
ENSG00000146038	368.476	3.65423	0.211676	17.2634	8.87873e-67	3.7703e-64	DCDC2
ENSG00000159176	479.748	2.74158	0.159037	17.2387	1.36151e-66	5.71586e-64	CSRP1
ENSG00000170381	265.347	4.10624	0.238576	17.2115	2.17904e-66	9.04524e-64	SEMA3E
ENSG00000272602	407.155	3.1163	0.181082	17.2094	2.2591e-66	9.27335e-64	ZNF595
ENSG00000156925	319.229	-3.80588	0.222092	-17.1366	7.92124e-66	3.21585e-63	ZIC3
ENSG00000278996	548.902	-2.54465	0.14857	-17.1276	9.23999e-66	3.67056e-63
ENSG00000280441	548.902	-2.54465	0.14857	-17.1276	9.23999e-66	3.67056e-63
ENSG00000186088	231.6	4.07917	0.238547	17.1	1.4828e-65	5.82771e-63	GSAP
ENSG00000118495	422.579	-3.78927	0.221611	-17.0987	1.51634e-65	5.89681e-63	PLAGL1
ENSG00000204959	176.32	5.20913	0.304797	17.0905	1.74681e-65	6.72229e-63	ARHGEF34P
ENSG00000108576	578.84	-2.93047	0.172549	-16.9835	1.08882e-64	4.14694e-62	SLC6A4
ENSG00000120451	1333.48	2.57135	0.151526	16.9697	1.37585e-64	5.18667e-62	SNX19
ENSG00000119946	1248.18	2.05605	0.121335	16.9452	2.08924e-64	7.79646e-62	CNNM1
ENSG00000258376	410.521	3.24749	0.192391	16.8797	6.35172e-64	2.34658e-61
ENSG00000176049	594.224	2.56454	0.152087	16.8623	8.51959e-64	3.11631e-61	JAKMIP2
ENSG00000089006	6091.21	-1.52305	0.0907617	-16.7807	3.37588e-63	1.22273e-60	SNX5
ENSG00000215146	370.741	3.09832	0.185861	16.6701	2.16382e-62	7.76117e-60
ENSG00000256771	285.88	3.48949	0.209468	16.6589	2.60984e-62	9.27094e-60	ZNF253
ENSG00000197444	906.751	-2.09979	0.126271	-16.6292	4.28155e-62	1.50645e-59	OGDHL
ENSG00000154655	1087.57	2.07057	0.125041	16.5591	1.37597e-61	4.79566e-59	L3MBTL4
ENSG00000224959	394.07	3.03325	0.183371	16.5416	1.84037e-61	6.35425e-59
ENSG00000234704	298.387	3.81165	0.23067	16.5243	2.45396e-61	8.39435e-59	BRD2
ENSG00000234032	395.279	-3.80394	0.231344	-16.4428	9.44226e-61	3.20032e-58
ENSG00000279501	129.545	-5.14053	0.312897	-16.4288	1.18935e-60	3.99448e-58
ENSG00000124749	126.912	5.05892	0.308033	16.4233	1.30292e-60	4.29777e-58	COL21A1
ENSG00000214944	1239.05	2.08306	0.126834	16.4235	1.29853e-60	4.29777e-58	ARHGEF28
ENSG00000072201	153.877	4.24057	0.258264	16.4195	1.38744e-60	4.53607e-58	LNX1
ENSG00000268516	533.748	2.59249	0.158806	16.3248	6.57314e-60	2.13016e-57
ENSG00000173193	503.151	2.55911	0.157813	16.2161	3.88118e-59	1.24684e-56	PARP14
ENSG00000165259	125.019	-4.92371	0.305034	-16.1415	1.30303e-58	4.14991e-56	HDX
ENSG00000144681	227.641	4.46025	0.276536	16.129	1.59648e-58	5.04106e-56	STAC
ENSG00000261770	932.944	2.029	0.125817	16.1266	1.65875e-58	5.1933e-56
ENSG00000277586	1718.01	2.79716	0.17408	16.0683	4.25888e-58	1.32218e-55	NEFL
ENSG00000242125	11752.8	-1.66518	0.104021	-16.0082	1.12041e-57	3.44936e-55	SNHG3
ENSG00000171345	189.59	4.78527	0.300424	15.9284	4.02601e-57	1.22923e-54	KRT19
ENSG00000119684	961.87	2.57812	0.162092	15.9053	5.82261e-57	1.7632e-54	MLH3
ENSG00000081052	1053.51	2.09865	0.132089	15.8882	7.6508e-57	2.29798e-54	COL4A4
ENSG00000250312	449.957	2.66315	0.167669	15.8834	8.26366e-57	2.46204e-54	ZNF718
ENSG00000153707	334.58	3.78977	0.238632	15.8812	8.55133e-57	2.5073e-54	PTPRD
ENSG00000282932	334.58	3.78977	0.238632	15.8812	8.55133e-57	2.5073e-54	PTPRD
ENSG00000002586	454.033	-2.63191	0.165766	-15.8772	9.11313e-57	2.65099e-54	CD99
ENSG00000267254	405.293	2.80817	0.177352	15.8339	1.81607e-56	5.24163e-54
ENSG00000178467	587.243	2.40299	0.152081	15.8008	3.07249e-56	8.79923e-54	P4HTM
ENSG00000165029	270.434	-3.86067	0.2456	-15.7193	1.11477e-55	3.16802e-53	ABCA1
ENSG00000234127	128.174	4.94914	0.315044	15.7094	1.30434e-55	3.67845e-53	TRIM26
ENSG00000283403	281.993	3.52141	0.224357	15.6956	1.62084e-55	4.53638e-53
ENSG00000188641	373.769	3.06599	0.195521	15.6811	2.03623e-55	5.65614e-53	DPYD
ENSG00000159905	430.352	2.5433	0.16316	15.5878	8.81204e-55	2.42949e-52	ZNF221
ENSG00000263002	1265.9	1.96592	0.126131	15.5863	9.01662e-55	2.46748e-52	ZNF234
ENSG00000150471	296.849	3.16698	0.20406	15.5198	2.5475e-54	6.92021e-52	ADGRL3
ENSG00000113231	663.733	2.45875	0.159133	15.4509	7.44427e-54	2.00745e-51	PDE8B
ENSG00000134532	390.611	2.71059	0.176155	15.3876	1.9839e-53	5.31109e-51	SOX5
ENSG00000169432	546.317	2.81589	0.183168	15.3733	2.47326e-53	6.57354e-51	SCN9A
ENSG00000131668	113.961	-4.73264	0.308743	-15.3287	4.91615e-53	1.2973e-50	BARX1
ENSG00000182013	408.757	-2.64291	0.172994	-15.2775	1.08005e-52	2.82989e-50	PNMA8A
ENSG00000168702	1418.87	1.84579	0.121094	15.2426	1.84463e-52	4.79917e-50	LRP1B
ENSG00000172534	5558.13	-1.37999	0.0905764	-15.2357	2.05027e-52	5.29686e-50	HCFC1
ENSG00000077616	334.195	3.1348	0.207224	15.1276	1.06468e-51	2.73148e-49	NAALAD2
ENSG00000130038	908.452	-1.86591	0.123607	-15.0955	1.73448e-51	4.41922e-49	CRACR2A
ENSG00000196739	1960.8	-1.71161	0.113491	-15.0815	2.14338e-51	5.42363e-49	COL27A1
ENSG00000224455	284.476	3.47433	0.231383	15.0155	5.81393e-51	1.46116e-48	VPS52
ENSG00000139220	148.554	4.39667	0.293283	14.9912	8.37877e-51	2.09152e-48	PPFIA2
ENSG00000228526	699.793	2.2863	0.152646	14.9778	1.02544e-50	2.54253e-48	MIR34AHG
ENSG00000189212	668.496	2.15172	0.143987	14.9439	1.70783e-50	4.20627e-48	DPY19L2P1
ENSG00000138771	1310.15	2.16465	0.144922	14.9366	1.9031e-50	4.65617e-48	SHROOM3
ENSG00000197863	577.622	2.1707	0.145588	14.9099	2.8434e-50	6.91095e-48	ZNF790
ENSG00000122420	224.029	-3.57561	0.239965	-14.9005	3.26926e-50	7.8941e-48	PTGFR
ENSG00000153093	817.157	2.19174	0.148018	14.8073	1.3149e-49	3.1544e-47	ACOXL
ENSG00000183337	5951.35	-1.25383	0.0847181	-14.8	1.46392e-49	3.46687e-47	BCOR
ENSG00000280721	371.362	2.896	0.195672	14.8003	1.45848e-49	3.46687e-47	LINC01943
ENSG00000080224	426.17	2.50052	0.169486	14.7535	2.91903e-49	6.86883e-47	EPHA6
ENSG00000266893	197.603	3.90248	0.264543	14.7518	2.99746e-49	7.00875e-47
ENSG00000272872	513.798	-2.52696	0.17182	-14.707	5.80903e-49	1.34974e-46
ENSG00000185070	876.37	2.14001	0.14569	14.6888	7.60621e-49	1.75627e-46	FLRT2
ENSG00000137411	348.946	3.37171	0.229835	14.6701	1.00166e-48	2.29848e-46	VARS2
ENSG00000230316	121.801	4.47939	0.305854	14.6455	1.43886e-48	3.2813e-46	FEZF1-AS1
ENSG00000110092	715.535	2.17639	0.148674	14.6387	1.5901e-48	3.60396e-46	CCND1
ENSG00000267470	509.733	2.2037	0.150586	14.6342	1.70045e-48	3.83058e-46	ZNF571-AS1
ENSG00000048740	909.416	1.93087	0.132028	14.6247	1.95372e-48	4.37443e-46	CELF2
ENSG00000105810	1680.17	1.50909	0.103545	14.5742	4.09963e-48	9.12391e-46	CDK6
ENSG00000197321	2798.45	1.71089	0.117891	14.5124	1.01057e-47	2.2356e-45	SVIL
ENSG00000161940	205.967	-3.35902	0.231759	-14.4935	1.33089e-47	2.92669e-45	BCL6B
ENSG00000136960	349.681	3.5906	0.248257	14.4632	2.06893e-47	4.52276e-45	ENPP2
ENSG00000267243	119.151	4.5922	0.317599	14.4591	2.1962e-47	4.77273e-45
ENSG00000084652	4314.4	-1.46084	0.101093	-14.4505	2.48696e-47	5.37301e-45	TXLNA
ENSG00000197565	1551.12	2.09054	0.144795	14.4379	2.9864e-47	6.41452e-45	COL4A6
ENSG00000124459	975.778	1.78554	0.123837	14.4184	3.96496e-47	8.46713e-45	ZNF45
ENSG00000038382	9270.64	1.17614	0.0817208	14.3922	5.79302e-47	1.22998e-44	TRIO
ENSG00000196557	368.889	-2.75646	0.192166	-14.3441	1.15974e-46	2.44831e-44	CACNA1H
ENSG00000139910	260.038	-3.33111	0.234025	-14.234	5.63417e-46	1.18266e-43	NOVA1
ENSG00000151640	278.805	-2.80331	0.197028	-14.228	6.14083e-46	1.28173e-43	DPYSL4
ENSG00000169933	137.702	4.44036	0.312857	14.1929	1.01344e-45	2.1034e-43	FRMPD4
ENSG00000129682	3282.49	1.36908	0.0964658	14.1923	1.02202e-45	2.10937e-43	FGF13
ENSG00000197128	683.903	1.91986	0.135783	14.1392	2.17597e-45	4.46605e-43	ZNF772
ENSG00000081803	728.716	2.1146	0.149568	14.1381	2.2112e-45	4.51329e-43	CADPS2
ENSG00000166840	146.973	4.05267	0.287017	14.12	2.86053e-45	5.80656e-43	GLYATL1
ENSG00000261824	983.67	1.85095	0.132285	13.9922	1.74043e-44	3.51357e-42	LINC00662
ENSG00000113657	737.057	1.92914	0.137936	13.9857	1.90576e-44	3.82643e-42	DPYSL3
ENSG00000085563	808.043	1.95347	0.139799	13.9734	2.26452e-44	4.52219e-42	ABCB1
ENSG00000204860	579.169	2.04048	0.146111	13.9653	2.53837e-44	5.0418e-42	FAM201A
ENSG00000183023	193.027	3.49519	0.250367	13.9603	2.72381e-44	5.3812e-42	SLC8A1
ENSG00000104722	158.047	-3.57598	0.256567	-13.9378	3.73247e-44	7.29589e-42	NEFM
ENSG00000161298	1610.34	1.51176	0.108463	13.9381	3.71644e-44	7.29589e-42	ZNF382
ENSG00000186377	168.137	3.85534	0.276919	13.9223	4.63988e-44	9.02189e-42	CYP4X1
ENSG00000128000	801.289	1.82475	0.131525	13.8738	9.12757e-44	1.7563e-41	ZNF780B
ENSG00000281601	801.289	1.82475	0.131525	13.8738	9.12757e-44	1.7563e-41	ZNF780B
ENSG00000064042	764.661	2.34444	0.169005	13.872	9.35667e-44	1.79105e-41	LIMCH1
ENSG00000278318	260.541	3.13658	0.226151	13.8694	9.70772e-44	1.84867e-41	ZNF229
ENSG00000214922	163.283	3.42976	0.247472	13.8592	1.11907e-43	2.12016e-41	HLA-F-AS1
ENSG00000177990	387.045	2.49626	0.18056	13.8251	1.79826e-43	3.38953e-41	DPY19L2
ENSG00000103257	911.886	-1.70803	0.123716	-13.806	2.34508e-43	4.3978e-41	SLC7A5
ENSG00000113448	1108.85	1.94398	0.141462	13.742	5.68445e-43	1.06064e-40	PDE4D
ENSG00000174080	105.86	-4.35344	0.318437	-13.6713	1.50773e-42	2.79908e-40	CTSF
ENSG00000167785	557.009	2.38973	0.175826	13.5915	4.49796e-42	8.30863e-40	ZNF558
ENSG00000179242	128.424	-3.84565	0.28301	-13.5884	4.69347e-42	8.62665e-40	CDH4
ENSG00000152402	248.892	3.24082	0.238769	13.5731	5.78615e-42	1.05823e-39	GUCY1A2
ENSG00000184384	503.988	2.125	0.157182	13.5194	1.2018e-41	2.18715e-39	MAML2
ENSG00000131080	129.573	3.6785	0.27247	13.5006	1.55179e-41	2.81025e-39	EDA2R
ENSG00000120694	1249.02	-1.77799	0.132401	-13.4288	4.10224e-41	7.39283e-39	HSPH1
ENSG00000139219	601.373	-2.05456	0.153614	-13.3748	8.48407e-41	1.52153e-38	COL2A1
ENSG00000064601	1178.9	-1.48708	0.112002	-13.2773	3.13684e-40	5.59843e-38	CTSA
ENSG00000237462	212.269	3.06266	0.230916	13.2631	3.79055e-40	6.73259e-38	TRIM27
ENSG00000145242	135.442	3.81746	0.289126	13.2034	8.38419e-40	1.48204e-37	EPHA5
ENSG00000188280	164.143	-3.3685	0.25571	-13.1731	1.25317e-39	2.20463e-37	FAM230G
ENSG00000115112	843.038	2.08689	0.158682	13.1514	1.66995e-39	2.92391e-37	TFCP2L1
ENSG00000130635	729.119	-2.1038	0.160167	-13.1351	2.07275e-39	3.61205e-37	COL5A1
ENSG00000071282	495.622	2.16076	0.164736	13.1165	2.64861e-39	4.59391e-37	LMCD1
ENSG00000007314	70.3517	-4.25825	0.325046	-13.1005	3.27276e-39	5.64995e-37	SCN4A
ENSG00000104267	2271.13	1.79963	0.137549	13.0836	4.087e-39	7.02279e-37	CA2
ENSG00000188580	110.129	3.96481	0.303724	13.054	6.03311e-39	1.03189e-36	NKAIN2
ENSG00000165238	2042.95	-1.55559	0.119182	-13.0522	6.17044e-39	1.05051e-36	WNK2
ENSG00000267537	99.589	4.23671	0.324634	13.0507	6.29373e-39	1.06659e-36
ENSG00000158220	780.962	1.90568	0.146093	13.0443	6.84423e-39	1.15458e-36	ESYT3
ENSG00000134684	4198.67	-1.13031	0.0868036	-13.0214	9.24022e-39	1.55168e-36	YARS
ENSG00000232775	592.305	-1.97379	0.151968	-12.9882	1.42727e-38	2.38593e-36	BMS1P22
ENSG00000144724	3483.04	1.19345	0.0919485	12.9796	1.59729e-38	2.65812e-36	PTPRG
ENSG00000115461	1377.56	1.93624	0.149364	12.9632	1.97864e-38	3.27797e-36	IGFBP5
ENSG00000139746	3280.18	-1.29599	0.100043	-12.9543	2.22067e-38	3.66253e-36	RBM26
ENSG00000168439	3076.7	-1.33551	0.103339	-12.9236	3.31327e-38	5.44024e-36	STIP1
ENSG00000133107	86.4665	4.06592	0.316095	12.8629	7.27515e-38	1.18926e-35	TRPC4
ENSG00000108759	94.8346	-4.17833	0.324845	-12.8625	7.31259e-38	1.19012e-35	KRT32
ENSG00000185869	813.073	1.62248	0.126472	12.8287	1.13175e-37	1.83384e-35	ZNF829
ENSG00000184584	222.217	2.82543	0.220426	12.8181	1.29891e-37	2.0955e-35	TMEM173
ENSG00000273445	208.647	2.81153	0.219485	12.8096	1.44814e-37	2.32608e-35
ENSG00000251129	174.603	2.91443	0.22771	12.7989	1.66318e-37	2.65994e-35	LINC02506
ENSG00000005812	807.535	-1.77945	0.13934	-12.7705	2.39498e-37	3.8138e-35	FBXL3
ENSG00000162496	391.016	2.28364	0.179241	12.7406	3.51889e-37	5.57948e-35	DHRS3
ENSG00000236014	183.76	3.13482	0.247074	12.6878	6.91219e-37	1.0913e-34	VPS52
ENSG00000283709	827.21	1.66728	0.131423	12.6863	7.04179e-37	1.10703e-34	FAM238C
ENSG00000142599	3213.65	1.18276	0.0934803	12.6525	1.08305e-36	1.69542e-34	RERE
ENSG00000234370	231.939	-2.61197	0.206724	-12.6351	1.35303e-36	2.10913e-34	GTF2H4
ENSG00000204619	81.4379	4.18014	0.331359	12.6151	1.7427e-36	2.70514e-34	PPP1R11
ENSG00000235657	557.307	-4.24145	0.336384	-12.6089	1.88511e-36	2.91396e-34	HLA-A
ENSG00000062822	1765.35	-1.39793	0.110873	-12.6084	1.89726e-36	2.92052e-34	POLD1
ENSG00000137313	71.2687	4.22066	0.336181	12.5547	3.7443e-36	5.73981e-34	TRIM26
ENSG00000206287	72.4978	4.19643	0.334878	12.5312	5.03845e-36	7.6601e-34	RING1
ENSG00000235107	72.4978	4.19643	0.334878	12.5312	5.03845e-36	7.6601e-34	RING1
ENSG00000171444	2280.43	1.59432	0.12753	12.5015	7.32629e-36	1.10927e-33	MCC
ENSG00000187984	758.402	-1.61781	0.129482	-12.4945	7.99965e-36	1.20628e-33	ANKRD19P
ENSG00000113532	313.858	2.45267	0.196734	12.4669	1.13122e-35	1.69886e-33	ST8SIA4
ENSG00000188153	2228.05	1.46357	0.117523	12.4535	1.33778e-35	2.00093e-33	COL4A5
ENSG00000151892	436.723	2.33372	0.187452	12.4497	1.4035e-35	2.08428e-33	GFRA1
ENSG00000215417	2798.63	-1.4887	0.119577	-12.4496	1.40479e-35	2.08428e-33	MIR17HG
ENSG00000136059	149.291	-3.55748	0.286504	-12.4168	2.11743e-35	3.12905e-33	VILL
ENSG00000101152	1707.67	-1.38273	0.11157	-12.3934	2.83763e-35	4.17664e-33	DNAJC5
ENSG00000198182	687.395	1.82997	0.147907	12.3724	3.68503e-35	5.40237e-33	ZNF607
ENSG00000101150	1227.47	-1.56702	0.126718	-12.3661	3.98604e-35	5.82057e-33	TPD52L2
ENSG00000146049	84.2137	4.07314	0.329582	12.3585	4.38073e-35	6.37172e-33	KAAG1
ENSG00000145920	474.72	-2.49981	0.202529	-12.343	5.314e-35	7.69883e-33	CPLX2
ENSG00000143333	355.284	2.27269	0.18428	12.3328	6.02853e-35	8.69992e-33	RGS16
ENSG00000091129	694.119	1.83441	0.148916	12.3184	7.20928e-35	1.03634e-32	NRCAM
ENSG00000112379	1779.18	1.63217	0.13271	12.2987	9.20312e-35	1.31783e-32	ARFGEF3
ENSG00000231672	347.253	-2.3926	0.194755	-12.2852	1.08828e-34	1.55233e-32	DIRC3
ENSG00000197757	557.568	-1.79272	0.146186	-12.2633	1.42626e-34	2.0266e-32	HOXC6
ENSG00000127564	1248.47	-1.4032	0.114549	-12.2497	1.6856e-34	2.38593e-32	PKMYT1
ENSG00000212232	5566.13	-1.52721	0.124754	-12.2417	1.85987e-34	2.62256e-32	SNORD17
ENSG00000009694	1290.84	3.97828	0.325	12.2409	1.88015e-34	2.64108e-32	TENM1
ENSG00000115339	152.426	3.56071	0.291225	12.2267	2.23891e-34	3.13311e-32	GALNT3
ENSG00000167114	1025.17	-1.41416	0.11607	-12.1837	3.79684e-34	5.29323e-32	SLC27A4
ENSG00000158296	300.57	-2.34001	0.19211	-12.1806	3.94439e-34	5.47826e-32	SLC13A3
ENSG00000179104	771.977	1.55463	0.127748	12.1695	4.51923e-34	6.25312e-32	TMTC2
ENSG00000113319	932.587	1.7164	0.141165	12.1588	5.14986e-34	7.09913e-32	RASGRF2
ENSG00000165731	180.457	-2.93005	0.24145	-12.1352	6.87438e-34	9.44115e-32	RET
ENSG00000213967	465.794	1.81209	0.149876	12.0906	1.1847e-33	1.62103e-31	ZNF726
ENSG00000197496	238.111	-2.35477	0.194926	-12.0803	1.34239e-33	1.83001e-31	SLC2A10
ENSG00000185046	503.718	1.85202	0.153329	12.0787	1.36847e-33	1.85871e-31	ANKS1B
ENSG00000152217	588.609	2.05301	0.170101	12.0693	1.53396e-33	2.07585e-31	SETBP1
ENSG00000142156	1846.76	-1.47186	0.121956	-12.0688	1.5442e-33	2.08207e-31	COL6A1
ENSG00000225975	311.467	2.26687	0.187923	12.0628	1.66098e-33	2.22348e-31	LINC01534
ENSG00000245680	791.98	1.69572	0.140575	12.0628	1.66111e-33	2.22348e-31	ZNF585B
ENSG00000275464	1016.79	-1.70211	0.141524	-12.027	2.56197e-33	3.41695e-31
ENSG00000124496	473.074	1.98101	0.164773	12.0227	2.70105e-33	3.58949e-31	TRERF1
ENSG00000263006	327.494	2.18477	0.182051	12.0009	3.51573e-33	4.65538e-31	ROCK1P1
ENSG00000085831	1498.19	1.56789	0.130707	11.9955	3.75361e-33	4.95261e-31	TTC39A
ENSG00000204657	75.9513	3.99259	0.334459	11.9375	7.5489e-33	9.92478e-31	OR2H2
ENSG00000145362	1757.2	1.31026	0.109889	11.9234	8.93665e-33	1.17076e-30	ANK2
ENSG00000119681	625.993	1.7108	0.143515	11.9207	9.23308e-33	1.20532e-30	LTBP2
ENSG00000003987	521.304	1.97858	0.166111	11.9112	1.03439e-32	1.34559e-30	MTMR7
ENSG00000132718	465.232	1.76839	0.14848	11.91	1.05022e-32	1.36138e-30	SYT11
ENSG00000149930	3509.91	-1.10135	0.0925062	-11.9057	1.10496e-32	1.42733e-30	TAOK2
ENSG00000274276	2043.1	-1.53819	0.129273	-11.8987	1.20147e-32	1.54659e-30	CBSL
ENSG00000158089	742.944	1.62461	0.136766	11.8788	1.52631e-32	1.95792e-30	GALNT14
ENSG00000224758	71.5321	-4.00357	0.337528	-11.8614	1.87727e-32	2.39979e-30	LINC01167
ENSG00000175414	2046.03	-1.2953	0.109234	-11.858	1.95543e-32	2.49109e-30	ARL10
ENSG00000121774	3060.46	-1.2162	0.102572	-11.857	1.97912e-32	2.5126e-30	KHDRBS1
ENSG00000149428	2046.36	-1.21555	0.102737	-11.8316	2.67925e-32	3.37824e-30	HYOU1
ENSG00000280682	2046.36	-1.21555	0.102737	-11.8316	2.67925e-32	3.37824e-30	HYOU1
ENSG00000166689	1449.81	1.38001	0.116676	11.8277	2.80814e-32	3.5287e-30	PLEKHA7
ENSG00000115232	417.191	2.10643	0.178236	11.8182	3.14324e-32	3.9364e-30	ITGA4
ENSG00000150625	389.978	2.11322	0.179115	11.7981	3.9917e-32	4.98207e-30	GPM6A
ENSG00000137265	123.237	3.01104	0.255315	11.7934	4.22035e-32	5.24971e-30	IRF4
ENSG00000162687	89.9284	-3.54302	0.301168	-11.7642	5.96555e-32	7.39568e-30	KCNT2
ENSG00000188897	812.84	-1.5502	0.13201	-11.743	7.66951e-32	9.47633e-30
ENSG00000121671	670.46	-1.63341	0.139126	-11.7406	7.89678e-32	9.70526e-30	CRY2
ENSG00000204920	321.519	2.29385	0.19538	11.7404	7.90733e-32	9.70526e-30	ZNF155
ENSG00000130726	4004.27	-1.14083	0.0973417	-11.7199	1.00842e-31	1.22955e-29	TRIM28
ENSG00000234042	162.534	3.0203	0.257704	11.72	1.00633e-31	1.22955e-29
ENSG00000196159	1312.99	1.55832	0.133302	11.6901	1.4317e-31	1.7399e-29	FAT4
ENSG00000171827	609.475	1.6047	0.137959	11.6317	2.84325e-31	3.44397e-29	ZNF570
ENSG00000108511	2052.83	-1.25541	0.107953	-11.6293	2.92531e-31	3.53178e-29	HOXB6
ENSG00000180479	973.201	1.44065	0.123954	11.6225	3.16893e-31	3.81345e-29	ZNF571
ENSG00000184368	169.934	-3.03609	0.261675	-11.6025	4.00119e-31	4.79935e-29	MAP7D2
ENSG00000180198	3745.55	-1.2124	0.104541	-11.5974	4.24722e-31	5.07797e-29	RCC1
ENSG00000196967	1105.3	1.42122	0.122621	11.5903	4.61347e-31	5.49806e-29	ZNF585A
ENSG00000213096	722.024	1.61934	0.139766	11.5861	4.84963e-31	5.76092e-29	ZNF254
ENSG00000268388	346.299	-2.09635	0.181107	-11.5752	5.50199e-31	6.51493e-29	FENDRR
ENSG00000137869	660.858	1.84713	0.15961	11.5728	5.66272e-31	6.68381e-29	CYP19A1
ENSG00000128591	1406.07	-1.82667	0.158032	-11.5588	6.66104e-31	7.83711e-29	FLNC
ENSG00000055163	2670.74	1.16115	0.100875	11.5107	1.16514e-30	1.36651e-28	CYFIP2
ENSG00000158050	60.8776	-3.84961	0.334625	-11.5043	1.25575e-30	1.46812e-28	DUSP2
ENSG00000138792	320.327	2.32006	0.20179	11.4974	1.35958e-30	1.58449e-28	ENPEP
ENSG00000233136	753.512	1.70061	0.148348	11.4637	2.00779e-30	2.33258e-28	USP17L11
ENSG00000183751	1256.13	-1.42705	0.124788	-11.4358	2.77064e-30	3.20873e-28	TBL3
ENSG00000158301	519.197	-2.06241	0.180515	-11.4251	3.13313e-30	3.6172e-28	GPRASP2
ENSG00000261786	220.096	2.44852	0.214385	11.4211	3.28003e-30	3.77499e-28
ENSG00000145087	706.189	-1.68178	0.147276	-11.4192	3.35274e-30	3.8467e-28	STXBP5L
ENSG00000148803	249.401	-2.29857	0.201387	-11.4137	3.57317e-30	4.08691e-28	FUOM
ENSG00000227374	71.0445	3.84226	0.336984	11.4019	4.09052e-30	4.6642e-28
ENSG00000175287	310.135	-2.19691	0.192941	-11.3864	4.88498e-30	5.55294e-28	PHYHD1
ENSG00000204519	1344.48	1.62427	0.142694	11.3829	5.089e-30	5.76712e-28	ZNF551
ENSG00000120549	613.389	1.69876	0.149418	11.3692	5.95578e-30	6.72876e-28	KIAA1217
ENSG00000177551	141.112	-3.27555	0.288226	-11.3645	6.28081e-30	7.07434e-28	NHLH2
ENSG00000148498	2692.44	1.12046	0.0986843	11.354	7.08261e-30	7.95319e-28	PARD3
ENSG00000123388	200.514	-2.5314	0.223224	-11.3401	8.30118e-30	9.2933e-28	HOXC11
ENSG00000084623	1389.39	-1.29534	0.114498	-11.3132	1.12842e-29	1.25947e-27	EIF3I
ENSG00000197381	2338.01	-1.13051	0.0999528	-11.3105	1.16472e-29	1.29606e-27	ADARB1
ENSG00000136811	1915.1	-1.13665	0.100512	-11.3085	1.19051e-29	1.31978e-27	ODF2
ENSG00000196586	1267.2	1.52364	0.134736	11.3083	1.19318e-29	1.31978e-27	MYO6
ENSG00000244879	3437.1	1.01562	0.0901269	11.2688	1.87114e-29	2.06351e-27	GABPB1-AS1
ENSG00000164308	388.842	2.15384	0.191186	11.2657	1.93869e-29	2.13164e-27	ERAP2
ENSG00000254995	466.466	-2.0994	0.186586	-11.2516	2.27315e-29	2.49197e-27	STX16-NPEPL1
ENSG00000145555	2816.74	1.17445	0.104408	11.2486	2.3522e-29	2.57099e-27	MYO10
ENSG00000134824	1633.11	1.1788	0.104916	11.2356	2.72516e-29	2.96113e-27	FADS2
ENSG00000160294	8022.12	-0.93589	0.083295	-11.2359	2.71848e-29	2.96113e-27	MCM3AP
ENSG00000173801	649.77	1.54846	0.137839	11.2339	2.78076e-29	3.01268e-27	JUP
ENSG00000048052	339.113	1.99975	0.178117	11.2272	2.99827e-29	3.23883e-27	HDAC9
ENSG00000124222	2066.58	-1.11742	0.0997866	-11.1981	4.16688e-29	4.48809e-27	STX16
ENSG00000165175	971.425	1.42867	0.127727	11.1853	4.8121e-29	5.16798e-27	MID1IP1
ENSG00000101199	2107.26	-1.26124	0.112879	-11.1733	5.50651e-29	5.8966e-27	ARFGAP1
ENSG00000150995	3263.89	1.29561	0.115993	11.1698	5.7322e-29	6.12053e-27	ITPR1
ENSG00000147255	419.01	2.41071	0.216043	11.1584	6.51286e-29	6.93403e-27	IGSF1
ENSG00000228630	215.353	-2.69643	0.241912	-11.1463	7.46353e-29	7.92335e-27	HOTAIR
ENSG00000103460	117.333	3.00049	0.269264	11.1433	7.72046e-29	8.17263e-27	TOX3
ENSG00000178252	2406.09	-1.09391	0.0981818	-11.1417	7.86374e-29	8.30051e-27	WDR6
ENSG00000255455	173.905	2.87639	0.258384	11.1322	8.74114e-29	9.20036e-27
ENSG00000074410	500.215	1.7714	0.159134	11.1315	8.81316e-29	9.24981e-27	CA12
ENSG00000130204	1418.06	-1.31256	0.118068	-11.117	1.03667e-28	1.08495e-26	TOMM40
ENSG00000099250	2373.21	1.16251	0.104617	11.112	1.09695e-28	1.1448e-26	NRP1
ENSG00000124766	1979.2	1.20339	0.108311	11.1105	1.11535e-28	1.16072e-26	SOX4
ENSG00000151623	992.39	1.37454	0.12372	11.1101	1.12093e-28	1.16324e-26	NR3C2
ENSG00000225815	125.836	2.93183	0.264101	11.1011	1.23844e-28	1.2816e-26
ENSG00000130703	1644.44	-1.16061	0.104587	-11.0971	1.29608e-28	1.3375e-26	OSBPL2
ENSG00000180818	196.177	-2.44696	0.22053	-11.0958	1.31408e-28	1.3523e-26	HOXC10
ENSG00000075213	231.907	2.53411	0.228538	11.0884	1.42854e-28	1.466e-26	SEMA3A
ENSG00000253846	173.675	2.63985	0.238382	11.074	1.67748e-28	1.7167e-26	PCDHGA10
ENSG00000027075	1027.61	1.34903	0.121826	11.0734	1.68861e-28	1.72331e-26	PRKCH
ENSG00000182253	1445.34	1.31868	0.119324	11.0512	2.16283e-28	2.2012e-26	SYNM
ENSG00000083290	1418.09	1.27276	0.115327	11.0362	2.55716e-28	2.59538e-26	ULK2
ENSG00000259768	4223.45	-1.58111	0.143545	-11.0148	3.24314e-28	3.28259e-26
ENSG00000005022	914.108	-1.64105	0.149021	-11.0122	3.33729e-28	3.36866e-26	SLC25A5
ENSG00000005810	6072.87	-1.0352	0.0941148	-10.9994	3.8489e-28	3.87449e-26	MYCBP2
ENSG00000168404	316.892	1.98726	0.180681	10.9987	3.87631e-28	3.89148e-26	MLKL
ENSG00000054523	4932.32	1.00513	0.0914154	10.9952	4.02828e-28	4.03308e-26	KIF1B
ENSG00000083828	531.79	1.64847	0.149948	10.9936	4.10284e-28	4.09663e-26	ZNF586
ENSG00000177614	621.113	-1.60645	0.146298	-10.9806	4.73649e-28	4.71658e-26	PGBD5
ENSG00000197153	62.2626	-3.7401	0.341031	-10.967	5.50586e-28	5.46797e-26	HIST1H3J
ENSG00000166145	147.501	2.89396	0.263917	10.9654	5.60487e-28	5.55138e-26	SPINT1
ENSG00000103489	257.454	-2.66195	0.242852	-10.9612	5.87034e-28	5.79876e-26	XYLT1
ENSG00000164199	8852.1	0.92076	0.084119	10.9459	6.95007e-28	6.84703e-26	ADGRV1
ENSG00000277075	181.724	2.98906	0.273206	10.9407	7.36516e-28	7.23666e-26	HIST1H2AE
ENSG00000236473	65.2124	-3.67987	0.336452	-10.9373	7.64596e-28	7.49264e-26	KRT43P
ENSG00000167792	1271.53	-1.29873	0.118818	-10.9304	8.24705e-28	8.06029e-26	NDUFV1
ENSG00000123892	73.5146	3.51627	0.322035	10.9189	9.35952e-28	9.12343e-26	RAB38
ENSG00000099256	171.235	-2.73563	0.25069	-10.9124	1.00583e-27	9.7788e-26	PRTFDC1
ENSG00000175471	516.496	1.63431	0.149814	10.9089	1.04486e-27	1.01316e-25	MCTP1
ENSG00000137261	300.462	1.91343	0.175425	10.9074	1.06262e-27	1.02768e-25	KIAA0319
ENSG00000197079	63.2902	-3.68733	0.338366	-10.8975	1.18514e-27	1.14318e-25	KRT35
ENSG00000150054	550.621	1.61714	0.148491	10.8905	1.27897e-27	1.23048e-25	MPP7
ENSG00000127586	2078.18	-1.18718	0.109038	-10.8877	1.31913e-27	1.26582e-25	CHTF18
ENSG00000135525	831.038	1.52961	0.140554	10.8828	1.39256e-27	1.33282e-25	MAP7
ENSG00000147257	550.44	2.13467	0.196209	10.8796	1.44205e-27	1.37662e-25	GPC3
ENSG00000198804	39853.1	1.06451	0.0978496	10.879	1.45136e-27	1.38193e-25	MT-CO1
ENSG00000169418	161.256	2.67278	0.246153	10.8582	1.82343e-27	1.73174e-25	NPR1
ENSG00000135333	1584.98	1.35492	0.124792	10.8574	1.83857e-27	1.74165e-25	EPHA7
ENSG00000223501	154.697	-2.77775	0.256729	-10.8198	2.77423e-27	2.60792e-25	VPS52
ENSG00000225590	154.697	-2.77775	0.256729	-10.8198	2.77423e-27	2.60792e-25	VPS52
ENSG00000228425	154.697	-2.77775	0.256729	-10.8198	2.77423e-27	2.60792e-25	VPS52
ENSG00000165349	67.6374	-3.60422	0.333812	-10.7972	3.5504e-27	3.32909e-25	SLC7A3
ENSG00000172466	1416.66	-1.38664	0.128436	-10.7963	3.58225e-27	3.35044e-25	ZNF24
ENSG00000254004	517.823	1.66263	0.154019	10.795	3.6354e-27	3.39157e-25	ZNF260
ENSG00000108018	179.146	2.52159	0.234002	10.776	4.47101e-27	4.16063e-25	SORCS1
ENSG00000240184	877.769	1.40842	0.130716	10.7746	4.53691e-27	4.21135e-25	PCDHGC3
ENSG00000156463	163.735	2.58131	0.239591	10.7738	4.57577e-27	4.23678e-25	SH3RF2
ENSG00000160949	1611.54	-1.26854	0.117815	-10.7672	4.91473e-27	4.53925e-25	TONSL
ENSG00000132326	393.016	-2.21212	0.205825	-10.7476	6.08373e-27	5.60492e-25	PER2
ENSG00000112297	688.752	1.72587	0.160744	10.7367	6.84135e-27	6.28724e-25	CRYBG1
ENSG00000186314	872.021	1.49547	0.139341	10.7325	7.16509e-27	6.56841e-25	PRELID2
ENSG00000079691	1007.33	1.32819	0.123801	10.7284	7.49087e-27	6.85007e-25	CARMIL1
ENSG00000116353	1912.95	-1.06547	0.0994366	-10.7151	8.64533e-27	7.88625e-25	MECR
ENSG00000185432	693.349	2.01339	0.187976	10.7109	9.05104e-27	8.236e-25	METTL7A
ENSG00000128918	662.217	1.78665	0.166872	10.7067	9.46598e-27	8.59241e-25	ALDH1A2
ENSG00000187720	1189.84	1.37846	0.128947	10.6901	1.13297e-26	1.0259e-24	THSD4
ENSG00000102024	3043.48	-1.24126	0.116611	-10.6445	1.84992e-26	1.67099e-24	PLS3
ENSG00000103197	3070.06	-1.18453	0.111561	-10.6178	2.46356e-26	2.21985e-24	TSC2
ENSG00000198885	444.865	-1.80101	0.169681	-10.6141	2.56196e-26	2.30289e-24	ITPRIPL1
ENSG00000109452	281.121	2.06648	0.194799	10.6083	2.72712e-26	2.44541e-24	INPP4B
ENSG00000228784	604.747	-1.52365	0.143686	-10.604	2.85423e-26	2.55319e-24	LINC00954
ENSG00000182168	788.966	1.58207	0.149231	10.6015	2.93327e-26	2.61755e-24	UNC5C
ENSG00000178386	285.835	1.98719	0.18796	10.5724	4.00083e-26	3.56161e-24	ZNF223
ENSG00000188517	1521.14	1.24819	0.118151	10.5643	4.36026e-26	3.87225e-24	COL25A1
ENSG00000056998	127.226	-2.8384	0.2694	-10.536	5.8954e-26	5.22302e-24	GYG2
ENSG00000270270	50.1739	3.68198	0.349686	10.5294	6.32456e-26	5.58982e-24	BNIP3P10
ENSG00000176641	489.149	1.60811	0.152954	10.5137	7.46995e-26	6.58639e-24	RNF152
ENSG00000160055	1745.39	-1.1671	0.111021	-10.5124	7.57525e-26	6.66333e-24	TMEM234
ENSG00000049323	2450.6	1.31231	0.124866	10.5097	7.79181e-26	6.83755e-24	LTBP1
ENSG00000250133	425.03	-1.82028	0.173408	-10.4971	8.90635e-26	7.79706e-24	HOXC-AS2
ENSG00000100201	16651.8	-0.893374	0.0852777	-10.4761	1.1129e-25	9.71988e-24	DDX17
ENSG00000225932	50.0611	3.66604	0.350114	10.471	1.17396e-25	1.02289e-23	CTAGE4
ENSG00000104447	2689.65	1.2199	0.116607	10.4616	1.29613e-25	1.12669e-23	TRPS1
ENSG00000053108	431.06	1.82722	0.174738	10.4569	1.36177e-25	1.18097e-23	FSTL4
ENSG00000218336	2262.11	1.05964	0.101358	10.4544	1.39811e-25	1.20964e-23	TENM3
ENSG00000129595	731.654	1.95184	0.187072	10.4336	1.7415e-25	1.50323e-23	EPB41L4A
ENSG00000180884	712.865	1.34497	0.129187	10.4111	2.20725e-25	1.90081e-23	ZNF792
ENSG00000077327	67.608	3.4839	0.334708	10.4088	2.26142e-25	1.94293e-23	SPAG6
ENSG00000147862	943.608	1.30261	0.125324	10.3939	2.64278e-25	2.26531e-23	NFIB
ENSG00000185963	1807.74	-1.0646	0.102771	-10.359	3.80958e-25	3.2579e-23	BICD2
ENSG00000185904	199.433	-2.25242	0.217711	-10.3459	4.36737e-25	3.72629e-23	LINC00839
ENSG00000169031	494.834	1.71203	0.16557	10.3403	4.63254e-25	3.94342e-23	COL4A3
ENSG00000243307	61.2978	3.47865	0.336442	10.3395	4.66842e-25	3.96483e-23	POM121L6P
ENSG00000161249	1806.13	1.17287	0.113448	10.3384	4.72335e-25	4.00228e-23	DMKN
ENSG00000130943	223.657	2.15337	0.208377	10.334	4.94449e-25	4.18007e-23	PKDREJ
ENSG00000101746	325.717	1.81415	0.175633	10.3292	5.19793e-25	4.3843e-23	NOL4
ENSG00000184613	612.447	1.69178	0.163945	10.3192	5.77085e-25	4.85645e-23	NELL2
ENSG00000182957	924.213	1.31005	0.126992	10.316	5.9648e-25	5.00826e-23	SPATA13
ENSG00000186020	1528.47	1.11724	0.108397	10.3069	6.55496e-25	5.49131e-23	ZNF529
ENSG00000251003	285.956	1.91847	0.186281	10.2988	7.13501e-25	5.96371e-23	ZFPM2-AS1
ENSG00000130021	78.1735	-3.26528	0.317125	-10.2965	7.30552e-25	6.09244e-23	PUDP
ENSG00000100473	1229.53	1.21364	0.117992	10.2858	8.16629e-25	6.79494e-23	COCH
ENSG00000274950	451.601	1.78175	0.173533	10.2675	9.87539e-25	8.19858e-23	RPS9
ENSG00000276071	220.373	2.17304	0.211663	10.2665	9.9782e-25	8.26535e-23
ENSG00000235600	54.2462	-3.53466	0.345111	-10.2421	1.28397e-24	1.06119e-22	MICD
ENSG00000184029	59.2985	-3.48743	0.340988	-10.2274	1.49439e-24	1.23234e-22	DSCR4
ENSG00000048828	2584.48	-1.02271	0.0999996	-10.2271	1.49881e-24	1.23323e-22	FAM120A
ENSG00000128294	843.627	-1.26187	0.123412	-10.2248	1.53492e-24	1.26014e-22	TPST2
ENSG00000100344	685.405	-1.48557	0.145327	-10.2222	1.57644e-24	1.29135e-22	PNPLA3
ENSG00000267680	1417.65	1.21843	0.119211	10.2208	1.59985e-24	1.30763e-22	ZNF224
ENSG00000197410	392.593	1.67341	0.164482	10.1738	2.59564e-24	2.11219e-22	DCHS2
ENSG00000284227	392.593	1.67341	0.164482	10.1738	2.59564e-24	2.11219e-22	DCHS2
ENSG00000271254	959.116	1.3708	0.134869	10.1639	2.87422e-24	2.33374e-22
ENSG00000065923	2298.05	1.02438	0.10099	10.1433	3.54886e-24	2.8752e-22	SLC9A7
ENSG00000134287	1988.73	-1.09405	0.107895	-10.14	3.67247e-24	2.96235e-22	ARF3
ENSG00000172890	2226.03	-1.02049	0.10064	-10.1401	3.66757e-24	2.96235e-22	NADSYN1
ENSG00000177932	99.4946	2.81162	0.277446	10.1339	3.90711e-24	3.14475e-22	ZNF354C
ENSG00000159885	189.409	2.20918	0.218373	10.1166	4.6644e-24	3.74612e-22	ZNF222
ENSG00000267575	719.747	1.30834	0.129437	10.108	5.09368e-24	4.08202e-22
ENSG00000230699	426.962	1.61183	0.159757	10.0893	6.16376e-24	4.92887e-22
ENSG00000169071	486.582	1.76839	0.175306	10.0874	6.27829e-24	5.00961e-22	ROR2
ENSG00000229390	54.6449	3.47943	0.345075	10.0831	6.56145e-24	5.22427e-22	MICD
ENSG00000254221	53.3394	3.29032	0.326581	10.0751	7.12202e-24	5.65841e-22	PCDHGB1
ENSG00000074964	489.246	1.64838	0.16364	10.0732	7.25616e-24	5.75261e-22	ARHGEF10L
ENSG00000126016	13784.9	-2.15875	0.214455	-10.0662	7.79183e-24	6.16406e-22	AMOT
ENSG00000183230	81.8332	3.18792	0.316987	10.0569	8.56193e-24	6.7588e-22	CTNNA3
ENSG00000068078	1014.4	-1.26519	0.125967	-10.0438	9.78532e-24	7.70808e-22	FGFR3
ENSG00000170775	81.6602	3.13438	0.312142	10.0415	1.00109e-23	7.86899e-22	GPR37
ENSG00000204581	80.385	3.10325	0.309381	10.0305	1.11951e-23	8.78111e-22	ACOXL-AS1
ENSG00000167113	1242.96	-1.1726	0.117018	-10.0207	1.23647e-23	9.67801e-22	COQ4
ENSG00000166888	598.372	-1.56875	0.156573	-10.0193	1.25417e-23	9.79582e-22	STAT6
ENSG00000167635	1217.58	1.2116	0.120938	10.0183	1.26609e-23	9.86804e-22	ZNF146
ENSG00000071894	1908.98	-1.08144	0.107968	-10.0163	1.29304e-23	1.00568e-21	CPSF1
ENSG00000129422	686.129	1.36648	0.136494	10.0113	1.36004e-23	1.05557e-21	MTUS1
ENSG00000100228	441.636	-1.55341	0.155554	-9.9863	1.74996e-23	1.35536e-21	RAB36
ENSG00000170689	1154.39	-1.16252	0.116695	-9.96205	2.23419e-23	1.72678e-21	HOXB9
ENSG00000036448	2436.51	3.10581	0.311878	9.95841	2.31748e-23	1.78741e-21	MYOM2
ENSG00000275714	134.802	-2.74241	0.275591	-9.95102	2.49616e-23	1.92121e-21	HIST1H3A
ENSG00000047634	722.754	1.53159	0.153972	9.9472	2.59368e-23	1.99212e-21	SCML1
ENSG00000159720	1068.41	-1.33741	0.134524	-9.94183	2.73742e-23	2.09816e-21	ATP6V0D1
ENSG00000188321	1173.68	1.21135	0.122041	9.92575	3.21672e-23	2.46043e-21	ZNF559
ENSG00000134759	3073.83	-1.1277	0.113649	-9.92265	3.31823e-23	2.52933e-21	ELP2
ENSG00000221970	46.7201	3.47847	0.350561	9.92258	3.3205e-23	2.52933e-21	OR2A1
ENSG00000154545	372.675	-1.67767	0.16917	-9.91706	3.50928e-23	2.66763e-21	MAGED4
ENSG00000275367	1137.44	1.17586	0.118587	9.91561	3.56074e-23	2.70119e-21
ENSG00000101294	5543.09	-0.896909	0.0904842	-9.91234	3.67943e-23	2.78551e-21	HM13
ENSG00000236895	43.3227	3.4952	0.352627	9.9119	3.69556e-23	2.792e-21	GTF2H4
ENSG00000250208	474.4	-1.60041	0.161499	-9.90968	3.77838e-23	2.84874e-21	FZD10-DT
ENSG00000145569	641.652	1.7949	0.181165	9.90755	3.86004e-23	2.90439e-21	OTULINL
ENSG00000196711	66.1637	-3.17154	0.320173	-9.9057	3.93201e-23	2.95252e-21	ALKAL1
ENSG00000164659	878.655	1.46011	0.14741	9.90505	3.95756e-23	2.96568e-21	KIAA1324L
ENSG00000095319	6257.03	-1.10044	0.111238	-9.89265	4.47999e-23	3.34361e-21	NUP188
ENSG00000102195	61.46	-3.34984	0.338619	-9.89266	4.47957e-23	3.34361e-21	GPR50
ENSG00000083520	2607.07	-1.28963	0.130407	-9.88925	4.63501e-23	3.45233e-21	DIS3
ENSG00000004478	3658.88	-0.959252	0.0970251	-9.88663	4.75772e-23	3.53628e-21	FKBP4
ENSG00000172667	674.764	1.36439	0.138006	9.88644	4.76685e-23	3.53628e-21	ZMAT3
ENSG00000212719	2055.88	1.03628	0.104953	9.87377	5.40899e-23	4.0046e-21	C17orf51
ENSG00000181873	1980.26	-1.10015	0.111426	-9.87337	5.43082e-23	4.01273e-21	IBA57
ENSG00000171435	905.698	1.36425	0.138182	9.87285	5.45896e-23	4.02546e-21	KSR2
ENSG00000158528	1222.99	1.5485	0.157025	9.86151	6.11239e-23	4.49833e-21	PPP1R9A
ENSG00000168143	68.1734	3.2446	0.329205	9.85585	6.46694e-23	4.7498e-21	FAM83B
ENSG00000270641	17266	0.989153	0.100406	9.85154	6.75018e-23	4.94799e-21	TSIX
ENSG00000120068	175.668	-2.28564	0.232275	-9.84021	7.55557e-23	5.52738e-21	HOXB8
ENSG00000145882	1042.98	1.18751	0.120899	9.82236	9.02108e-23	6.58646e-21	PCYOX1L
ENSG00000235601	80.8752	-3.00671	0.306185	-9.81992	9.24193e-23	6.7344e-21	BARX1-DT
ENSG00000151883	1575.52	1.19662	0.121872	9.81865	9.35877e-23	6.80611e-21	PARP8
ENSG00000198040	723.261	1.2955	0.132058	9.81006	1.01906e-22	7.39649e-21	ZNF84
ENSG00000149658	716.166	-1.40553	0.143309	-9.80767	1.04351e-22	7.5591e-21	YTHDF1
ENSG00000203930	303.306	-1.77447	0.180945	-9.80672	1.05341e-22	7.6159e-21	LINC00632
ENSG00000125675	86.9142	3.02215	0.309244	9.77271	1.47455e-22	1.06398e-20	GRIA3
ENSG00000120784	924.412	1.20847	0.123663	9.77227	1.48102e-22	1.06557e-20	ZFP30
ENSG00000249478	147.688	2.82575	0.289163	9.77216	1.48252e-22	1.06557e-20
ENSG00000110274	2947.4	-0.946881	0.0969427	-9.76743	1.5534e-22	1.11435e-20	CEP164
ENSG00000081377	1697.9	-1.05068	0.107778	-9.74862	1.86996e-22	1.33883e-20	CDC14B
ENSG00000189042	653.908	1.45386	0.149195	9.74465	1.94443e-22	1.38946e-20	ZNF567
ENSG00000072518	1237.16	-1.08447	0.111341	-9.74005	2.03447e-22	1.45099e-20	MARK2
ENSG00000114554	2800.9	-1.09126	0.112055	-9.73861	2.06361e-22	1.46894e-20	PLXNA1
ENSG00000171649	190.084	2.41285	0.247916	9.73252	2.19105e-22	1.55665e-20	ZIK1
ENSG00000134317	764.78	1.31242	0.134873	9.73077	2.22901e-22	1.58059e-20	GRHL1
ENSG00000197261	402.655	1.65539	0.170197	9.72635	2.32807e-22	1.64766e-20	C6orf141
ENSG00000019549	95.0404	-2.95216	0.303811	-9.71707	2.55004e-22	1.80131e-20	SNAI2
ENSG00000146094	677.315	-1.68994	0.174022	-9.7111	2.70413e-22	1.90651e-20	DOK3
ENSG00000198908	642.999	-1.58976	0.16372	-9.71027	2.72622e-22	1.91843e-20	BHLHB9
ENSG00000185477	390.531	1.74628	0.180001	9.70153	2.96997e-22	2.08598e-20	GPRIN3
ENSG00000183963	846.625	-1.32883	0.137065	-9.69491	3.16907e-22	2.2216e-20	SMTN
ENSG00000100038	1627.62	-1.13008	0.116621	-9.69016	3.31996e-22	2.32297e-20	TOP3B
ENSG00000111110	981.972	1.31765	0.13604	9.68582	3.46413e-22	2.41926e-20	PPM1H
ENSG00000134644	7979.08	-0.870633	0.0900561	-9.66767	4.13675e-22	2.88355e-20	PUM1
ENSG00000171360	49.9924	-3.36478	0.348173	-9.66413	4.28261e-22	2.9796e-20	KRT38
ENSG00000112414	308.794	2.12839	0.220256	9.66326	4.3191e-22	2.99934e-20	ADGRG6
ENSG00000051596	1904.8	-1.159	0.119944	-9.66279	4.33882e-22	3.00738e-20	THOC3
ENSG00000154263	259.579	2.27827	0.235814	9.66128	4.40313e-22	3.04624e-20	ABCA10
ENSG00000198046	972.653	1.13719	0.117765	9.65644	4.61622e-22	3.18769e-20	ZNF667
ENSG00000162517	1135.05	-1.06906	0.110828	-9.64608	5.10704e-22	3.52005e-20	PEF1
ENSG00000018236	402.294	1.62636	0.168791	9.63535	5.66983e-22	3.90067e-20	CNTN1
ENSG00000126337	52.995	-3.32542	0.345188	-9.63364	5.76483e-22	3.95866e-20	KRT36
ENSG00000165995	1050.02	1.08696	0.112907	9.62706	6.14639e-22	4.21284e-20	CACNB2
ENSG00000167637	1029.04	1.17323	0.121888	9.62546	6.24269e-22	4.27093e-20	ZNF283
ENSG00000021826	306.335	-2.23773	0.232737	-9.61484	6.92202e-22	4.72694e-20	CPS1
ENSG00000112493	240.512	-1.88443	0.196325	-9.59856	8.10691e-22	5.52566e-20	TAPBP
ENSG00000164458	40.288	3.40942	0.355208	9.59837	8.12157e-22	5.52566e-20	TBXT
ENSG00000172985	984.286	1.2025	0.125334	9.59436	8.44422e-22	5.73462e-20	SH3RF3
ENSG00000160208	3649.25	-0.885988	0.09235	-9.59381	8.48925e-22	5.75462e-20	RRP1B
ENSG00000213397	987.253	-1.17268	0.12243	-9.57834	9.86166e-22	6.6727e-20	HAUS7
ENSG00000245848	301.12	1.82068	0.190383	9.56329	1.14067e-21	7.70398e-20	CEBPA
ENSG00000268992	49.2627	3.27014	0.342238	9.55518	1.23373e-21	8.31733e-20	CDC42EP3P1
ENSG00000116478	2647.94	-1.04384	0.10938	-9.54322	1.38465e-21	9.31777e-20	HDAC1
ENSG00000103241	121.361	-2.49053	0.261067	-9.53979	1.43124e-21	9.61378e-20	FOXF1
ENSG00000184635	341.026	1.6498	0.173147	9.52828	1.59914e-21	1.07221e-19	ZNF93
ENSG00000205464	596.083	1.50217	0.157744	9.52283	1.68529e-21	1.12792e-19	ATP6AP1L
ENSG00000025800	3373.47	-1.01395	0.106532	-9.51779	1.76899e-21	1.1818e-19	KPNA6
ENSG00000145730	1308.79	1.36163	0.14315	9.51196	1.87096e-21	1.24767e-19	PAM
ENSG00000196756	3915.42	-0.890556	0.093658	-9.5086	1.9325e-21	1.28638e-19	SNHG17
ENSG00000166510	95.8589	2.83855	0.29854	9.50811	1.9415e-21	1.29005e-19	CCDC68
ENSG00000237321	54.7155	3.23237	0.340371	9.49664	2.16781e-21	1.43783e-19
ENSG00000204179	261.732	1.87051	0.196971	9.49634	2.17387e-21	1.43928e-19	PTPN20
ENSG00000183258	1598.58	-1.18446	0.124777	-9.49263	2.25286e-21	1.4889e-19	DDX41
ENSG00000103249	1315.83	-1.14461	0.120613	-9.48994	2.31164e-21	1.52502e-19	CLCN7
ENSG00000205531	1744.21	-1.10257	0.116249	-9.48455	2.43427e-21	1.60306e-19	NAP1L4
ENSG00000103549	4572.58	-0.905739	0.0954992	-9.48425	2.44123e-21	1.60478e-19	RNF40
ENSG00000176222	101.827	2.66692	0.281204	9.48394	2.44851e-21	1.60671e-19	ZNF404
ENSG00000115267	75.7644	3.02588	0.319586	9.46811	2.84939e-21	1.86645e-19	IFIH1
ENSG00000102038	699.404	-1.68972	0.178783	-9.45127	3.34759e-21	2.18891e-19	SMARCA1
ENSG00000250486	45.8173	3.35318	0.3548	9.45092	3.35851e-21	2.19217e-19	FAM218A
ENSG00000104290	838.181	1.22369	0.129483	9.45054	3.37092e-21	2.19639e-19	FZD3
ENSG00000129596	140.494	2.3142	0.245211	9.43759	3.81463e-21	2.48112e-19	CDO1
ENSG00000198453	971.941	1.09445	0.116091	9.42757	4.19707e-21	2.72507e-19	ZNF568
ENSG00000266573	80.4717	2.87791	0.305289	9.42682	4.22717e-21	2.7398e-19
ENSG00000158201	724.584	-1.20627	0.128004	-9.42369	4.35511e-21	2.81778e-19	ABHD3
ENSG00000203668	1370.57	1.05547	0.112016	9.42246	4.40634e-21	2.84097e-19	CHML
ENSG00000262943	538.101	1.47585	0.156631	9.42246	4.40625e-21	2.84097e-19	ALOX12P2
ENSG00000258366	1917.82	-1.00959	0.107255	-9.41302	4.82073e-21	3.10273e-19	RTEL1
ENSG00000004455	6146.46	-0.917253	0.0974588	-9.41169	4.88213e-21	3.13679e-19	AK2
ENSG00000137764	1017.36	1.21479	0.129088	9.41058	4.93385e-21	3.16451e-19	MAP2K5
ENSG00000196220	2175.75	0.97893	0.104089	9.40478	5.21386e-21	3.33831e-19	SRGAP3
ENSG00000159712	248.942	-1.84763	0.196476	-9.40383	5.26102e-21	3.36268e-19	ANKRD18CP
ENSG00000272763	520.338	1.38728	0.147546	9.4023	5.33849e-21	3.40631e-19
ENSG00000261934	165.762	2.17696	0.231673	9.39671	5.6298e-21	3.58599e-19	PCDHGA9
ENSG00000110104	621.214	-1.35652	0.14437	-9.39611	5.66182e-21	3.60018e-19	CCDC86
ENSG00000196867	217.209	2.0429	0.217834	9.37826	6.7071e-21	4.25751e-19	ZFP28
ENSG00000183570	331.588	-1.62205	0.173108	-9.37014	7.24352e-21	4.59013e-19	PCBP3
ENSG00000083814	304.841	1.77482	0.189453	9.36809	7.38563e-21	4.67217e-19	ZNF671
ENSG00000113580	1072.51	1.3157	0.140553	9.3609	7.90638e-21	4.99305e-19	NR3C1
ENSG00000008277	1525.86	1.20309	0.128558	9.35834	8.10027e-21	5.09806e-19	ADAM22
ENSG00000134438	40.2899	3.31537	0.354267	9.3584	8.09566e-21	5.09806e-19	RAX
ENSG00000233757	331.364	1.72124	0.183994	9.35489	8.36844e-21	5.25789e-19
ENSG00000197114	575.72	-1.52962	0.163579	-9.35098	8.68387e-21	5.44681e-19	ZGPAT
ENSG00000176124	1745.01	1.10987	0.118741	9.34702	9.01524e-21	5.64507e-19	DLEU1
ENSG00000112541	1256.77	1.22006	0.130624	9.34024	9.61183e-21	6.00845e-19	PDE10A
ENSG00000145012	2492.86	0.901041	0.0965178	9.33549	1.00524e-20	6.27327e-19	LPP
ENSG00000197705	220.089	2.14477	0.229774	9.33426	1.01703e-20	6.33609e-19	KLHL14
ENSG00000241717	62.3222	2.98795	0.320181	9.33206	1.03832e-20	6.45789e-19	VWFP1
ENSG00000020577	1267.84	1.09875	0.117749	9.33135	1.04534e-20	6.49061e-19	SAMD4A
ENSG00000203279	264.786	-1.76236	0.189138	-9.31785	1.18726e-20	7.35941e-19
ENSG00000135750	582.822	1.31961	0.14166	9.31534	1.21561e-20	7.52253e-19	KCNK1
ENSG00000148396	6469.31	-0.759868	0.081602	-9.31187	1.25601e-20	7.75954e-19	SEC16A
ENSG00000181800	250.742	1.91804	0.205991	9.31131	1.26261e-20	7.78731e-19	CELF2-AS1
ENSG00000104960	968.576	-1.21208	0.130237	-9.30668	1.31886e-20	8.12064e-19	PTOV1
ENSG00000198807	368.237	1.69936	0.182683	9.30222	1.37549e-20	8.45527e-19	PAX9
ENSG00000160193	3291.71	-1.08776	0.116988	-9.29805	1.43039e-20	8.77814e-19	WDR4
ENSG00000103042	952.867	-1.23842	0.133217	-9.29628	1.45442e-20	8.91082e-19	SLC38A7
ENSG00000075651	789.663	1.37977	0.148433	9.29555	1.4644e-20	8.95711e-19	PLD1
ENSG00000105974	106.225	2.49565	0.268789	9.2848	1.6201e-20	9.89307e-19	CAV1
ENSG00000112852	136.386	2.33412	0.251547	9.27905	1.70999e-20	1.04247e-18	PCDHB2
ENSG00000231925	89.3709	2.76829	0.298358	9.27844	1.71973e-20	1.04669e-18	TAPBP
ENSG00000111801	423.721	1.72789	0.186234	9.27804	1.72623e-20	1.04891e-18	BTN3A3
ENSG00000237016	206.712	2.09027	0.225517	9.2688	1.88256e-20	1.14203e-18
ENSG00000159915	1267.69	1.08401	0.117034	9.26242	1.99849e-20	1.21036e-18	ZNF233
ENSG00000165661	1427.73	-1.05183	0.113608	-9.2584	2.07528e-20	1.25481e-18	QSOX2
ENSG00000044524	333.667	1.73882	0.187856	9.25611	2.12025e-20	1.27991e-18	EPHA3
ENSG00000162066	632.598	-1.39421	0.150762	-9.24777	2.29222e-20	1.38147e-18	AMDHD2
ENSG00000160058	3573.07	-0.819167	0.0887077	-9.23445	2.59616e-20	1.5621e-18	BSDC1
ENSG00000185436	365.572	1.53966	0.166768	9.23236	2.64741e-20	1.59034e-18	IFNLR1
ENSG00000163975	888.871	1.54801	0.167808	9.22485	2.83945e-20	1.70293e-18	MELTF
ENSG00000183049	862.678	1.20616	0.130786	9.22237	2.90609e-20	1.74008e-18	CAMK1D
ENSG00000116991	1684.86	1.09978	0.119304	9.21829	3.01878e-20	1.80462e-18	SIPA1L2
ENSG00000144218	1199.92	1.05249	0.11422	9.21452	3.12672e-20	1.86613e-18	AFF3
ENSG00000124006	2540.57	-1.00065	0.108614	-9.21294	3.17307e-20	1.89074e-18	OBSL1
ENSG00000148343	957.106	-1.41737	0.153912	-9.20896	3.29311e-20	1.95911e-18	MIGA2
ENSG00000117115	151.719	2.24355	0.243659	9.20773	3.33085e-20	1.97838e-18	PADI2
ENSG00000247516	52.4903	-3.25106	0.353128	-9.20646	3.37042e-20	1.99866e-18	MIR4458HG
ENSG00000120278	441.174	1.72653	0.18755	9.20572	3.39387e-20	2.00935e-18	PLEKHG1
ENSG00000159882	383.546	1.59744	0.173593	9.20222	3.50639e-20	2.07225e-18	ZNF230
ENSG00000249215	68.2145	2.97107	0.32287	9.20207	3.51133e-20	2.07225e-18	NCOA4P4
ENSG00000179222	2500.45	-1.35975	0.148027	-9.18582	4.08386e-20	2.40629e-18	MAGED1
ENSG00000119318	2166.89	-1.05819	0.115236	-9.18287	4.19764e-20	2.46939e-18	RAD23B
ENSG00000197858	943.688	-1.06793	0.11632	-9.18096	4.27253e-20	2.50945e-18	GPAA1
ENSG00000257103	1684.85	1.26314	0.137593	9.18032	4.29831e-20	2.52058e-18	LSM14A
ENSG00000120885	1049.41	1.58302	0.172571	9.17318	4.59253e-20	2.68885e-18	CLU
ENSG00000171456	3573.3	-0.921197	0.100428	-9.17269	4.61342e-20	2.69681e-18	ASXL1
ENSG00000250722	219.193	2.00114	0.218221	9.17029	4.71762e-20	2.75336e-18	SELENOP
ENSG00000227948	285.056	1.93683	0.211405	9.16168	5.10962e-20	2.97744e-18
ENSG00000253161	158.903	-2.05658	0.224509	-9.16036	5.17268e-20	3.00944e-18	LINC01605
ENSG00000146352	72.2985	2.88832	0.315725	9.14819	5.78949e-20	3.363e-18	CLVS2
ENSG00000181789	1725.27	-0.92665	0.101302	-9.1474	5.83213e-20	3.38245e-18	COPG1
ENSG00000143867	189.307	2.03071	0.222072	9.14438	5.99706e-20	3.47265e-18	OSR1
ENSG00000101871	2444.24	-0.981665	0.107358	-9.14388	6.02488e-20	3.4833e-18	MID1
ENSG00000005889	1383	-1.30623	0.142994	-9.13491	6.54612e-20	3.77875e-18	ZFX
ENSG00000105976	1201.53	1.37758	0.150879	9.13039	6.82532e-20	3.92764e-18	MET
ENSG00000265828	51.5363	-3.08029	0.337365	-9.13044	6.82245e-20	3.92764e-18	MIR3939
ENSG00000130818	1624.31	0.984119	0.107795	9.12951	6.88096e-20	3.9535e-18	ZNF426
ENSG00000146021	749.239	1.28751	0.141045	9.12834	6.95571e-20	3.99024e-18	KLHL3
ENSG00000180806	353.835	-1.69565	0.185848	-9.12382	7.25191e-20	4.15371e-18	HOXC9
ENSG00000166986	4253.72	-0.872619	0.0957798	-9.11068	8.18689e-20	4.68199e-18	MARS
ENSG00000274642	90.0258	2.6698	0.293145	9.10743	8.43528e-20	4.81659e-18
ENSG00000267508	201.195	1.94747	0.214005	9.10008	9.02635e-20	5.14613e-18	ZNF285
ENSG00000223494	335.324	1.69985	0.186969	9.09163	9.75616e-20	5.55364e-18
ENSG00000165219	4423.38	-0.876592	0.096452	-9.08837	1.00531e-19	5.71388e-18	GAPVD1
ENSG00000226060	46.6803	3.17706	0.349875	9.08055	1.08027e-19	6.12107e-18	TRIM26
ENSG00000228881	46.6803	3.17706	0.349875	9.08055	1.08027e-19	6.12107e-18	TRIM26
ENSG00000099290	1387.3	-1.2177	0.134138	-9.07794	1.10654e-19	6.26032e-18	WASHC2A
ENSG00000188883	302.092	-1.66617	0.183589	-9.07554	1.13113e-19	6.38969e-18	KLRG2
ENSG00000166147	1523.6	-1.00987	0.11128	-9.07507	1.13606e-19	6.40773e-18	FBN1
ENSG00000016402	43.6418	3.21152	0.354069	9.07033	1.18658e-19	6.68245e-18	IL20RA
ENSG00000277128	232.165	-2.04552	0.225548	-9.06909	1.20017e-19	6.7487e-18
ENSG00000162521	5550.59	-0.888128	0.0979578	-9.06643	1.22976e-19	6.9046e-18	RBBP4
ENSG00000233101	1104.92	-1.08036	0.119229	-9.0612	1.2902e-19	7.23294e-18	HOXB-AS3
ENSG00000147676	46.9951	3.14421	0.347173	9.0566	1.34578e-19	7.53308e-18	MAL2
ENSG00000177519	96.9422	2.6997	0.298174	9.05411	1.37692e-19	7.69575e-18	RPRM
ENSG00000235961	237.427	-1.83614	0.202903	-9.04937	1.43801e-19	8.02505e-18	PNMA6A
ENSG00000146858	300.917	-1.59211	0.17596	-9.04816	1.45392e-19	8.10159e-18	ZC3HAV1L
ENSG00000131398	171.051	-2.1791	0.241053	-9.0399	1.56814e-19	8.72492e-18	KCNC3
ENSG00000283141	45.7774	3.18298	0.352262	9.03584	1.62748e-19	9.04145e-18
ENSG00000149532	1914.48	-0.944095	0.104567	-9.02865	1.73799e-19	9.64086e-18	CPSF7
ENSG00000268070	33.5643	3.25098	0.360371	9.02119	1.86065e-19	1.03058e-17
ENSG00000133895	540.551	-1.2581	0.139463	-9.02099	1.86402e-19	1.0309e-17	MEN1
ENSG00000144115	358.314	1.63378	0.181153	9.01876	1.90224e-19	1.05047e-17	THNSL2
ENSG00000213214	46.2917	3.10085	0.343885	9.01713	1.9309e-19	1.0647e-17	ARHGEF35
ENSG00000169710	20969.4	0.741556	0.0823659	9.00319	2.19262e-19	1.20722e-17	FASN
ENSG00000091136	4111.74	1.00906	0.112233	8.99075	2.4556e-19	1.35e-17	LAMB1
ENSG00000197555	2200.59	0.962719	0.107223	8.9787	2.73989e-19	1.50405e-17	SIPA1L1
ENSG00000152495	405.608	1.54653	0.172293	8.97613	2.80447e-19	1.53722e-17	CAMK4
ENSG00000104805	1236.07	-1.04988	0.116983	-8.97466	2.84218e-19	1.55558e-17	NUCB1
ENSG00000271127	322.045	-1.66752	0.186268	-8.95225	3.48294e-19	1.90346e-17
ENSG00000261373	473.2	-1.68138	0.187881	-8.94917	3.58165e-19	1.95451e-17	VPS9D1-AS1
ENSG00000142065	739.987	1.42564	0.159313	8.9487	3.59687e-19	1.95993e-17	ZFP14
ENSG00000114735	3016.11	-0.839058	0.09378	-8.94709	3.6498e-19	1.98583e-17	HEMK1
ENSG00000156697	1389.33	-1.02709	0.114812	-8.94578	3.69348e-19	2.00665e-17	UTP14A
ENSG00000237986	272.329	1.86707	0.208729	8.94493	3.72195e-19	2.01914e-17	CELF2-AS2
ENSG00000206557	268.747	-1.69511	0.189517	-8.94438	3.74038e-19	2.02617e-17	TRIM71
ENSG00000152454	140.067	2.39075	0.267335	8.94291	3.79043e-19	2.05027e-17	ZNF256
ENSG00000227388	57.314	2.99064	0.334665	8.93623	4.02658e-19	2.17483e-17
ENSG00000089335	774.523	1.36523	0.152912	8.92821	4.32958e-19	2.33507e-17	ZNF302
ENSG00000158008	234.209	1.7801	0.199636	8.91676	4.8011e-19	2.5856e-17	EXTL1
ENSG00000206476	415.998	-2.9056	0.326127	-8.90941	5.13059e-19	2.75902e-17
ENSG00000185532	711.003	1.37577	0.154632	8.89705	5.73498e-19	3.07955e-17	PRKG1
ENSG00000152785	160.29	2.17756	0.245074	8.88534	6.37277e-19	3.41706e-17	BMP3
ENSG00000100029	1605.69	-1.02128	0.114942	-8.88512	6.38542e-19	3.41888e-17	PES1
ENSG00000157214	588.625	1.35347	0.15246	8.87759	6.83245e-19	3.65294e-17	STEAP2
ENSG00000133740	708.893	-1.13259	0.127619	-8.87481	7.00554e-19	3.74007e-17	E2F5
ENSG00000119383	1298.07	-0.955176	0.107666	-8.8717	7.20402e-19	3.84048e-17	PTPA
ENSG00000173334	727.799	1.29703	0.146379	8.86079	7.94507e-19	4.22943e-17	TRIB1
ENSG00000118257	1310.29	0.968995	0.109406	8.85684	8.23178e-19	4.37575e-17	NRP2
ENSG00000181026	2744.38	0.883721	0.0998254	8.85267	8.54489e-19	4.53567e-17	AEN
ENSG00000119335	2165.77	-0.945833	0.106863	-8.85093	8.67931e-19	4.60041e-17	SET
ENSG00000137337	343.019	1.85899	0.210062	8.84972	8.77364e-19	4.64375e-17	MDC1
ENSG00000131584	1154.36	1.12305	0.126987	8.8438	9.2517e-19	4.88977e-17	ACAP3
ENSG00000248933	125.834	2.40928	0.272488	8.84177	9.4213e-19	4.97229e-17	USP17L22
ENSG00000119321	2137.23	-1.00828	0.114085	-8.83799	9.7455e-19	5.13606e-17	FKBP15
ENSG00000266714	897.477	1.06677	0.120714	8.83719	9.81604e-19	5.16586e-17	MYO15B
ENSG00000145632	162.899	2.12398	0.240542	8.82997	1.04704e-18	5.50239e-17	PLK2
ENSG00000139645	3296.71	-0.988375	0.111981	-8.82627	1.08229e-18	5.67957e-17	ANKRD52
ENSG00000267058	137.959	2.30677	0.261838	8.8099	1.25255e-18	6.56371e-17
ENSG00000144821	117.347	2.549	0.289365	8.80894	1.26335e-18	6.61093e-17	MYH15
ENSG00000136717	152.049	-2.05104	0.232873	-8.80756	1.279e-18	6.68339e-17	BIN1
ENSG00000148408	403.658	-1.66611	0.189182	-8.80688	1.28678e-18	6.71454e-17	CACNA1B
ENSG00000117984	1024.19	-1.26327	0.143463	-8.80551	1.30259e-18	6.78743e-17	CTSD
ENSG00000185565	284.819	1.59778	0.181574	8.79961	1.37292e-18	7.14382e-17	LSAMP
ENSG00000227124	658.259	-1.20046	0.136459	-8.79717	1.40315e-18	7.29083e-17	ZNF717
ENSG00000154122	2216.3	0.925932	0.105442	8.7814	1.61455e-18	8.3775e-17	ANKH
ENSG00000131626	3273.18	-0.789118	0.089927	-8.77509	1.70768e-18	8.84831e-17	PPFIA1
ENSG00000081386	433.755	1.35722	0.154728	8.77165	1.76068e-18	9.11015e-17	ZNF510
ENSG00000242715	1666.68	1.00613	0.11474	8.76875	1.80659e-18	9.33462e-17	CCDC169
ENSG00000197971	1044.97	1.14678	0.130913	8.75984	1.95535e-18	1.00892e-16	MBP
ENSG00000038358	2206.63	-0.969969	0.110734	-8.75944	1.96223e-18	1.01106e-16	EDC4
ENSG00000147642	462.058	1.42878	0.163245	8.7524	2.08864e-18	1.07469e-16	SYBU
ENSG00000167130	452.549	-1.56231	0.178508	-8.75208	2.09455e-18	1.07623e-16	DOLPP1
ENSG00000181722	767.761	1.30679	0.149335	8.75071	2.12018e-18	1.08789e-16	ZBTB20
ENSG00000160284	45.4291	-3.00855	0.344347	-8.73697	2.39456e-18	1.22527e-16	SPATC1L
ENSG00000274679	45.4291	-3.00855	0.344347	-8.73697	2.39456e-18	1.22527e-16	SPATC1L
ENSG00000174483	1167.39	-1.08833	0.12457	-8.73665	2.40124e-18	1.22699e-16	BBS1
ENSG00000149136	2764.53	-1.12494	0.1289	-8.72721	2.61033e-18	1.33199e-16	SSRP1
ENSG00000197603	4107.61	0.83285	0.0954686	8.72381	2.69001e-18	1.37075e-16	CPLANE1
ENSG00000118900	2069.39	-0.89074	0.102151	-8.7198	2.78697e-18	1.41821e-16	UBN1
ENSG00000149573	141.104	2.21372	0.253905	8.71869	2.81428e-18	1.43013e-16	MPZL2
ENSG00000171219	106.045	2.3466	0.269529	8.70631	3.13917e-18	1.59304e-16	CDC42BPG
ENSG00000080603	9151.46	-0.7989	0.0917842	-8.70411	3.20069e-18	1.62204e-16	SRCAP
ENSG00000160299	10636.5	-0.753491	0.086579	-8.70293	3.23412e-18	1.63673e-16	PCNT
ENSG00000267924	56.2831	2.81735	0.323863	8.6992	3.34245e-18	1.68924e-16
ENSG00000172661	1299.38	-1.06166	0.12205	-8.69854	3.36173e-18	1.69666e-16	WASHC2C
ENSG00000141655	584.387	1.34725	0.15489	8.69809	3.37518e-18	1.70113e-16	TNFRSF11A
ENSG00000101161	2570.47	-0.903894	0.103929	-8.69726	3.39986e-18	1.71123e-16	PRPF6
ENSG00000048707	7353.07	0.860277	0.0989742	8.69193	3.56328e-18	1.78861e-16	VPS13D
ENSG00000165244	530.2	-1.29282	0.148737	-8.692	3.56103e-18	1.78861e-16	ZNF367
ENSG00000180447	269.293	-1.56993	0.180741	-8.68609	3.75112e-18	1.88034e-16	GAS1
ENSG00000156689	49.5328	3.00862	0.346644	8.67929	3.98231e-18	1.99353e-16	GLYATL2
ENSG00000121057	3293.2	-0.809179	0.0932535	-8.67721	4.05611e-18	2.02773e-16	AKAP1
ENSG00000103168	849.608	-1.29164	0.148927	-8.67296	4.21031e-18	2.10197e-16	TAF1C
ENSG00000111907	1157.31	0.988537	0.114108	8.6632	4.58697e-18	2.28692e-16	TPD52L1
ENSG00000166123	880.764	-1.16122	0.134119	-8.65814	4.79521e-18	2.38752e-16	GPT2
ENSG00000197653	454.346	-1.3701	0.158258	-8.65739	4.82704e-18	2.40014e-16	DNAH10
ENSG00000015133	1563.05	0.912134	0.105573	8.63983	5.62991e-18	2.79558e-16	CCDC88C
ENSG00000146530	622.895	1.3812	0.159968	8.6342	5.91389e-18	2.93265e-16	VWDE
ENSG00000086289	235.488	1.79971	0.208539	8.6301	6.12969e-18	3.03559e-16	EPDR1
ENSG00000165194	298.163	-3.07497	0.356327	-8.62961	6.15591e-18	3.0445e-16	PCDH19
ENSG00000164062	2008.02	-0.925232	0.107225	-8.62888	6.19536e-18	3.05991e-16	APEH
ENSG00000272419	880.138	1.2378	0.143461	8.62814	6.23573e-18	3.07574e-16	LINC01145
ENSG00000223773	578.713	-1.41038	0.163501	-8.62616	6.34467e-18	3.12508e-16	CD99P1
ENSG00000267260	350.16	1.43152	0.165953	8.62601	6.35269e-18	3.12508e-16
ENSG00000280604	70.5966	-2.60341	0.301871	-8.62425	6.45164e-18	3.16954e-16
ENSG00000153404	523.627	1.32336	0.153468	8.62304	6.51979e-18	3.19877e-16	PLEKHG4B
ENSG00000146909	2513.68	-0.847257	0.0982651	-8.62216	6.57031e-18	3.21928e-16	NOM1
ENSG00000139292	213.472	2.32729	0.269977	8.62031	6.6771e-18	3.26727e-16	LGR5
ENSG00000141076	1014.11	-0.994633	0.115398	-8.61914	6.74568e-18	3.29646e-16	UTP4
ENSG00000132849	4628.37	0.799726	0.092794	8.61829	6.79628e-18	3.3168e-16	PATJ
ENSG00000183506	2448.53	-0.997528	0.115769	-8.61655	6.90013e-18	3.36304e-16	PI4KAP2
ENSG00000095321	165.079	-2.02769	0.235373	-8.61477	7.00797e-18	3.4111e-16	CRAT
ENSG00000261326	466.702	1.36376	0.158336	8.61309	7.11194e-18	3.45261e-16	LINC01355
ENSG00000283124	466.702	1.36376	0.158336	8.61309	7.11194e-18	3.45261e-16	LINC01355
ENSG00000272316	262.526	1.58023	0.183603	8.60676	7.5153e-18	3.64364e-16
ENSG00000273340	40.7401	3.07002	0.356846	8.60321	7.75198e-18	3.75346e-16	MICE
ENSG00000225813	174.936	-1.92437	0.223799	-8.59864	8.06655e-18	3.90066e-16
ENSG00000244968	436.8	1.34327	0.156264	8.59616	8.24291e-18	3.98074e-16	LIFR-AS1
ENSG00000268438	24.9908	3.13033	0.364187	8.59538	8.2987e-18	4.00245e-16	BNIP3P27
ENSG00000099338	765.747	1.16516	0.135572	8.59439	8.37096e-18	4.03203e-16	CATSPERG
ENSG00000262119	51.9891	-2.92638	0.340805	-8.58667	8.9529e-18	4.30672e-16
ENSG00000196660	229.99	1.71154	0.199423	8.58244	9.28805e-18	4.46213e-16	SLC30A10
ENSG00000105993	3875.88	-0.81677	0.0951731	-8.58194	9.32901e-18	4.47599e-16	DNAJB6
ENSG00000253123	198.354	-1.93221	0.225254	-8.57792	9.66072e-18	4.62912e-16
ENSG00000159842	417.88	1.37157	0.159928	8.57618	9.80769e-18	4.69346e-16	ABR
ENSG00000133943	1827	0.870926	0.101594	8.57261	1.01163e-17	4.8349e-16	DGLUCY
ENSG00000168772	130.76	2.08255	0.243012	8.56974	1.03717e-17	4.95055e-16	CXXC4
ENSG00000214078	1336.84	-1.01179	0.118146	-8.56388	1.09136e-17	5.20248e-16	CPNE1
ENSG00000142207	10426	-0.85452	0.0998689	-8.55641	1.16433e-17	5.54317e-16	URB1
ENSG00000116525	704.736	-1.15425	0.134904	-8.55606	1.16795e-17	5.55325e-16	TRIM62
ENSG00000240225	540.196	1.23714	0.144652	8.5525	1.20449e-17	5.71962e-16	ZNF542P
ENSG00000104852	3044.1	-0.82696	0.0968745	-8.5364	1.38465e-17	6.5667e-16	SNRNP70
ENSG00000161996	2820.29	-0.890817	0.104476	-8.52654	1.5079e-17	7.14205e-16	WDR90
ENSG00000147536	1547.85	-1.0458	0.122674	-8.52497	1.52849e-17	7.23028e-16	GINS4
ENSG00000163053	342.199	1.58014	0.185369	8.5243	1.5373e-17	7.26266e-16	SLC16A14
ENSG00000176788	104.485	2.49899	0.293199	8.52319	1.55217e-17	7.32355e-16	BASP1
ENSG00000117408	1432.51	-0.945135	0.110943	-8.51913	1.60762e-17	7.57549e-16	IPO13
ENSG00000135372	3464.12	-0.877012	0.103002	-8.51449	1.67325e-17	7.87474e-16	NAT10
ENSG00000196458	827.897	1.14352	0.134312	8.51394	1.68128e-17	7.90243e-16	ZNF605
ENSG00000163468	6405.02	-0.994418	0.116875	-8.50839	1.76362e-17	8.27891e-16	CCT3
ENSG00000088247	2239.56	-0.828501	0.097389	-8.50713	1.78296e-17	8.35908e-16	KHSRP
ENSG00000254876	896.605	-1.06172	0.124828	-8.50545	1.80887e-17	8.4698e-16	SUGT1P4-STRA6LP
ENSG00000104332	158.836	-2.10688	0.247731	-8.5047	1.82059e-17	8.51391e-16	SFRP1
ENSG00000198000	1150.97	-1.01997	0.120021	-8.49825	1.92471e-17	8.98945e-16	NOL8
ENSG00000236490	229.252	-1.69655	0.19979	-8.49168	2.03672e-17	9.50058e-16	TAPBP
ENSG00000135424	538.759	-1.26773	0.149363	-8.48755	2.1104e-17	9.83188e-16	ITGA7
ENSG00000101384	819.493	1.22581	0.144439	8.48667	2.12634e-17	9.89365e-16	JAG1
ENSG00000196535	2657.58	0.815684	0.0961891	8.48001	2.25173e-17	1.04639e-15	MYO18A
ENSG00000060656	2325.99	-0.974104	0.114931	-8.47559	2.33886e-17	1.08551e-15	PTPRU
ENSG00000152932	62.3549	-2.85467	0.336845	-8.47473	2.35628e-17	1.09222e-15	RAB3C
ENSG00000183779	967.116	-1.07268	0.126583	-8.47411	2.36878e-17	1.09665e-15	ZNF703
ENSG00000172164	298.669	1.72671	0.203783	8.47326	2.38619e-17	1.10332e-15	SNTB1
ENSG00000243055	160.962	1.96849	0.232482	8.46727	2.51205e-17	1.16006e-15	GK-AS1
ENSG00000162430	915.192	1.03389	0.12212	8.46615	2.53629e-17	1.1698e-15	SELENON
ENSG00000176771	155.963	2.35935	0.278729	8.46465	2.5692e-17	1.1835e-15	NCKAP5
ENSG00000118855	501.103	-1.32145	0.156193	-8.46039	2.66485e-17	1.22603e-15	MFSD1
ENSG00000183010	383.876	-1.39721	0.16528	-8.45361	2.82422e-17	1.29773e-15	PYCR1
ENSG00000215386	323.859	1.74529	0.206496	8.45196	2.86464e-17	1.31468e-15	MIR99AHG
ENSG00000091844	360.373	-1.42309	0.168474	-8.44693	2.99072e-17	1.36913e-15	RGS17
ENSG00000182287	622.92	1.25073	0.148068	8.44703	2.98794e-17	1.36913e-15	AP1S2
ENSG00000186017	876.503	1.02247	0.12115	8.43966	3.18266e-17	1.4552e-15	ZNF566
ENSG00000106105	1258.27	-1.07897	0.127871	-8.43796	3.22922e-17	1.47466e-15	GARS
ENSG00000261728	218.925	-1.71682	0.203558	-8.43406	3.33879e-17	1.52282e-15
ENSG00000198482	141.446	1.99424	0.236535	8.43108	3.42476e-17	1.5601e-15	ZNF808
ENSG00000165186	332	1.40285	0.166516	8.42468	3.61731e-17	1.64579e-15	PTCHD1
ENSG00000173320	1021.25	0.991277	0.117691	8.4227	3.6789e-17	1.67175e-15	STOX2
ENSG00000243137	446.419	1.57083	0.186507	8.42235	3.69006e-17	1.67476e-15	PSG4
ENSG00000215440	658.027	-1.38172	0.164262	-8.41166	4.04238e-17	1.83241e-15	NPEPL1
ENSG00000131831	139.525	2.26817	0.26967	8.41091	4.0685e-17	1.84199e-15	RAI2
ENSG00000154237	2666.1	0.842238	0.10015	8.4098	4.10722e-17	1.85725e-15	LRRK1
ENSG00000113749	185.203	-1.87867	0.223426	-8.40845	4.15447e-17	1.87632e-15	HRH2
ENSG00000223959	1602.7	-0.931336	0.110865	-8.40061	4.44163e-17	2.00356e-15	AFG3L1P
ENSG00000163714	3206.68	-0.974193	0.115984	-8.39936	4.48923e-17	2.02256e-15	U2SURP
ENSG00000197912	6270.77	-0.773148	0.0921124	-8.39353	4.71754e-17	2.12284e-15	SPG7
ENSG00000169100	1163.88	-1.076	0.12822	-8.39187	4.78451e-17	2.15035e-15	SLC25A6
ENSG00000052749	3451.71	-0.769133	0.0916901	-8.38839	4.92841e-17	2.21234e-15	RRP12
ENSG00000269397	150.722	1.92874	0.230111	8.38175	5.21462e-17	2.33797e-15
ENSG00000196387	692.443	1.10446	0.131887	8.37432	5.55439e-17	2.48729e-15	ZNF140
ENSG00000156873	1536.59	-1.08954	0.130143	-8.37188	5.67041e-17	2.53617e-15	PHKG2
ENSG00000168952	270.326	1.68893	0.20185	8.36725	5.89806e-17	2.6348e-15	STXBP6
ENSG00000239703	38.9411	2.97602	0.355691	8.36687	5.91669e-17	2.63993e-15	RN7SL568P
ENSG00000020633	227.1	1.85051	0.221212	8.36531	5.99563e-17	2.67192e-15	RUNX3
ENSG00000168661	246.405	1.66277	0.198783	8.36472	6.02585e-17	2.68216e-15	ZNF30
ENSG00000172175	900.347	1.01745	0.121708	8.35979	6.28286e-17	2.79319e-15	MALT1
ENSG00000274265	551.019	1.22309	0.146447	8.35176	6.72517e-17	2.98623e-15
ENSG00000216775	180.645	2.13606	0.255925	8.34643	7.03578e-17	3.12041e-15
ENSG00000173821	17166.3	0.761997	0.0913021	8.34589	7.06766e-17	3.13079e-15	RNF213
ENSG00000204221	213.221	-1.73564	0.208016	-8.3438	7.19379e-17	3.17903e-15	WDR46
ENSG00000226916	213.221	-1.73564	0.208016	-8.3438	7.19379e-17	3.17903e-15	WDR46
ENSG00000102384	1656.36	-0.918771	0.110204	-8.33703	7.61766e-17	3.36233e-15	CENPI
ENSG00000234599	40.6166	-2.97708	0.357548	-8.32637	8.33562e-17	3.67484e-15	HCG9
ENSG00000131389	1631.26	0.862524	0.103627	8.32332	8.55299e-17	3.76617e-15	SLC6A6
ENSG00000248249	101.736	2.34459	0.281868	8.31804	8.94332e-17	3.93336e-15
ENSG00000244486	262.212	-1.75818	0.211457	-8.3146	9.2059e-17	4.04403e-15	SCARF2
ENSG00000155966	193.591	1.92023	0.231045	8.31106	9.48482e-17	4.16161e-15	AFF2
ENSG00000233836	113.587	2.19546	0.264336	8.30555	9.93556e-17	4.3542e-15
ENSG00000147027	40.4714	-2.91108	0.35057	-8.30384	1.00801e-16	4.41233e-15	TMEM47
ENSG00000037965	217.692	-1.70897	0.206131	-8.29072	1.12562e-16	4.9213e-15	HOXC8
ENSG00000240990	213.73	-1.66638	0.201102	-8.28624	1.16881e-16	5.10407e-15	HOXA11-AS
ENSG00000196782	682.268	1.34651	0.162664	8.27783	1.25437e-16	5.47124e-15	MAML3
ENSG00000254585	33.8036	-2.99868	0.362313	-8.27649	1.26856e-16	5.52662e-15	MAGEL2
ENSG00000169217	1572.25	-0.883703	0.106806	-8.2739	1.29649e-16	5.64163e-15	CD2BP2
ENSG00000165816	99.9785	2.30376	0.278484	8.27248	1.31205e-16	5.70264e-15	VWA2
ENSG00000057468	268.373	-1.52652	0.184687	-8.26542	1.39198e-16	6.04294e-15	MSH4
ENSG00000167306	986.09	1.33101	0.161114	8.26129	1.44104e-16	6.24855e-15	MYO5B
ENSG00000196236	1568.05	-0.972591	0.117772	-8.25826	1.47806e-16	6.40159e-15	XPNPEP3
ENSG00000081189	352.811	1.46336	0.177231	8.25682	1.4961e-16	6.47214e-15	MEF2C
ENSG00000188785	622.444	1.19437	0.144673	8.25566	1.51071e-16	6.52768e-15	ZNF548
ENSG00000232903	34.1274	-2.96655	0.359398	-8.2542	1.52925e-16	6.60008e-15	LINC01166
ENSG00000198932	518.405	-1.27925	0.154997	-8.2534	1.53953e-16	6.63668e-15	GPRASP1
ENSG00000227293	52.0989	2.72454	0.330127	8.25302	1.54443e-16	6.65003e-15
ENSG00000118640	95.9926	2.46222	0.298444	8.25018	1.58151e-16	6.80179e-15	VAMP8
ENSG00000240350	234.161	1.77586	0.215412	8.24404	1.66496e-16	7.15237e-15
ENSG00000171617	409.401	1.45264	0.176251	8.24187	1.69534e-16	7.27441e-15	ENC1
ENSG00000162129	1780.72	-0.912421	0.110776	-8.23666	1.77082e-16	7.58945e-15	CLPB
ENSG00000111262	48.7445	-2.81795	0.342267	-8.2332	1.82278e-16	7.8031e-15	KCNA1
ENSG00000037042	702.353	1.08901	0.132495	8.21924	2.04792e-16	8.75674e-15	TUBG2
ENSG00000156011	2010.39	1.00759	0.122618	8.21726	2.08202e-16	8.89225e-15	PSD3
ENSG00000144645	1195.07	0.949078	0.115519	8.21577	2.10812e-16	8.99333e-15	OSBPL10
ENSG00000119900	448.777	1.22389	0.149	8.21401	2.13926e-16	9.11567e-15	OGFRL1
ENSG00000183255	1023.54	-0.990032	0.120681	-8.2037	2.33109e-16	9.92162e-15	PTTG1IP
ENSG00000171163	681.048	-1.0642	0.129757	-8.20146	2.37494e-16	1.00966e-14	ZNF692
ENSG00000129003	2355.57	0.996044	0.121456	8.20085	2.38685e-16	1.01356e-14	VPS13C
ENSG00000105486	1923.13	-1.0107	0.123255	-8.20008	2.40227e-16	1.01894e-14	LIG1
ENSG00000152208	91.0013	2.65646	0.324189	8.19416	2.52345e-16	1.06911e-14	GRID2
ENSG00000161011	2144.69	-0.825722	0.100797	-8.19193	2.57072e-16	1.08789e-14	SQSTM1
ENSG00000166503	2116.27	0.838685	0.102412	8.18933	2.62682e-16	1.11036e-14	HDGFL3
ENSG00000163637	1307.03	1.08297	0.132366	8.18163	2.80031e-16	1.18234e-14	PRICKLE2
ENSG00000125503	883.53	-1.2176	0.148828	-8.18121	2.81003e-16	1.18509e-14	PPP1R12C
ENSG00000004777	397.547	1.58225	0.193443	8.1794	2.85252e-16	1.20027e-14	ARHGAP33
ENSG00000081665	1547.93	0.868274	0.106153	8.17946	2.85112e-16	1.20027e-14	ZNF506
ENSG00000237438	1208.2	0.924494	0.11312	8.17267	3.01638e-16	1.26777e-14	CECR7
ENSG00000225114	31.2206	-2.95109	0.361167	-8.17097	3.05915e-16	1.28429e-14
ENSG00000104529	1949.5	-0.95744	0.117195	-8.16961	3.09392e-16	1.29741e-14	EEF1D
ENSG00000164616	254.378	1.65373	0.202436	8.16914	3.10588e-16	1.30095e-14	FBXL21
ENSG00000142186	896.699	-1.07256	0.131396	-8.16281	3.27325e-16	1.3695e-14	SCYL1
ENSG00000135451	1234.51	-1.12912	0.138392	-8.15881	3.38346e-16	1.41401e-14	TROAP
ENSG00000157933	1230	1.08357	0.132907	8.15284	3.55488e-16	1.48397e-14	SKI
ENSG00000116350	4935.07	-0.994796	0.122088	-8.14817	3.6948e-16	1.54064e-14	SRSF4
ENSG00000087269	2233.48	-0.800147	0.098275	-8.14191	3.89086e-16	1.62056e-14	NOP14
ENSG00000137955	6058.6	-1.08218	0.132983	-8.13773	4.02758e-16	1.67562e-14	RABGGTB
ENSG00000134769	1354.03	0.977772	0.120183	8.13567	4.09677e-16	1.70249e-14	DTNA
ENSG00000130294	2256.99	-0.868189	0.10672	-8.13522	4.11191e-16	1.70686e-14	KIF1A
ENSG00000187243	352.778	-1.48511	0.182581	-8.13401	4.15328e-16	1.7221e-14	MAGED4B
ENSG00000265148	206.467	1.7475	0.214844	8.1338	4.16025e-16	1.72305e-14	TSPOAP1-AS1
ENSG00000143093	3901.21	-0.740398	0.0910604	-8.13084	4.26321e-16	1.76372e-14	STRIP1
ENSG00000227766	34.2219	2.92165	0.359366	8.13001	4.29241e-16	1.77381e-14
ENSG00000178573	520.433	-1.29053	0.158739	-8.12986	4.29791e-16	1.7741e-14	MAF
ENSG00000169359	1926.4	-0.934113	0.114963	-8.1253	4.46247e-16	1.83997e-14	SLC33A1
ENSG00000179091	794.364	-1.01778	0.125267	-8.12489	4.47752e-16	1.84412e-14	CYC1
ENSG00000167615	1388.24	-0.986622	0.121473	-8.12214	4.58046e-16	1.88442e-14	LENG8
ENSG00000148798	270.202	-1.52561	0.187867	-8.12071	4.63464e-16	1.90247e-14	INA
ENSG00000162365	450.598	1.30355	0.160519	8.1208	4.63113e-16	1.90247e-14	CYP4A22
ENSG00000170421	699.188	1.21435	0.149647	8.11479	4.86623e-16	1.99532e-14	KRT8
ENSG00000117122	79.5239	2.52305	0.311024	8.11207	4.97642e-16	2.03824e-14	MFAP2
ENSG00000113456	1268.18	0.891303	0.109877	8.11185	4.98549e-16	2.03969e-14	RAD1
ENSG00000171365	1601.73	0.927268	0.114468	8.10069	5.46478e-16	2.23331e-14	CLCN5
ENSG00000120318	373.196	1.39996	0.172877	8.09797	5.58849e-16	2.28134e-14	ARAP3
ENSG00000267682	192.335	1.77846	0.219765	8.09254	5.84353e-16	2.38282e-14
ENSG00000117643	593.025	1.11884	0.138342	8.0875	6.0903e-16	2.48071e-14	MAN1C1
ENSG00000213918	2963.57	-0.86361	0.106803	-8.086	6.1656e-16	2.50861e-14	DNASE1
ENSG00000144331	336.545	1.57644	0.194969	8.08558	6.18675e-16	2.51445e-14	ZNF385B
ENSG00000175556	1239.61	0.892746	0.110428	8.08444	6.24518e-16	2.5354e-14	LONRF3
ENSG00000124164	2660.64	-0.808737	0.100046	-8.08363	6.28693e-16	2.54955e-14	VAPB
ENSG00000100968	890.548	1.10896	0.137275	8.07838	6.56314e-16	2.65865e-14	NFATC4
ENSG00000099381	1407.03	-1.02065	0.126461	-8.07089	6.97862e-16	2.82386e-14	SETD1A
ENSG00000171877	1866.98	0.922015	0.114243	8.07063	6.9936e-16	2.82682e-14	FRMD5
ENSG00000158669	1627.18	-0.862076	0.106846	-8.06837	7.12449e-16	2.87344e-14	GPAT4
ENSG00000213923	3889.12	-0.949659	0.117701	-8.06838	7.1239e-16	2.87344e-14	CSNK1E
ENSG00000124508	982.482	1.04674	0.129757	8.06696	7.20727e-16	2.90366e-14	BTN2A2
ENSG00000101191	6792.5	-0.770041	0.0954696	-8.06582	7.27469e-16	2.92763e-14	DIDO1
ENSG00000145247	192.127	1.82405	0.226253	8.06198	7.50709e-16	3.01787e-14	OCIAD2
ENSG00000164440	57.934	2.58716	0.320946	8.06103	7.5655e-16	3.03804e-14	TXLNB
ENSG00000069020	1205.44	1.12004	0.138966	8.0598	7.64175e-16	3.06533e-14	MAST4
ENSG00000136732	43.3274	-2.81918	0.349809	-8.05922	7.67857e-16	3.07676e-14	GYPC
ENSG00000101096	104.931	2.22344	0.276043	8.05469	7.96817e-16	3.18934e-14	NFATC2
ENSG00000011590	483.343	1.39317	0.172979	8.05399	8.0139e-16	3.20417e-14	ZBTB32
ENSG00000184949	1695.81	-1.00136	0.124387	-8.05035	8.25556e-16	3.29722e-14	FAM227A
ENSG00000165240	731.42	1.1525	0.143168	8.05002	8.27815e-16	3.30268e-14	ATP7A
ENSG00000105221	5584.16	0.779638	0.096851	8.04987	8.28803e-16	3.30305e-14	AKT2
ENSG00000266664	58.1532	-2.562	0.318434	-8.04563	8.57996e-16	3.41571e-14
ENSG00000179477	48.8659	2.76464	0.34376	8.04237	8.8119e-16	3.50427e-14	ALOX12B
ENSG00000158545	1543.2	-0.842668	0.104815	-8.03954	9.01783e-16	3.58231e-14	ZC3H18
ENSG00000131435	70.0047	-2.66458	0.331455	-8.03904	9.05473e-16	3.59311e-14	PDLIM4
ENSG00000138101	1455.36	0.84839	0.105558	8.03717	9.19352e-16	3.64427e-14	DTNB
ENSG00000126749	2259.53	-0.780804	0.0972078	-8.03232	9.56458e-16	3.78729e-14	EMG1
ENSG00000269821	39915.1	-0.623641	0.0776725	-8.02911	9.81841e-16	3.88363e-14	KCNQ1OT1
ENSG00000226711	775.702	1.11243	0.138556	8.02873	9.84899e-16	3.89156e-14	FAM66C
ENSG00000179909	812.451	1.03329	0.128831	8.02053	1.05293e-15	4.15593e-14	ZNF154
ENSG00000073792	1565.26	1.06752	0.133147	8.01765	1.07789e-15	4.24992e-14	IGF2BP2
ENSG00000099995	3174.74	-0.909818	0.113499	-8.01608	1.09174e-15	4.29993e-14	SF3A1
ENSG00000256294	982.01	0.96387	0.120407	8.00509	1.19376e-15	4.69672e-14	ZNF225
ENSG00000114767	302.52	-1.49531	0.186859	-8.00233	1.22088e-15	4.79832e-14	RRP9
ENSG00000224414	367.765	-1.32204	0.165297	-7.998	1.26457e-15	4.96473e-14
ENSG00000131374	1452.63	0.974671	0.12187	7.9976	1.26865e-15	4.97019e-14	TBC1D5
ENSG00000136875	961.466	-1.03189	0.129025	-7.99764	1.26825e-15	4.97019e-14	PRPF4
ENSG00000147874	1785.48	-0.880448	0.110114	-7.99581	1.28723e-15	5.03766e-14	HAUS6
ENSG00000236222	252.761	1.54168	0.192912	7.99165	1.33142e-15	5.20509e-14	WDR46
ENSG00000198108	276.715	1.52284	0.190559	7.99144	1.3337e-15	5.20848e-14	CHSY3
ENSG00000181291	241.74	1.65836	0.207595	7.98844	1.36662e-15	5.33141e-14	TMEM132E
ENSG00000100084	1346.21	-0.982742	0.123114	-7.98238	1.43541e-15	5.59384e-14	HIRA
ENSG00000113140	42.2161	-2.7907	0.349665	-7.98105	1.45089e-15	5.64821e-14	SPARC
ENSG00000136891	2593.67	-0.870862	0.109248	-7.97145	1.56819e-15	6.09845e-14	TEX10
ENSG00000138028	344.486	1.3765	0.172749	7.96823	1.60962e-15	6.25297e-14	CGREF1
ENSG00000167548	9061.38	-0.836471	0.105053	-7.9624	1.68739e-15	6.5482e-14	KMT2D
ENSG00000131378	870.132	0.992204	0.124625	7.96148	1.6999e-15	6.58984e-14	RFTN1
ENSG00000145908	225.132	1.67341	0.210224	7.96014	1.7184e-15	6.65455e-14	ZNF300
ENSG00000109472	443.339	1.33677	0.16797	7.95834	1.74356e-15	6.74492e-14	CPE
ENSG00000186417	300.257	1.64867	0.207333	7.9518	1.83821e-15	7.10365e-14	GLDN
ENSG00000228817	450.794	-1.22018	0.153496	-7.94924	1.87655e-15	7.24422e-14	BACH1-IT2
ENSG00000141682	554.886	1.23485	0.155427	7.94487	1.94389e-15	7.49637e-14	PMAIP1
ENSG00000186472	972.344	1.08997	0.137309	7.93808	2.05339e-15	7.91037e-14	PCLO
ENSG00000267191	112.273	2.07457	0.261561	7.93147	2.16563e-15	8.33407e-14
ENSG00000088451	390.524	-1.42874	0.18018	-7.9295	2.20021e-15	8.45835e-14	TGDS
ENSG00000196268	2089.13	0.850431	0.10731	7.92499	2.28172e-15	8.76257e-14	ZNF493
ENSG00000043143	495.647	1.33098	0.167967	7.92405	2.29896e-15	8.81959e-14	JADE2
ENSG00000174453	81.3681	2.40117	0.303092	7.92225	2.33257e-15	8.93925e-14	VWC2L
ENSG00000147872	396.338	-1.33861	0.169027	-7.91955	2.38378e-15	9.12603e-14	PLIN2
ENSG00000149474	642.276	-1.22031	0.15409	-7.91942	2.38625e-15	9.12603e-14	KAT14
ENSG00000113558	3966.97	0.802996	0.101427	7.91695	2.43402e-15	9.29911e-14	SKP1
ENSG00000156345	388.956	-1.63021	0.205988	-7.9141	2.49046e-15	9.50493e-14	CDK20
ENSG00000141012	913.974	-1.23741	0.15638	-7.91288	2.51506e-15	9.58889e-14	GALNS
ENSG00000204681	1682	0.839226	0.106079	7.91134	2.54634e-15	9.69815e-14	GABBR1
ENSG00000118579	3140.79	-0.824538	0.104231	-7.91064	2.56063e-15	9.74251e-14	MED28
ENSG00000008710	2466.49	-0.921112	0.116462	-7.90915	2.59159e-15	9.85016e-14	PKD1
ENSG00000077235	12197.8	-0.770596	0.0974979	-7.90372	2.70704e-15	1.02784e-13	GTF3C1
ENSG00000166246	400.271	-1.30511	0.16519	-7.90065	2.77457e-15	1.0524e-13	C16orf71
ENSG00000183111	287.977	1.5879	0.201111	7.89563	2.88843e-15	1.09446e-13	ARHGEF37
ENSG00000280434	1331.7	-0.935244	0.118466	-7.89465	2.91137e-15	1.10202e-13
ENSG00000121775	614.466	-1.17213	0.148474	-7.89449	2.91509e-15	1.1023e-13	TMEM39B
ENSG00000064012	999.071	0.925019	0.117265	7.88826	3.06421e-15	1.15751e-13	CASP8
ENSG00000275495	574.588	-1.21615	0.154232	-7.88515	3.1417e-15	1.18557e-13
ENSG00000157445	1429.4	1.02159	0.129564	7.88482	3.14989e-15	1.18744e-13	CACNA2D3
ENSG00000242866	746.187	1.13811	0.144403	7.88148	3.23532e-15	1.21841e-13	STRC
ENSG00000166851	1151.37	-0.924362	0.117314	-7.87935	3.29079e-15	1.23803e-13	PLK1
ENSG00000017427	56.2608	2.59216	0.329062	7.87743	3.34175e-15	1.25465e-13	IGF1
ENSG00000229118	138.279	1.86374	0.236593	7.87743	3.34174e-15	1.25465e-13
ENSG00000168765	49.3683	-2.73966	0.348011	-7.87234	3.48081e-15	1.30553e-13	GSTM4
ENSG00000115828	151.418	2.07166	0.26321	7.87075	3.52513e-15	1.32081e-13	QPCT
ENSG00000235370	2988.4	0.814026	0.103428	7.87048	3.53282e-15	1.32236e-13	DNM1P51
ENSG00000102007	173.971	1.79864	0.228614	7.86758	3.61555e-15	1.35195e-13	PLP2
ENSG00000250903	1933.24	0.86986	0.110593	7.86545	3.67785e-15	1.37386e-13	GMDS-DT
ENSG00000146555	1688.83	0.855724	0.108814	7.86407	3.71861e-15	1.38768e-13	SDK1
ENSG00000178104	5336.79	0.739968	0.0941232	7.86169	3.7897e-15	1.41278e-13	PDE4DIP
ENSG00000176022	595.339	1.09466	0.139242	7.86156	3.79376e-15	1.41287e-13	B3GALT6
ENSG00000198917	1324.84	-1.11983	0.1425	-7.85842	3.88997e-15	1.44724e-13	SPOUT1
ENSG00000261115	1107.43	0.928983	0.118334	7.8505	4.14368e-15	1.54008e-13	TMEM178B
ENSG00000156711	856.266	1.07121	0.136461	7.84994	4.16225e-15	1.54543e-13	MAPK13
ENSG00000275176	4183.13	0.775186	0.0987633	7.84893	4.19594e-15	1.55638e-13	ACACA
ENSG00000149257	1191.11	-0.906526	0.115534	-7.84643	4.28062e-15	1.58619e-13	SERPINH1
ENSG00000103365	3044.56	-0.730272	0.0931146	-7.84272	4.40881e-15	1.63206e-13	GGA2
ENSG00000104907	991.274	-1.07342	0.136962	-7.83738	4.60042e-15	1.70128e-13	TRMT1
ENSG00000089327	581.866	1.10203	0.140631	7.83628	4.64088e-15	1.71453e-13	FXYD5
ENSG00000219665	1949.23	0.862615	0.110098	7.835	4.68861e-15	1.73043e-13	ZNF433-AS1
ENSG00000198793	7980.77	0.69488	0.0886971	7.8343	4.71465e-15	1.7383e-13	MTOR
ENSG00000105750	331.423	1.33977	0.171174	7.82696	4.99826e-15	1.84103e-13	ZNF85
ENSG00000214999	68.8118	2.52961	0.323209	7.82654	5.01475e-15	1.84527e-13
ENSG00000155275	2168.14	-0.755995	0.0965953	-7.82642	5.01977e-15	1.84528e-13	TRMT44
ENSG00000132205	867.604	-1.01315	0.129477	-7.82493	5.07922e-15	1.86527e-13	EMILIN2
ENSG00000130414	1608.67	-0.852804	0.109002	-7.82373	5.12801e-15	1.87946e-13	NDUFA10
ENSG00000281434	1608.67	-0.852804	0.109002	-7.82373	5.12801e-15	1.87946e-13	NDUFA10
ENSG00000184867	119.968	2.09291	0.267548	7.82258	5.17501e-15	1.8948e-13	ARMCX2
ENSG00000085733	2639.4	-0.753222	0.0962941	-7.8221	5.19489e-15	1.9002e-13	CTTN
ENSG00000188549	721.677	1.39028	0.177792	7.81969	5.29542e-15	1.93505e-13	CCDC9B
ENSG00000121406	916.069	0.94486	0.120886	7.81614	5.44697e-15	1.98711e-13	ZNF549
ENSG00000220785	231.915	-1.58576	0.202884	-7.8161	5.44862e-15	1.98711e-13	MTMR9LP
ENSG00000162576	355.35	1.46227	0.187144	7.81359	5.55806e-15	2.02502e-13	MXRA8
ENSG00000231290	109.54	-2.04152	0.261481	-7.80753	5.83206e-15	2.12276e-13	APCDD1L-DT
ENSG00000143515	2513.2	-0.880568	0.112864	-7.80206	6.09065e-15	2.21469e-13	ATP8B2
ENSG00000099139	2061.31	-0.848217	0.108724	-7.80157	6.11408e-15	2.22103e-13	PCSK5
ENSG00000074527	202.072	1.82488	0.233971	7.79958	6.21111e-15	2.25406e-13	NTN4
ENSG00000100206	331.554	-1.64028	0.210328	-7.7987	6.25491e-15	2.26773e-13	DMC1
ENSG00000206286	82.4815	-2.26304	0.290225	-7.79755	6.31223e-15	2.28627e-13	VPS52
ENSG00000232118	347.289	-1.34536	0.172598	-7.79478	6.45228e-15	2.3347e-13	BACH1-AS1
ENSG00000039560	1045.61	0.90539	0.116213	7.79076	6.66076e-15	2.40778e-13	RAI14
ENSG00000033050	2445.33	-0.86267	0.110754	-7.78909	6.74942e-15	2.43506e-13	ABCF2
ENSG00000240499	110.288	2.0361	0.261403	7.78914	6.74647e-15	2.43506e-13
ENSG00000234444	1790.89	0.961774	0.123503	7.78745	6.83732e-15	2.46437e-13	ZNF736
ENSG00000175467	681.135	-1.04786	0.134574	-7.78651	6.88876e-15	2.48049e-13	SART1
ENSG00000198768	248.562	-1.69207	0.217364	-7.7845	6.99897e-15	2.51772e-13	APCDD1L
ENSG00000236427	32.2371	2.81512	0.361711	7.78277	7.09538e-15	2.54992e-13
ENSG00000063244	1903.41	-0.949893	0.122109	-7.77908	7.30511e-15	2.62274e-13	U2AF2
ENSG00000197063	683.659	-1.07356	0.138023	-7.77812	7.36126e-15	2.64033e-13	MAFG
ENSG00000141959	2426.98	-0.910259	0.117111	-7.77261	7.6887e-15	2.7551e-13	PFKL
ENSG00000235020	554.17	1.08214	0.139269	7.77011	7.84193e-15	2.80729e-13
ENSG00000267886	106.042	2.11805	0.272616	7.76934	7.88985e-15	2.82171e-13
ENSG00000154229	2010.46	0.884844	0.11391	7.76794	7.97751e-15	2.8503e-13	PRKCA
ENSG00000135931	1424.2	-0.818234	0.105394	-7.76359	8.25616e-15	2.94701e-13	ARMC9
ENSG00000273594	1289.99	-0.968035	0.124724	-7.7614	8.39956e-15	2.9953e-13	EEF1D
ENSG00000103496	641.242	-1.0909	0.140596	-7.75911	8.55302e-15	3.04708e-13	STX4
ENSG00000069998	890.076	-0.94389	0.1217	-7.75588	8.77357e-15	3.12265e-13	HDHD5
ENSG00000141376	5044.43	0.698807	0.0901479	7.75178	9.06102e-15	3.22185e-13	BCAS3
ENSG00000070770	1045.04	-1.00056	0.129083	-7.75129	9.09653e-15	3.23137e-13	CSNK2A2
ENSG00000143674	2208.26	0.770848	0.099469	7.74962	9.21665e-15	3.27089e-13	MAP3K21
ENSG00000274602	1253.17	-1.0504	0.13556	-7.74859	9.29173e-15	3.29437e-13	PI4KAP1
ENSG00000148334	738.913	-1.26078	0.162808	-7.744	9.63342e-15	3.41224e-13	PTGES2
ENSG00000106571	881.92	0.948187	0.122517	7.73922	1.00025e-14	3.53958e-13	GLI3
ENSG00000013588	637.483	1.16749	0.150876	7.73805	1.00956e-14	3.56911e-13	GPRC5A
ENSG00000154370	3451.2	-0.745051	0.096412	-7.72778	1.09437e-14	3.86526e-13	TRIM11
ENSG00000062485	3193.79	-0.786541	0.101784	-7.72753	1.09654e-14	3.86921e-13	CS
ENSG00000007545	1555.7	-0.933203	0.12084	-7.72262	1.13966e-14	4.01751e-13	CRAMP1
ENSG00000090857	2510.1	-0.764608	0.0990127	-7.72232	1.1423e-14	4.023e-13	PDPR
ENSG00000128849	439.086	1.27252	0.164791	7.72202	1.145e-14	4.02481e-13	CGNL1
ENSG00000224597	1116.76	0.982568	0.127241	7.72207	1.14453e-14	4.02481e-13	SVIL-AS1
ENSG00000136002	1440.81	-0.919279	0.119091	-7.71913	1.17122e-14	4.11308e-13	ARHGEF4
ENSG00000215270	118.78	-1.9704	0.255306	-7.7178	1.18359e-14	4.15257e-13
ENSG00000119402	1951.15	-0.87128	0.112897	-7.71746	1.18674e-14	4.15966e-13	FBXW2
ENSG00000250548	146.123	2.00952	0.260391	7.71731	1.1881e-14	4.16048e-13	LINC01303
ENSG00000065882	1580.74	0.909876	0.117907	7.71688	1.19215e-14	4.17073e-13	TBC1D1
ENSG00000166450	949.288	0.97023	0.125782	7.71361	1.22309e-14	4.27493e-13	PRTG
ENSG00000224858	35.252	2.75895	0.357705	7.71292	1.22968e-14	4.2939e-13	RPL29P11
ENSG00000154118	345.198	-1.39924	0.1815	-7.70931	1.26497e-14	4.41294e-13	JPH3
ENSG00000151240	2436.07	0.718429	0.0932257	7.70633	1.29483e-14	4.51283e-13	DIP2C
ENSG00000233786	105.924	-2.14863	0.27897	-7.70202	1.33934e-14	4.66357e-13	CDC27P1
ENSG00000136938	936.405	-1.04767	0.136031	-7.70171	1.34261e-14	4.67057e-13	ANP32B
ENSG00000206053	1418.18	-0.949662	0.123312	-7.70131	1.34677e-14	4.68062e-13	JPT2
ENSG00000102935	258.093	-1.6735	0.217315	-7.7008	1.35218e-14	4.69502e-13	ZNF423
ENSG00000118939	335.858	-1.3969	0.181454	-7.69836	1.37825e-14	4.78105e-13	UCHL3
ENSG00000089280	9098.48	-0.711335	0.0924815	-7.69164	1.45258e-14	5.02945e-13	FUS
ENSG00000167112	1738.32	-0.931749	0.121136	-7.69174	1.45145e-14	5.02945e-13	TRUB2
ENSG00000087586	779.017	-1.00535	0.130716	-7.69112	1.45854e-14	5.04533e-13	AURKA
ENSG00000161618	896.776	-1.03651	0.134787	-7.69002	1.47117e-14	5.08426e-13	ALDH16A1
ENSG00000149657	1045.2	-0.938275	0.122027	-7.6891	1.48174e-14	5.11603e-13	LSM14B
ENSG00000215193	4689.26	-0.767347	0.099809	-7.68815	1.49275e-14	5.14921e-13	PEX26
ENSG00000168743	138.319	2.01793	0.262581	7.68498	1.53017e-14	5.27338e-13	NPNT
ENSG00000183741	4851.57	-0.767141	0.0998355	-7.68404	1.54144e-14	5.30725e-13	CBX6
ENSG00000179388	91.2468	-2.0972	0.273081	-7.67978	1.59364e-14	5.48189e-13	EGR3
ENSG00000148840	3439.62	-0.855258	0.111368	-7.67959	1.59596e-14	5.48476e-13	PPRC1
ENSG00000026025	5678.98	-1.03424	0.134693	-7.67853	1.6092e-14	5.52513e-13	VIM
ENSG00000184787	2390.48	-0.752432	0.0980145	-7.67674	1.63187e-14	5.59775e-13	UBE2G2
ENSG00000075043	155.513	-1.93555	0.252175	-7.67543	1.64862e-14	5.64997e-13	KCNQ2
ENSG00000152749	693.382	-1.02696	0.133827	-7.67383	1.66935e-14	5.7157e-13	GPR180
ENSG00000187105	210.717	1.81288	0.236464	7.66661	1.76603e-14	6.04115e-13	HEATR4
ENSG00000196935	2182.57	1.02736	0.134047	7.66419	1.79964e-14	6.15042e-13	SRGAP1
ENSG00000205339	2603.87	-0.935051	0.122015	-7.66339	1.81091e-14	6.18321e-13	IPO7
ENSG00000228956	96.645	2.13916	0.279151	7.66309	1.81514e-14	6.19193e-13	SATB1-AS1
ENSG00000164171	922.548	1.15484	0.150718	7.66225	1.82709e-14	6.22693e-13	ITGA2
ENSG00000010256	1186.15	-0.909202	0.11867	-7.6616	1.8363e-14	6.25257e-13	UQCRC1
ENSG00000155816	1450.58	1.05576	0.137868	7.65772	1.8927e-14	6.43867e-13	FMN2
ENSG00000141425	2070.7	-0.751688	0.0981889	-7.65552	1.92526e-14	6.54342e-13	RPRD1A
ENSG00000002745	75.1708	2.32114	0.303389	7.65069	1.99906e-14	6.788e-13	WNT16
ENSG00000100056	835.101	-1.00379	0.131287	-7.64575	2.07723e-14	7.04694e-13	ESS2
ENSG00000196118	302.853	-1.3551	0.177311	-7.64251	2.13021e-14	7.22004e-13	CCDC189
ENSG00000148337	1419.04	-1.08864	0.142547	-7.63705	2.22251e-14	7.52597e-13	CIZ1
ENSG00000241886	94.6508	2.20722	0.289067	7.63566	2.24666e-14	7.6008e-13
ENSG00000250892	37.9848	2.72835	0.357344	7.63507	2.25693e-14	7.62853e-13
ENSG00000198142	394.267	1.24456	0.163024	7.6342	2.27218e-14	7.67309e-13	SOWAHC
ENSG00000164080	2915.17	-0.786214	0.102996	-7.63347	2.28519e-14	7.70996e-13	RAD54L2
ENSG00000100726	1421.18	-0.931272	0.122041	-7.63084	2.33226e-14	7.8616e-13	TELO2
ENSG00000175283	369.757	-1.27047	0.166578	-7.62691	2.40449e-14	8.09768e-13	DOLK
ENSG00000170577	137.362	-1.7759	0.232939	-7.62389	2.46139e-14	8.28176e-13	SIX2
ENSG00000112769	1137.01	1.09442	0.143576	7.62259	2.48645e-14	8.35845e-13	LAMA4
ENSG00000182901	381.004	1.25161	0.164217	7.62167	2.50422e-14	8.41052e-13	RGS7
ENSG00000185567	1545.14	1.17109	0.153679	7.62039	2.52909e-14	8.48634e-13	AHNAK2
ENSG00000128833	1832.84	0.855888	0.112327	7.61963	2.54399e-14	8.52861e-13	MYO5C
ENSG00000018610	748.586	-0.975813	0.128079	-7.61884	2.55963e-14	8.57324e-13	CXorf56
ENSG00000169116	165.091	1.74412	0.228952	7.61781	2.58006e-14	8.63387e-13	PARM1
ENSG00000170322	2612.83	-0.775787	0.101843	-7.61751	2.58611e-14	8.64626e-13	NFRKB
ENSG00000058600	1386.68	-0.860374	0.112958	-7.61677	2.60112e-14	8.68073e-13	POLR3E
ENSG00000284282	1386.68	-0.860374	0.112958	-7.61677	2.60112e-14	8.68073e-13	POLR3E
ENSG00000135049	1270.3	-0.899021	0.118052	-7.61548	2.6271e-14	8.75952e-13	AGTPBP1
ENSG00000253549	482.398	1.3016	0.17096	7.61347	2.66833e-14	8.88897e-13	CA3-AS1
ENSG00000184007	1884.69	-0.862352	0.113274	-7.61299	2.67823e-14	8.91391e-13	PTP4A2
ENSG00000135540	960.592	1.01001	0.132829	7.60382	2.87511e-14	9.5606e-13	NHSL1
ENSG00000124225	221.088	-1.59732	0.210136	-7.60137	2.93013e-14	9.73477e-13	PMEPA1
ENSG00000172803	306.388	-1.37226	0.180798	-7.59001	3.19877e-14	1.06177e-12	SNX32
ENSG00000169851	3089.94	0.807638	0.106415	7.58954	3.21045e-14	1.06469e-12	PCDH7
ENSG00000161671	1648.45	-0.843096	0.111186	-7.58277	3.38248e-14	1.12074e-12	EMC10
ENSG00000107249	296.599	1.4703	0.193967	7.58018	3.45073e-14	1.14233e-12	GLIS3
ENSG00000083067	343.158	1.37184	0.181022	7.5783	3.50108e-14	1.15796e-12	TRPM3
ENSG00000092621	3470.66	-0.854237	0.11281	-7.57237	3.6647e-14	1.20991e-12	PHGDH
ENSG00000275139	285.132	-1.38419	0.182794	-7.57239	3.66423e-14	1.20991e-12
ENSG00000187498	2104.32	1.1343	0.149947	7.56469	3.88805e-14	1.2825e-12	COL4A1
ENSG00000070476	1878.93	-0.774546	0.102419	-7.56255	3.95254e-14	1.30261e-12	ZXDC
ENSG00000101146	1377.3	-0.882059	0.116646	-7.56188	3.97289e-14	1.30815e-12	RAE1
ENSG00000164318	388.555	1.48314	0.196167	7.5606	4.01204e-14	1.31986e-12	EGFLAM
ENSG00000125991	1882.24	-0.766772	0.101503	-7.55419	4.21485e-14	1.38535e-12	ERGIC3
ENSG00000100284	669.147	-1.011	0.133899	-7.55047	4.33683e-14	1.42418e-12	TOM1
ENSG00000164292	1016.08	0.95732	0.126795	7.55012	4.34858e-14	1.42677e-12	RHOBTB3
ENSG00000248587	291.885	1.34988	0.178901	7.54541	4.50866e-14	1.47798e-12	GDNF-AS1
ENSG00000121413	561.107	1.13217	0.150098	7.54286	4.59767e-14	1.50582e-12	ZSCAN18
ENSG00000223443	318.476	1.45439	0.192822	7.54265	4.60524e-14	1.50696e-12	USP17L2
ENSG00000073111	3958.88	-0.774324	0.102677	-7.54137	4.65058e-14	1.52045e-12	MCM2
ENSG00000043355	990.729	-1.07261	0.142233	-7.5412	4.65679e-14	1.52114e-12	ZIC2
ENSG00000168813	1690.31	0.766924	0.10171	7.54026	4.69024e-14	1.53071e-12	ZNF507
ENSG00000132004	361.421	-1.41296	0.187468	-7.53704	4.80761e-14	1.56763e-12	FBXW9
ENSG00000103495	1938.64	-0.787542	0.104591	-7.52974	5.08426e-14	1.65638e-12	MAZ
ENSG00000120725	1822.55	0.805811	0.107021	7.52946	5.09501e-14	1.65841e-12	SIL1
ENSG00000271049	167.344	1.69809	0.225589	7.52735	5.17807e-14	1.68397e-12
ENSG00000090924	1456.34	0.888516	0.118063	7.52578	5.24082e-14	1.70287e-12	PLEKHG2
ENSG00000223546	1740.62	-0.865362	0.115009	-7.52427	5.30161e-14	1.72111e-12	LINC00630
ENSG00000159140	12391.7	-0.788384	0.104806	-7.52235	5.37984e-14	1.74498e-12	SON
ENSG00000107897	763.544	0.989511	0.131576	7.52043	5.45962e-14	1.7693e-12	ACBD5
ENSG00000003756	5031.37	-0.708522	0.0942537	-7.51718	5.59713e-14	1.81227e-12	RBM5
ENSG00000047249	867.108	-1.14273	0.152039	-7.516	5.64766e-14	1.82703e-12	ATP6V1H
ENSG00000153339	1838.07	-0.755149	0.100475	-7.51576	5.6583e-14	1.82887e-12	TRAPPC8
ENSG00000198929	795.578	0.979084	0.130278	7.51536	5.67559e-14	1.83286e-12	NOS1AP
ENSG00000187123	259.064	1.45333	0.19341	7.51424	5.72432e-14	1.84698e-12	LYPD6
ENSG00000282458	10130.8	-0.695379	0.0925852	-7.51069	5.88179e-14	1.89613e-12	WASH5P
ENSG00000104408	1687.82	-0.780156	0.103881	-7.51013	5.90689e-14	1.90091e-12	EIF3E
ENSG00000253552	1787.29	-0.842937	0.11224	-7.51014	5.90649e-14	1.90091e-12	HOXA-AS2
ENSG00000167967	1197.58	-0.926108	0.123383	-7.50596	6.09822e-14	1.96077e-12	E4F1
ENSG00000125755	3181.37	-0.784177	0.104506	-7.50365	6.20637e-14	1.99381e-12	SYMPK
ENSG00000135314	741.625	1.08944	0.14531	7.49739	6.51008e-14	2.08956e-12	KHDC1
ENSG00000106868	695.061	-1.06512	0.142134	-7.49378	6.69167e-14	2.14598e-12	SUSD1
ENSG00000128342	57.295	2.55831	0.341483	7.49175	6.79607e-14	2.17757e-12	LIF
ENSG00000170921	3301.01	0.762806	0.101833	7.49078	6.84675e-14	2.19191e-12	TANC2
ENSG00000067057	3233.24	0.681912	0.0910543	7.48907	6.9362e-14	2.21862e-12	PFKP
ENSG00000076356	1513.75	1.02206	0.136585	7.48298	7.26572e-14	2.32201e-12	PLXNA2
ENSG00000133135	323.384	1.35852	0.181646	7.47894	7.49224e-14	2.39234e-12	RNF128
ENSG00000242802	1068.94	-1.20223	0.160758	-7.47854	7.51524e-14	2.39761e-12	AP5Z1
ENSG00000228549	99.5795	2.06779	0.276623	7.47512	7.7132e-14	2.45864e-12
ENSG00000160310	991.613	-0.914612	0.122372	-7.47406	7.77596e-14	2.47651e-12	PRMT2
ENSG00000171817	298.911	1.44214	0.193044	7.4705	7.989e-14	2.54217e-12	ZNF540
ENSG00000059804	585.075	1.16502	0.155987	7.46872	8.09806e-14	2.57465e-12	SLC2A3
ENSG00000168502	1406.59	0.821548	0.11001	7.46796	8.14501e-14	2.58735e-12	MTCL1
ENSG00000174307	430.68	1.33474	0.178829	7.46379	8.4067e-14	2.66635e-12	PHLDA3
ENSG00000267857	209.647	-1.51221	0.202606	-7.46377	8.40811e-14	2.66635e-12
ENSG00000267353	157.558	1.6917	0.226755	7.46048	8.62076e-14	2.73144e-12
ENSG00000215374	308.348	1.35739	0.181985	7.45881	8.73041e-14	2.76381e-12	FAM66B
ENSG00000145623	427.619	1.57908	0.211716	7.45848	8.75282e-14	2.76853e-12	OSMR
ENSG00000276644	595.346	-1.12888	0.151405	-7.45604	8.91586e-14	2.81769e-12	DACH1
ENSG00000134779	2360.84	-0.706551	0.0947806	-7.45459	9.01456e-14	2.84644e-12	TPGS2
ENSG00000116221	1394.12	-0.850118	0.114067	-7.45281	9.13741e-14	2.88277e-12	MRPL37
ENSG00000160957	1526.78	-0.851994	0.114324	-7.45247	9.1609e-14	2.88772e-12	RECQL4
ENSG00000182325	277.699	-1.39027	0.186606	-7.45026	9.3154e-14	2.93391e-12	FBXL6
ENSG00000102445	84.49	-2.18446	0.293398	-7.44537	9.66732e-14	3.03957e-12	RUBCNL
ENSG00000215068	375.104	1.21714	0.163474	7.44546	9.66062e-14	3.03957e-12
ENSG00000248564	31.7496	2.69383	0.36184	7.44481	9.70846e-14	3.04991e-12
ENSG00000232653	545.242	1.21082	0.162653	7.44419	9.75431e-14	3.06171e-12	GOLGA8N
ENSG00000163930	1738.75	-0.846086	0.113664	-7.44377	9.78542e-14	3.06887e-12	BAP1
ENSG00000128610	37.8245	2.6708	0.35898	7.43998	1.00704e-13	3.15556e-12	FEZF1
ENSG00000172893	1138.76	-0.959061	0.12895	-7.43748	1.02624e-13	3.213e-12	DHCR7
ENSG00000165655	1630.75	-0.90088	0.12122	-7.43178	1.07143e-13	3.35163e-12	ZNF503
ENSG00000138696	338.978	1.338	0.180061	7.43081	1.07931e-13	3.37345e-12	BMPR1B
ENSG00000220305	84.5959	-2.08248	0.28027	-7.43027	1.08373e-13	3.38438e-12	HNRNPH1P1
ENSG00000239626	33.842	2.66699	0.358972	7.42952	1.08994e-13	3.40091e-12	RPSAP41
ENSG00000104812	1152.55	-0.907322	0.122175	-7.42639	1.11602e-13	3.47935e-12	GYS1
ENSG00000172053	2353.75	-0.845793	0.113975	-7.42088	1.16348e-13	3.62426e-12	QARS
ENSG00000150093	2170.14	0.922418	0.124303	7.4207	1.165e-13	3.62594e-12	ITGB1
ENSG00000239268	35.3318	2.64674	0.356737	7.41931	1.17735e-13	3.66127e-12
ENSG00000135269	530.39	1.10942	0.149685	7.41172	1.24675e-13	3.87383e-12	TES
ENSG00000183287	344.578	1.35005	0.182185	7.41035	1.25968e-13	3.91074e-12	CCBE1
ENSG00000188566	1068.04	-1.04557	0.141125	-7.40884	1.27413e-13	3.95226e-12	NDOR1
ENSG00000166206	1171	-2.28656	0.308643	-7.40844	1.27789e-13	3.96061e-12	GABRB3
ENSG00000196305	8854.68	-0.849307	0.114658	-7.40733	1.28865e-13	3.99061e-12	IARS
ENSG00000159640	375.578	1.26808	0.171196	7.40718	1.29014e-13	3.99187e-12	ACE
ENSG00000243896	36.1781	2.6235	0.35419	7.40704	1.29145e-13	3.99258e-12	OR2A7
ENSG00000136122	310.241	-1.46101	0.197262	-7.40644	1.2973e-13	4.00733e-12	BORA
ENSG00000184226	1718.93	-0.987461	0.133353	-7.40487	1.31279e-13	4.05176e-12	PCDH9
ENSG00000196700	1554.47	-0.987682	0.133479	-7.39954	1.36653e-13	4.21411e-12	ZNF512B
ENSG00000251369	317.82	1.30694	0.176665	7.39784	1.38413e-13	4.26484e-12	ZNF550
ENSG00000237329	312.968	-1.33125	0.180055	-7.39358	1.42929e-13	4.40031e-12
ENSG00000151150	1613.99	0.822667	0.11134	7.38877	1.48196e-13	4.55867e-12	ANK3
ENSG00000198597	1449.33	0.791505	0.107151	7.38685	1.50352e-13	4.62115e-12	ZNF536
ENSG00000026950	326.189	1.38021	0.186902	7.38468	1.52826e-13	4.69326e-12	BTN3A1
ENSG00000160161	344.994	-1.58768	0.215056	-7.38265	1.55171e-13	4.76133e-12	CILP2
ENSG00000161381	715.369	1.11623	0.151214	7.38181	1.56158e-13	4.78763e-12	PLXDC1
ENSG00000129514	216.705	1.4913	0.202076	7.37989	1.58418e-13	4.85289e-12	FOXA1
ENSG00000254602	790.385	0.971835	0.131735	7.37722	1.61627e-13	4.94709e-12
ENSG00000083535	978.705	-0.988218	0.134011	-7.37417	1.65366e-13	5.05736e-12	PIBF1
ENSG00000257591	167.463	1.58533	0.215024	7.3728	1.67077e-13	5.10546e-12	ZNF625
ENSG00000213593	1002.27	-0.943666	0.128053	-7.36932	1.71504e-13	5.23641e-12	TMX2
ENSG00000139865	359.575	1.24266	0.168652	7.3682	1.72954e-13	5.2763e-12	TTC6
ENSG00000154678	298.926	-1.61776	0.219616	-7.36628	1.75451e-13	5.34806e-12	PDE1C
ENSG00000213599	851.497	-1.14445	0.155376	-7.36566	1.76276e-13	5.36879e-12	SLX1A-SULT1A3
ENSG00000049239	1325.82	0.792012	0.10754	7.36483	1.77368e-13	5.39359e-12	H6PD
ENSG00000186470	524.573	1.16966	0.158817	7.36482	1.77382e-13	5.39359e-12	BTN3A2
ENSG00000167395	1185.65	-0.918538	0.124772	-7.36171	1.81567e-13	5.51631e-12	ZNF646
ENSG00000240207	396.52	-1.2808	0.174006	-7.36067	1.82995e-13	5.55512e-12
ENSG00000189164	1211.82	0.886435	0.120444	7.3597	1.84325e-13	5.5909e-12	ZNF527
ENSG00000281332	300.716	1.36104	0.184947	7.35907	1.85192e-13	5.61257e-12	LINC00997
ENSG00000273598	107.912	1.96956	0.267704	7.35724	1.87754e-13	5.68557e-12
ENSG00000256229	391.401	1.2911	0.175491	7.35706	1.88003e-13	5.68844e-12	ZNF486
ENSG00000258334	230.912	1.52049	0.206676	7.35688	1.88265e-13	5.69171e-12
ENSG00000159388	369.915	1.26265	0.171689	7.35429	1.91938e-13	5.79326e-12	BTG2
ENSG00000164107	130.877	1.82455	0.24809	7.3544	1.91793e-13	5.79326e-12	HAND2
ENSG00000160051	881.465	-0.932434	0.126834	-7.35161	1.95837e-13	5.90613e-12	IQCC
ENSG00000169057	4304.91	-0.790925	0.107613	-7.34969	1.98662e-13	5.98643e-12	MECP2
ENSG00000249738	611.919	1.0868	0.147885	7.34896	1.99761e-13	6.01465e-12
ENSG00000152078	428.923	1.18548	0.16135	7.34726	2.02311e-13	6.08646e-12	TMEM56
ENSG00000269929	502.487	-1.26426	0.172125	-7.34501	2.05744e-13	6.18469e-12
ENSG00000139546	661.252	-1.01363	0.138027	-7.34371	2.07749e-13	6.23989e-12	TARBP2
ENSG00000111641	1693.09	-0.855956	0.116599	-7.34101	2.11985e-13	6.36197e-12	NOP2
ENSG00000166340	495.277	-1.26326	0.17225	-7.3339	2.23555e-13	6.70375e-12	TPP1
ENSG00000103356	1237.4	-0.831234	0.11335	-7.33331	2.24538e-13	6.72777e-12	EARS2
ENSG00000113594	752.994	0.959557	0.130873	7.33197	2.26799e-13	6.79e-12	LIFR
ENSG00000198393	3563.47	0.719758	0.0981956	7.32984	2.3043e-13	6.89313e-12	ZNF26
ENSG00000136861	4086.07	-0.760833	0.103816	-7.32866	2.32459e-13	6.94818e-12	CDK5RAP2
ENSG00000182199	1886.88	-0.906694	0.123787	-7.32463	2.39567e-13	7.15487e-12	SHMT2
ENSG00000160445	636.608	-1.12147	0.153156	-7.32243	2.43519e-13	7.26701e-12	ZER1
ENSG00000164853	47.411	-2.4401	0.333285	-7.32138	2.45437e-13	7.31833e-12	UNCX
ENSG00000228582	139.68	2.01853	0.275745	7.32028	2.47456e-13	7.37258e-12	TAP2
ENSG00000250159	222.675	1.50484	0.205649	7.31749	2.52661e-13	7.52159e-12
ENSG00000067191	570.794	1.19242	0.162986	7.31608	2.55322e-13	7.59471e-12	CACNB1
ENSG00000279566	33.0691	-2.66157	0.363852	-7.31498	2.57421e-13	7.65097e-12	ZNF43
ENSG00000139178	136.269	1.95209	0.26696	7.31228	2.6265e-13	7.80011e-12	C1RL
ENSG00000151474	1968.28	0.733035	0.100357	7.30426	2.78787e-13	8.27268e-12	FRMD4A
ENSG00000137331	31.7607	2.64714	0.362455	7.30335	2.80686e-13	8.32236e-12	IER3
ENSG00000213533	1068.9	-0.956542	0.131022	-7.30062	2.86443e-13	8.48624e-12	STIMATE
ENSG00000180376	1940.4	-0.763036	0.104525	-7.30003	2.87706e-13	8.51685e-12	CCDC66
ENSG00000217236	165.028	-1.61693	0.221532	-7.29887	2.90187e-13	8.5834e-12	SP9
ENSG00000183621	144.629	1.72888	0.236922	7.29725	2.93708e-13	8.68061e-12	ZNF438
ENSG00000158806	87.9268	-2.38081	0.326313	-7.29609	2.96251e-13	8.74876e-12	NPM2
ENSG00000112246	425.238	1.15333	0.158094	7.2952	2.98206e-13	8.79331e-12	SIM1
ENSG00000270011	322.809	1.34561	0.184452	7.29519	2.98236e-13	8.79331e-12	ZNF559-ZNF177
ENSG00000136877	755.191	-1.03619	0.142087	-7.29262	3.03995e-13	8.95599e-12	FPGS
ENSG00000091527	772.808	-0.96929	0.133031	-7.28618	3.18876e-13	9.3869e-12	CDV3
ENSG00000155066	511.704	1.15162	0.158062	7.28583	3.19693e-13	9.40346e-12	PROM2
ENSG00000087365	3861.93	-0.664304	0.0911904	-7.28481	3.22129e-13	9.46005e-12	SF3B2
ENSG00000198185	108.246	1.84625	0.253434	7.28491	3.21893e-13	9.46005e-12	ZNF334
ENSG00000176399	44.913	2.57904	0.354099	7.28338	3.25548e-13	9.55286e-12	DMRTA1
ENSG00000121005	280.346	-1.51549	0.208211	-7.27864	3.37195e-13	9.88679e-12	CRISPLD1
ENSG00000168268	1146.88	-0.892116	0.12259	-7.27722	3.4078e-13	9.98396e-12	NT5DC2
ENSG00000124444	1041.77	0.872524	0.119942	7.27454	3.47594e-13	1.01755e-11	ZNF576
ENSG00000117713	4744.4	0.663456	0.0912672	7.26938	3.61151e-13	1.0564e-11	ARID1A
ENSG00000165300	501.083	-1.112	0.152974	-7.26919	3.61646e-13	1.05701e-11	SLITRK5
ENSG00000067715	200.373	1.58971	0.21873	7.26794	3.65023e-13	1.06604e-11	SYT1
ENSG00000177666	464.98	-1.10173	0.151599	-7.2674	3.66467e-13	1.06941e-11	PNPLA2
ENSG00000049759	1728.32	0.918063	0.126372	7.26477	3.7368e-13	1.0896e-11	NEDD4L
ENSG00000254470	618.509	-1.01827	0.14022	-7.26197	3.81489e-13	1.11149e-11	AP5B1
ENSG00000101412	803.286	-1.07435	0.147969	-7.26064	3.85253e-13	1.12157e-11	E2F1
ENSG00000149679	725.125	-1.01266	0.139484	-7.26003	3.87011e-13	1.12581e-11	CABLES2
ENSG00000103194	2638.64	-0.744269	0.102532	-7.25889	3.90272e-13	1.1344e-11	USP10
ENSG00000139445	241.275	1.40559	0.193653	7.2583	3.91998e-13	1.13852e-11	FOXN4
ENSG00000125813	129.791	-1.86519	0.256988	-7.25788	3.93212e-13	1.14115e-11	PAX1
ENSG00000157693	583.979	-1.03971	0.143266	-7.25722	3.95139e-13	1.14584e-11	TMEM268
ENSG00000106078	1456.29	0.860972	0.11866	7.25577	3.99379e-13	1.15723e-11	COBL
ENSG00000214076	388.41	-1.18141	0.162856	-7.25431	4.03705e-13	1.16885e-11	CPSF1P1
ENSG00000131148	714.087	-0.938591	0.129476	-7.24915	4.19397e-13	1.21333e-11	EMC8
ENSG00000236975	31.8046	-2.60783	0.359749	-7.24904	4.19742e-13	1.21337e-11
ENSG00000184402	750.69	-1.10034	0.151813	-7.24799	4.2299e-13	1.22181e-11	SS18L1
ENSG00000063587	1168.28	-0.845267	0.11665	-7.24615	4.28784e-13	1.23758e-11	ZNF275
ENSG00000206208	294.243	2.5808	0.356177	7.24585	4.29745e-13	1.23938e-11	TAPBP
ENSG00000182831	5941.41	-0.630015	0.0870249	-7.23948	4.50424e-13	1.29801e-11	C16orf72
ENSG00000174640	86.2204	2.04759	0.283158	7.23126	4.7855e-13	1.37798e-11	SLCO2A1
ENSG00000176658	1527.85	0.816619	0.112948	7.23007	4.82754e-13	1.38901e-11	MYO1D
ENSG00000224086	7473.42	-0.716282	0.099078	-7.22948	4.84847e-13	1.39395e-11
ENSG00000126698	903.175	-0.912652	0.126253	-7.22874	4.87482e-13	1.40013e-11	DNAJC8
ENSG00000244462	3499.66	-0.774237	0.107107	-7.22867	4.87758e-13	1.40013e-11	RBM12
ENSG00000071127	1464.04	-0.794701	0.110009	-7.22394	5.05035e-13	1.4486e-11	WDR1
ENSG00000125850	59.6876	2.32292	0.321567	7.22376	5.05711e-13	1.44942e-11	OVOL2
ENSG00000181894	483.476	1.14275	0.158207	7.22314	5.08022e-13	1.45491e-11	ZNF329
ENSG00000197694	17427.1	-0.699535	0.0968869	-7.22012	5.19413e-13	1.48637e-11	SPTAN1
ENSG00000273780	43.8231	2.39505	0.331723	7.22002	5.19811e-13	1.48637e-11	ARHGAP23
ENSG00000127481	27300.4	0.884254	0.122572	7.21415	5.42732e-13	1.55071e-11	UBR4
ENSG00000153113	1268.12	0.885778	0.122802	7.21306	5.4709e-13	1.56195e-11	CAST
ENSG00000047230	1218.76	-0.804056	0.111514	-7.21039	5.57936e-13	1.59169e-11	CTPS2
ENSG00000104853	1165.42	-0.87677	0.12164	-7.20792	5.68135e-13	1.61953e-11	CLPTM1
ENSG00000006025	366.715	1.21611	0.168726	7.20759	5.69512e-13	1.62221e-11	OSBPL7
ENSG00000080493	477.642	1.36547	0.189548	7.2038	5.85578e-13	1.66669e-11	SLC4A4
ENSG00000101158	1691.6	-0.74474	0.103385	-7.20355	5.8666e-13	1.66848e-11	NELFCD
ENSG00000157152	1042.65	0.858166	0.119155	7.20208	5.9301e-13	1.68524e-11	SYN2
ENSG00000205037	91.8901	-2.00832	0.278932	-7.20003	6.01998e-13	1.70947e-11
ENSG00000262576	33.5095	2.54534	0.353641	7.19754	6.131e-13	1.73966e-11	PCDHGA4
ENSG00000214826	2073.16	-0.747559	0.103874	-7.19682	6.16328e-13	1.74748e-11	DDX12P
ENSG00000105063	1291.98	-0.942513	0.130974	-7.1962	6.19141e-13	1.75411e-11	PPP6R1
ENSG00000096433	3412.11	0.750838	0.104347	7.19558	6.21976e-13	1.75944e-11	ITPR3
ENSG00000270190	71.6055	2.17272	0.301951	7.19559	6.21915e-13	1.75944e-11
ENSG00000280071	950.437	-0.959238	0.133412	-7.19005	6.47674e-13	1.83073e-11	GATD3B
ENSG00000092853	1774.82	-0.770559	0.107219	-7.18679	6.63328e-13	1.87355e-11	CLSPN
ENSG00000158815	87.1575	-2.09025	0.290956	-7.18406	6.76688e-13	1.90982e-11	FGF17
ENSG00000060491	753.843	-0.916088	0.12756	-7.18162	6.88926e-13	1.94288e-11	OGFR
ENSG00000106853	646.068	1.05677	0.147174	7.18038	6.95155e-13	1.95895e-11	PTGR1
ENSG00000158106	591.624	-1.17565	0.16379	-7.17781	7.08378e-13	1.99469e-11	RHPN1
ENSG00000275426	77.4364	2.12029	0.295571	7.17353	7.30884e-13	2.0565e-11
ENSG00000167977	449.203	-1.15441	0.160934	-7.17317	7.32833e-13	2.06041e-11	KCTD5
ENSG00000007376	305.013	-1.38594	0.193243	-7.172	7.39108e-13	2.07647e-11	RPUSD1
ENSG00000065978	2516.3	-0.804205	0.112158	-7.17027	7.48473e-13	2.10118e-11	YBX1
ENSG00000266916	36.7459	2.53421	0.353542	7.16806	7.60659e-13	2.13377e-11	ZNF793-AS1
ENSG00000275319	30.7655	2.59234	0.361683	7.16743	7.642e-13	2.14208e-11
ENSG00000078549	317.181	-2.44241	0.340828	-7.16608	7.7173e-13	2.16155e-11	ADCYAP1R1
ENSG00000213383	110.527	1.84606	0.257651	7.16495	7.78121e-13	2.1778e-11
ENSG00000106546	461.015	1.25565	0.175317	7.16216	7.94155e-13	2.22099e-11	AHR
ENSG00000033011	987.441	-0.936014	0.130731	-7.15982	8.07825e-13	2.25751e-11	ALG1
ENSG00000267213	264.574	1.31342	0.183456	7.15931	8.1087e-13	2.26431e-11
ENSG00000237934	303.533	-1.24113	0.173377	-7.15857	8.15217e-13	2.27473e-11
ENSG00000140829	1940.66	-0.754839	0.10545	-7.15826	8.17099e-13	2.2779e-11	DHX38
ENSG00000162062	341.899	-1.21708	0.170029	-7.15807	8.18192e-13	2.2779e-11	TEDC2
ENSG00000189221	353.512	1.6243	0.226919	7.15807	8.18204e-13	2.2779e-11	MAOA
ENSG00000145700	176.932	1.56549	0.218722	7.15742	8.22075e-13	2.28695e-11	ANKRD31
ENSG00000099326	1870.78	-0.846301	0.118276	-7.15528	8.35052e-13	2.32131e-11	MZF1
ENSG00000178773	322.125	1.37065	0.19163	7.1526	8.51508e-13	2.36527e-11	CPNE7
ENSG00000092871	1268.39	1.23474	0.172709	7.14925	8.72516e-13	2.42181e-11	RFFL
ENSG00000148288	133.069	1.7697	0.247566	7.14839	8.78044e-13	2.43532e-11	GBGT1
ENSG00000119333	769.233	-0.894054	0.125147	-7.14403	9.06327e-13	2.51188e-11	WDR34
ENSG00000084207	355.494	-1.48799	0.208303	-7.14339	9.1056e-13	2.52018e-11	GSTP1
ENSG00000279175	1007.92	-0.890596	0.124674	-7.14337	9.10686e-13	2.52018e-11
ENSG00000128512	1893.92	0.883748	0.123817	7.13754	9.50184e-13	2.62751e-11	DOCK4
ENSG00000105176	1716.98	0.798704	0.111944	7.13486	9.68864e-13	2.67717e-11	URI1
ENSG00000179277	23.6387	2.60233	0.364788	7.13383	9.7614e-13	2.69324e-11	MEIS3P1
ENSG00000188976	2827.81	0.721577	0.101148	7.13386	9.75902e-13	2.69324e-11	NOC2L
ENSG00000135862	7367.92	0.850358	0.119233	7.13188	9.90073e-13	2.72965e-11	LAMC1
ENSG00000274641	219.329	-1.65756	0.232423	-7.13164	9.91775e-13	2.7323e-11	HIST1H2BO
ENSG00000160408	785.752	-1.09561	0.153636	-7.13122	9.94838e-13	2.7387e-11	ST6GALNAC6
ENSG00000196961	1290.95	-0.775682	0.108774	-7.13112	9.95583e-13	2.73871e-11	AP2A1
ENSG00000135679	4457.68	0.832418	0.116843	7.12423	1.04664e-12	2.87702e-11	MDM2
ENSG00000131652	194.464	-1.60736	0.225637	-7.12363	1.05121e-12	2.88742e-11	THOC6
ENSG00000165591	85.7175	2.10628	0.295682	7.12348	1.05237e-12	2.88848e-11	FAAH2
ENSG00000183597	819.855	-1.08399	0.152184	-7.12289	1.05686e-12	2.89863e-11	TANGO2
ENSG00000260597	675.469	-0.96853	0.136067	-7.11802	1.09486e-12	3.00062e-11
ENSG00000006071	573.801	-1.04202	0.146405	-7.11734	1.10029e-12	3.01327e-11	ABCC8
ENSG00000197724	827.907	-0.966864	0.135874	-7.11588	1.11197e-12	3.04302e-11	PHF2
ENSG00000253726	219.756	1.41326	0.198612	7.11567	1.11372e-12	3.04554e-11
ENSG00000100347	1246.83	-0.76993	0.108222	-7.11436	1.12433e-12	3.07228e-11	SAMM50
ENSG00000204256	5112.69	-0.785842	0.110488	-7.11245	1.13998e-12	3.11276e-11	BRD2
ENSG00000113441	1939.91	0.855579	0.120329	7.11036	1.15739e-12	3.15796e-11	LNPEP
ENSG00000163902	3317.29	-0.751649	0.105754	-7.10751	1.18156e-12	3.22151e-11	RPN1
ENSG00000099917	3049.31	-0.669629	0.0942163	-7.10736	1.18283e-12	3.22259e-11	MED15
ENSG00000206597	457.753	-1.38041	0.194406	-7.10064	1.24179e-12	3.38073e-11	SNORA57
ENSG00000138757	1374.85	-0.88477	0.124702	-7.09506	1.29294e-12	3.51739e-11	G3BP2
ENSG00000099810	3449.78	-0.798336	0.11254	-7.09378	1.30497e-12	3.54753e-11	MTAP
ENSG00000152939	264.538	1.43518	0.202493	7.08755	1.36507e-12	3.70817e-11	MARVELD2
ENSG00000152104	3916.62	0.660347	0.0931791	7.08686	1.37189e-12	3.72395e-11	PTPN14
ENSG00000276800	24.7487	-2.58853	0.365351	-7.08506	1.38986e-12	3.76997e-11
ENSG00000269190	637.985	1.01828	0.143742	7.08406	1.39995e-12	3.79178e-11	FBXO17
ENSG00000282954	637.985	1.01828	0.143742	7.08406	1.39995e-12	3.79178e-11	FBXO17
ENSG00000136908	660.014	-0.980395	0.138514	-7.07795	1.463e-12	3.95965e-11	DPM2
ENSG00000186197	336.456	1.20818	0.170755	7.0755	1.48908e-12	4.02726e-11	EDARADD
ENSG00000109736	589.429	-1.02105	0.144347	-7.07356	1.51004e-12	4.078e-11	MFSD10
ENSG00000141002	2477.6	-0.737711	0.104291	-7.07357	1.50994e-12	4.078e-11	TCF25
ENSG00000176444	1180.32	-0.841409	0.118962	-7.07294	1.51688e-12	4.09047e-11	CLK2
ENSG00000261893	1180.32	-0.841409	0.118962	-7.07294	1.51688e-12	4.09047e-11	CLK2
ENSG00000170515	2343.41	-0.891786	0.126146	-7.0695	1.55493e-12	4.18812e-11	PA2G4
ENSG00000264112	2020.44	0.792808	0.112145	7.06946	1.55536e-12	4.18812e-11
ENSG00000077092	295.022	1.30914	0.185243	7.06711	1.58196e-12	4.25665e-11	RARB
ENSG00000154874	1994.53	0.830065	0.117478	7.0657	1.59805e-12	4.29682e-11	CCDC144B
ENSG00000185825	1525.04	-0.977804	0.138393	-7.06539	1.60168e-12	4.30346e-11	BCAP31
ENSG00000106771	3143	-0.849865	0.12031	-7.06395	1.61832e-12	4.345e-11	TMEM245
ENSG00000148082	148.087	1.81143	0.256568	7.06021	1.66255e-12	4.46051e-11	SHC3
ENSG00000123933	764.734	-1.01362	0.143657	-7.05584	1.71567e-12	4.5997e-11	MXD4
ENSG00000221890	238.214	-1.38497	0.196452	-7.04992	1.79019e-12	4.79599e-11	NPTXR
ENSG00000214279	859.665	-0.945829	0.13425	-7.04529	1.85078e-12	4.95472e-11	SCART1
ENSG00000233436	443.991	-1.08498	0.154074	-7.0419	1.89635e-12	5.07306e-11	BTBD18
ENSG00000124160	616.882	-0.992047	0.140889	-7.04133	1.9041e-12	5.09009e-11	NCOA5
ENSG00000219481	3911.89	0.679057	0.0964593	7.03983	1.92469e-12	5.1414e-11	NBPF1
ENSG00000134758	1044.94	-0.918407	0.130475	-7.03893	1.93725e-12	5.17122e-11	RNF138
ENSG00000136932	311.253	-1.2062	0.171385	-7.03796	1.95075e-12	5.20351e-11	TRMO
ENSG00000090621	4771.97	-0.681656	0.0968908	-7.0353	1.98837e-12	5.30004e-11	PABPC4
ENSG00000109501	722.917	-0.906749	0.128958	-7.03133	2.04577e-12	5.44909e-11	WFS1
ENSG00000151914	6246.36	0.732242	0.104142	7.0312	2.04759e-12	5.45001e-11	DST
ENSG00000179455	229.232	1.37968	0.196265	7.02967	2.07016e-12	5.50611e-11	MKRN3
ENSG00000137204	59.3758	2.21295	0.315002	7.02521	2.13743e-12	5.68096e-11	SLC22A7
ENSG00000030419	73.5747	2.1729	0.309375	7.02351	2.16366e-12	5.74653e-11	IKZF2
ENSG00000196975	1085.16	0.865047	0.123194	7.02181	2.19005e-12	5.81244e-11	ANXA4
ENSG00000100994	1717.25	-0.757964	0.108026	-7.01647	2.27536e-12	6.03453e-11	PYGB
ENSG00000254266	108.079	1.83655	0.261956	7.01091	2.36777e-12	6.2751e-11	PKIA-AS1
ENSG00000223875	82.9714	-2.01995	0.288125	-7.01068	2.37169e-12	6.28099e-11	NBEAP3
ENSG00000120254	3241.84	-0.710121	0.101297	-7.01029	2.37825e-12	6.29384e-11	MTHFD1L
ENSG00000250602	26.3975	2.54439	0.36314	7.00664	2.44118e-12	6.45575e-11
ENSG00000178209	4508.59	-0.964499	0.137687	-7.00502	2.46948e-12	6.52592e-11	PLEC
ENSG00000164778	173.238	-1.5416	0.220101	-7.00408	2.48622e-12	6.56547e-11	EN2
ENSG00000140854	803.034	-1.0176	0.145321	-7.0024	2.51608e-12	6.63957e-11	KATNB1
ENSG00000116237	1640.81	0.801084	0.114404	7.00225	2.51881e-12	6.64203e-11	ICMT
ENSG00000166770	110.907	1.95848	0.279697	7.00214	2.52082e-12	6.64258e-11	ZNF667-AS1
ENSG00000270149	67.7599	2.20697	0.315443	6.99642	2.6258e-12	6.91431e-11
ENSG00000107021	827.467	-1.04762	0.149855	-6.99087	2.7319e-12	7.18855e-11	TBC1D13
ENSG00000101138	965.49	-0.882851	0.126298	-6.99024	2.74426e-12	7.21593e-11	CSTF1
ENSG00000185900	801.662	-0.908977	0.130104	-6.98656	2.8171e-12	7.40219e-11	POMK
ENSG00000159873	828.485	-0.938641	0.134392	-6.98433	2.86209e-12	7.51507e-11	CCDC117
ENSG00000106009	1128.01	-0.846358	0.121181	-6.98422	2.86438e-12	7.51574e-11	BRAT1
ENSG00000007392	2899.85	-0.695254	0.0995659	-6.98285	2.89258e-12	7.58435e-11	LUC7L
ENSG00000001461	1650.3	0.720232	0.103259	6.97499	3.05899e-12	8.01499e-11	NIPAL3
ENSG00000105357	609.222	-0.995271	0.142786	-6.97038	3.16096e-12	8.2763e-11	MYH14
ENSG00000167325	2417.93	-0.877499	0.125934	-6.96792	3.21671e-12	8.4163e-11	RRM1
ENSG00000105447	1211.64	-0.881051	0.126574	-6.96077	3.38429e-12	8.84849e-11	GRWD1
ENSG00000204577	277.51	-1.4506	0.208509	-6.95703	3.47522e-12	9.0798e-11	LILRB3
ENSG00000132207	423.045	-1.17632	0.169095	-6.95658	3.48633e-12	9.1024e-11	SLX1A
ENSG00000187678	47.7532	2.52148	0.362749	6.95104	3.62611e-12	9.46066e-11	SPRY4
ENSG00000033100	1831.6	-0.770269	0.110842	-6.94927	3.67191e-12	9.56664e-11	CHPF2
ENSG00000060642	307.837	1.262	0.1816	6.94933	3.6703e-12	9.56664e-11	PIGV
ENSG00000224063	35.0295	2.42263	0.348687	6.94787	3.70839e-12	9.65488e-11
ENSG00000111667	1567.78	-0.750369	0.108057	-6.94421	3.80581e-12	9.90154e-11	USP5
ENSG00000235279	83.2566	2.01615	0.29049	6.9405	3.90727e-12	1.01584e-10
ENSG00000063322	668.929	1.01128	0.145736	6.93912	3.94547e-12	1.02505e-10	MED29
ENSG00000203896	194.615	-1.46376	0.210949	-6.93892	3.95123e-12	1.02582e-10	LIME1
ENSG00000164237	448.204	1.13869	0.164107	6.93869	3.95744e-12	1.02671e-10	CMBL
ENSG00000196396	1126.42	-0.799306	0.11522	-6.93725	3.99815e-12	1.03655e-10	PTPN1
ENSG00000248441	248.479	1.40486	0.202671	6.93172	4.15756e-12	1.07712e-10	LINC01197
ENSG00000174332	162.142	1.54512	0.22309	6.926	4.32911e-12	1.12078e-10	GLIS1
ENSG00000184261	583.426	1.01515	0.14661	6.92419	4.38463e-12	1.13435e-10	KCNK12
ENSG00000229206	189.473	1.51263	0.218468	6.9238	4.39695e-12	1.13674e-10
ENSG00000136830	596.199	-1.0561	0.152608	-6.92031	4.50666e-12	1.16429e-10	FAM129B
ENSG00000213612	94.2583	-1.86076	0.268898	-6.91993	4.51864e-12	1.16657e-10	FAM220CP
ENSG00000146215	82.5116	1.93125	0.279113	6.91923	4.54091e-12	1.1715e-10	CRIP3
ENSG00000157741	2025.75	-0.690215	0.0997734	-6.91783	4.58617e-12	1.18235e-10	UBN2
ENSG00000134324	1572.32	0.959826	0.138891	6.91065	4.82433e-12	1.24289e-10	LPIN1
ENSG00000163565	12.4627	2.40288	0.347744	6.9099	4.84992e-12	1.24861e-10	IFI16
ENSG00000077063	518.163	1.04921	0.15188	6.90813	4.91095e-12	1.26344e-10	CTTNBP2
ENSG00000187601	13.3062	2.43951	0.353143	6.908	4.9155e-12	1.26373e-10	MAGEH1
ENSG00000187735	877.526	-0.831313	0.120503	-6.8987	5.24797e-12	1.34827e-10	TCEA1
ENSG00000185917	1730.58	-0.839266	0.121804	-6.89031	5.56726e-12	1.42931e-10	SETD4
ENSG00000184900	539.32	-1.04494	0.151764	-6.88529	5.76681e-12	1.47848e-10	SUMO3
ENSG00000196204	1609.88	-0.761056	0.110532	-6.88536	5.76405e-12	1.47848e-10	RNF216P1
ENSG00000278677	191.746	-1.71807	0.249586	-6.88368	5.83253e-12	1.49429e-10	HIST1H2AM
ENSG00000037897	378.388	-1.21817	0.177047	-6.88046	5.96608e-12	1.52745e-10	METTL1
ENSG00000022277	728.647	-1.00126	0.145541	-6.87958	6.00276e-12	1.53578e-10	RTF2
ENSG00000160233	258.4	-1.26699	0.1842	-6.87834	6.05548e-12	1.54819e-10	LRRC3
ENSG00000066379	71.975	2.18708	0.318047	6.87659	6.1303e-12	1.56624e-10	ZNRD1
ENSG00000243927	576.233	-1.04571	0.152088	-6.87571	6.16836e-12	1.57487e-10	MRPS6
ENSG00000131153	1040.71	-0.834677	0.121458	-6.87216	6.32374e-12	1.61343e-10	GINS2
ENSG00000196757	255.568	1.2458	0.18137	6.86883	6.47318e-12	1.65042e-10	ZNF700
ENSG00000259404	673.069	1.03741	0.151048	6.86807	6.50766e-12	1.65806e-10	EFL1P1
ENSG00000175634	1309.48	-0.92493	0.134679	-6.86766	6.52631e-12	1.66167e-10	RPS6KB2
ENSG00000136930	1370.98	-1.05293	0.153326	-6.86727	6.5444e-12	1.66512e-10	PSMB7
ENSG00000213366	1690.87	-0.750904	0.109403	-6.86363	6.7133e-12	1.70692e-10	GSTM2
ENSG00000160256	684.006	-0.94246	0.13743	-6.85774	6.99568e-12	1.7775e-10	FAM207A
ENSG00000198276	657.764	-1.10951	0.161801	-6.85728	7.01851e-12	1.78207e-10	UCKL1
ENSG00000030066	3628.59	-0.624287	0.0911041	-6.85246	7.25901e-12	1.84187e-10	NUP160
ENSG00000138653	51.7528	2.24411	0.32754	6.85141	7.31233e-12	1.85413e-10	NDST4
ENSG00000148187	2012.26	-0.862044	0.125829	-6.8509	7.33867e-12	1.85953e-10	MRRF
ENSG00000135976	4498.28	0.692042	0.101033	6.84966	7.40251e-12	1.87442e-10	ANKRD36
ENSG00000110583	1747.55	-0.780604	0.113973	-6.84901	7.43606e-12	1.88163e-10	NAA40
ENSG00000205978	409.722	1.21478	0.177468	6.84505	7.64476e-12	1.93311e-10	NYNRIN
ENSG00000162227	388.963	-1.13495	0.165817	-6.84461	7.66843e-12	1.93777e-10	TAF6L
ENSG00000269378	37.7645	2.46076	0.359972	6.83599	8.14433e-12	2.05662e-10
ENSG00000090905	2627.23	-0.657425	0.0962481	-6.83052	8.4608e-12	2.13508e-10	TNRC6A
ENSG00000258944	102.888	1.84083	0.269668	6.82629	8.71359e-12	2.19737e-10
ENSG00000100505	587.066	1.09113	0.159851	6.82591	8.73671e-12	2.2017e-10	TRIM9
ENSG00000127990	236.971	1.44954	0.212385	6.82503	8.7909e-12	2.21385e-10	SGCE
ENSG00000141441	551.016	-1.05877	0.155166	-6.82348	8.88602e-12	2.23627e-10	GAREM1
ENSG00000088038	1108.36	-1.00009	0.146653	-6.81948	9.13711e-12	2.2979e-10	CNOT3
ENSG00000166681	412.489	-1.0706	0.157062	-6.81641	9.33431e-12	2.3459e-10	BEX3
ENSG00000127329	291.975	1.51424	0.222306	6.81149	9.65941e-12	2.42595e-10	PTPRB
ENSG00000239306	4169.55	-0.741968	0.108961	-6.8095	9.79368e-12	2.458e-10	RBM14
ENSG00000235703	2107.56	-0.764422	0.112262	-6.80925	9.81074e-12	2.46061e-10	LINC00894
ENSG00000196152	884.769	-0.859971	0.126313	-6.80827	9.87765e-12	2.47571e-10	ZNF79
ENSG00000140632	1186.63	-0.884526	0.12994	-6.80721	9.95129e-12	2.49079e-10	GLYR1
ENSG00000140650	2753.91	-0.668041	0.0981369	-6.80723	9.94958e-12	2.49079e-10	PMM2
ENSG00000175764	436.885	-1.11474	0.163806	-6.80522	1.00895e-11	2.52367e-10	TTLL11
ENSG00000119688	2926.85	-0.716373	0.105279	-6.80451	1.01396e-11	2.53448e-10	ABCD4
ENSG00000165684	2223.81	-0.751742	0.110489	-6.80377	1.01914e-11	2.54572e-10	SNAPC4
ENSG00000186019	219.971	1.4556	0.21396	6.80314	1.02364e-11	2.55523e-10
ENSG00000103742	532.733	1.1448	0.16828	6.80299	1.02468e-11	2.5561e-10	IGDCC4
ENSG00000198105	815.424	0.880124	0.129383	6.80246	1.02844e-11	2.56374e-10	ZNF248
ENSG00000179344	349.023	1.44941	0.213131	6.80056	1.04212e-11	2.5961e-10	HLA-DQB1
ENSG00000118898	527.159	-1.16453	0.171243	-6.80043	1.04309e-11	2.59675e-10	PPL
ENSG00000267313	159.271	1.57934	0.232328	6.79788	1.06171e-11	2.64133e-10
ENSG00000151572	308.269	1.26341	0.18588	6.79689	1.069e-11	2.65769e-10	ANO4
ENSG00000214756	963.997	-0.933162	0.137317	-6.79569	1.07793e-11	2.67807e-10	CSKMT
ENSG00000122965	2899.23	-0.879579	0.129505	-6.79187	1.1069e-11	2.74822e-10	RBM19
ENSG00000146247	2514.19	0.733273	0.108041	6.78698	1.14501e-11	2.84093e-10	PHIP
ENSG00000120594	1470.86	0.786005	0.115828	6.78597	1.15313e-11	2.85913e-10	PLXDC2
ENSG00000185085	465.433	-1.02166	0.150562	-6.78569	1.15533e-11	2.86268e-10	INTS5
ENSG00000105373	1035.02	-0.783096	0.115412	-6.7852	1.15927e-11	2.87051e-10	NOP53
ENSG00000100296	3343.92	-0.632643	0.0932777	-6.78237	1.18224e-11	2.92544e-10	THOC5
ENSG00000107201	285.005	1.2458	0.183726	6.78077	1.19541e-11	2.95604e-10	DDX58
ENSG00000278312	20.7175	-2.48094	0.365914	-6.78011	1.20086e-11	2.96753e-10	LENG9
ENSG00000235750	192.533	1.54954	0.228632	6.77746	1.22305e-11	3.02034e-10	KIAA0040
ENSG00000197822	980.815	1.03277	0.152421	6.77578	1.23738e-11	3.0537e-10	OCLN
ENSG00000128536	785.879	0.879418	0.12982	6.77412	1.25163e-11	3.0868e-10	CDHR3
ENSG00000075643	975.624	-0.917375	0.135462	-6.77219	1.26846e-11	3.12622e-10	MOCOS
ENSG00000070018	1865.72	0.681679	0.100663	6.77192	1.27089e-11	3.12802e-10	LRP6
ENSG00000281324	1865.72	0.681679	0.100663	6.77192	1.27089e-11	3.12802e-10	LRP6
ENSG00000126351	471.616	1.07228	0.15835	6.7716	1.27367e-11	3.13278e-10	THRA
ENSG00000119714	198.431	1.42614	0.210714	6.76813	1.30459e-11	3.20672e-10	GPR68
ENSG00000172046	2435.33	-0.680452	0.100599	-6.76403	1.34203e-11	3.29655e-10	USP19
ENSG00000259583	273.715	1.22349	0.18089	6.76369	1.34517e-11	3.30207e-10
ENSG00000168038	1287.05	-0.874953	0.129387	-6.76228	1.35839e-11	3.3323e-10	ULK4
ENSG00000141738	38.2566	2.35665	0.348632	6.7597	1.38279e-11	3.3899e-10	GRB7
ENSG00000198960	203.02	-1.36907	0.202572	-6.75844	1.39487e-11	3.41724e-10	ARMCX6
ENSG00000169410	1752.34	0.707086	0.104637	6.75752	1.40374e-11	3.4367e-10	PTPN9
ENSG00000152193	393.577	-1.08496	0.160595	-6.75592	1.41935e-11	3.47261e-10	RNF219
ENSG00000173120	2921.72	-0.680007	0.100679	-6.75419	1.43638e-11	3.51195e-10	KDM2A
ENSG00000135272	334.038	1.2425	0.18399	6.75308	1.44737e-11	3.53648e-10	MDFIC
ENSG00000180458	349.695	1.16164	0.172082	6.75052	1.47313e-11	3.59704e-10
ENSG00000196668	155.225	1.66093	0.246052	6.75033	1.4751e-11	3.59947e-10	LINC00173
ENSG00000216937	452.714	1.29995	0.19267	6.74703	1.50907e-11	3.67993e-10	CCDC7
ENSG00000277103	148.142	-1.53088	0.226992	-6.74419	1.53881e-11	3.74998e-10
ENSG00000120075	627.736	-1.00506	0.14911	-6.74037	1.57982e-11	3.84738e-10	HOXB5
ENSG00000138944	282.638	-1.177	0.174659	-6.73883	1.59662e-11	3.88574e-10	SHISAL1
ENSG00000125107	7181.41	-0.582226	0.0864228	-6.73695	1.6175e-11	3.93397e-10	CNOT1
ENSG00000132254	1017.55	-0.82706	0.122878	-6.73075	1.6879e-11	4.10248e-10	ARFIP2
ENSG00000171132	2255.73	0.654769	0.0972892	6.73013	1.69508e-11	4.11722e-10	PRKCE
ENSG00000282034	2309.97	-0.877288	0.130355	-6.72998	1.69683e-11	4.11877e-10
ENSG00000105402	605.424	-1.06028	0.157568	-6.72902	1.70808e-11	4.14064e-10	NAPA
ENSG00000146648	1010.93	0.866531	0.128775	6.72904	1.7078e-11	4.14064e-10	EGFR
ENSG00000145703	686.018	0.885662	0.131701	6.7248	1.75835e-11	4.2597e-10	IQGAP2
ENSG00000148339	571.98	-0.945958	0.14073	-6.72182	1.79472e-11	4.34496e-10	SLC25A25
ENSG00000213965	1176.84	0.75904	0.112944	6.72048	1.81125e-11	4.38212e-10	NUDT19
ENSG00000126602	2934.71	-0.681017	0.101349	-6.7195	1.82345e-11	4.40874e-10	TRAP1
ENSG00000124762	142.859	1.62954	0.24255	6.71837	1.83764e-11	4.44014e-10	CDKN1A
ENSG00000160229	168.273	1.65856	0.246955	6.71604	1.86735e-11	4.50899e-10	ZNF66
ENSG00000132604	879.107	-0.929995	0.138479	-6.7158	1.87036e-11	4.5133e-10	TERF2
ENSG00000147044	1445.17	0.715729	0.106639	6.7117	1.92369e-11	4.63896e-10	CASK
ENSG00000229006	503.537	-1.06361	0.158489	-6.71095	1.93356e-11	4.65972e-10	TRIM27
ENSG00000198952	4707.89	-0.641204	0.095554	-6.71039	1.94102e-11	4.67465e-10	SMG5
ENSG00000171105	1952.11	0.683616	0.101913	6.70783	1.97545e-11	4.75446e-10	INSR
ENSG00000235518	53.2561	-2.1956	0.327357	-6.70706	1.98591e-11	4.77652e-10
ENSG00000149716	1172.3	-0.783538	0.116832	-6.70653	1.99301e-11	4.78425e-10	LTO1
ENSG00000166441	5103.78	-0.709909	0.105853	-6.70658	1.99236e-11	4.78425e-10	RPL27A
ENSG00000241769	650.987	-0.962741	0.143549	-6.70669	1.99082e-11	4.78425e-10	LINC00893
ENSG00000179041	302.832	-1.16563	0.173813	-6.70622	1.99724e-11	4.79131e-10	RRS1
ENSG00000162434	1722.67	-0.725566	0.108204	-6.70556	2.00635e-11	4.81002e-10	JAK1
ENSG00000071575	226.947	1.4869	0.221799	6.70383	2.03021e-11	4.86407e-10	TRIB2
ENSG00000099949	2978.02	-0.690606	0.103025	-6.70329	2.03781e-11	4.87911e-10	LZTR1
ENSG00000163297	522.113	1.14917	0.171443	6.70293	2.04286e-11	4.88803e-10	ANTXR2
ENSG00000115380	63.0084	2.14054	0.319446	6.70079	2.0729e-11	4.95671e-10	EFEMP1
ENSG00000234546	38.6288	2.33528	0.348518	6.70059	2.07579e-11	4.96041e-10	LNCTAM34A
ENSG00000145335	307.25	1.19273	0.178011	6.70029	2.08001e-11	4.96409e-10	SNCA
ENSG00000183578	657.193	0.893194	0.133307	6.70029	2.08002e-11	4.96409e-10	TNFAIP8L3
ENSG00000004866	843.014	0.948852	0.141639	6.6991	2.09714e-11	5.00173e-10	ST7
ENSG00000074657	594.558	-0.939057	0.140203	-6.69783	2.11535e-11	5.04191e-10	ZNF532
ENSG00000102901	1369.61	-0.714156	0.106629	-6.69757	2.11912e-11	5.04763e-10	CENPT
ENSG00000196632	697.453	-1.0223	0.152678	-6.6958	2.14498e-11	5.10594e-10	WNK3
ENSG00000168488	3142.25	-0.649199	0.0970295	-6.69074	2.22046e-11	5.27905e-10	ATXN2L
ENSG00000177853	1149.24	-0.752182	0.112421	-6.69073	2.22056e-11	5.27905e-10	ZNF518A
ENSG00000082684	116.649	1.86082	0.278251	6.68758	2.26887e-11	5.38696e-10	SEMA5B
ENSG00000101811	631.406	-1.09176	0.163249	-6.68766	2.26762e-11	5.38696e-10	CSTF2
ENSG00000270872	57.6107	2.3469	0.351163	6.68323	2.33735e-11	5.54598e-10	SRGAP2D
ENSG00000149182	2761.97	-0.733793	0.109824	-6.68155	2.36424e-11	5.60619e-10	ARFGAP2
ENSG00000204580	199.66	1.49556	0.223903	6.6795	2.39755e-11	5.68154e-10	DDR1
ENSG00000174938	370.112	-1.14697	0.171792	-6.67649	2.44731e-11	5.79573e-10	SEZ6L2
ENSG00000278921	92.585	1.84077	0.275748	6.67553	2.46333e-11	5.82994e-10	EPB41L4A-DT
ENSG00000122642	1146.91	0.789498	0.118277	6.67496	2.47292e-11	5.84888e-10	FKBP9
ENSG00000197111	6777.14	-0.665997	0.099796	-6.67359	2.49621e-11	5.90019e-10	PCBP2
ENSG00000077782	2325.57	-0.69914	0.104812	-6.67044	2.5504e-11	6.02443e-10	FGFR1
ENSG00000146072	516.895	1.00402	0.150522	6.67029	2.55303e-11	6.02678e-10	TNFRSF21
ENSG00000226887	179.334	1.60176	0.240163	6.66947	2.56735e-11	6.05671e-10	ERVMER34-1
ENSG00000112234	1436.14	0.818142	0.122699	6.66785	2.59581e-11	6.11995e-10	FBXL4
ENSG00000166747	2333.38	-0.658009	0.0986982	-6.66688	2.61295e-11	6.15644e-10	AP1G1
ENSG00000260942	592.138	-0.949376	0.142441	-6.66503	2.64606e-11	6.23046e-10	CAPN10-DT
ENSG00000126457	1259.23	-0.735517	0.110382	-6.66335	2.67652e-11	6.29818e-10	PRMT1
ENSG00000138829	7295.42	0.855277	0.128409	6.66056	2.72795e-11	6.4151e-10	FBN2
ENSG00000277270	23.502	-2.42941	0.364941	-6.65698	2.79505e-11	6.56872e-10
ENSG00000101246	1572.43	-0.786936	0.118223	-6.65636	2.80689e-11	6.59235e-10	ARFRP1
ENSG00000118007	2106.94	-0.80097	0.120378	-6.6538	2.85628e-11	6.70409e-10	STAG1
ENSG00000051341	4123.9	-0.591426	0.0889023	-6.65254	2.88082e-11	6.7574e-10	POLQ
ENSG00000176783	896.019	-0.856389	0.12875	-6.65159	2.8994e-11	6.79666e-10	RUFY1
ENSG00000198727	6709.74	0.663116	0.0997093	6.65049	2.92113e-11	6.84327e-10	MT-CYB
ENSG00000076201	1408.69	-0.849341	0.127765	-6.64768	2.97754e-11	6.97098e-10	PTPN23
ENSG00000166341	281.605	-1.26025	0.189691	-6.64368	3.05939e-11	7.15809e-10	DCHS1
ENSG00000155974	622.974	0.965117	0.145278	6.64326	3.06825e-11	7.17426e-10	GRIP1
ENSG00000169180	4650.4	-0.670512	0.100935	-6.64298	3.07407e-11	7.18332e-10	XPO6
ENSG00000222046	509.79	-1.0954	0.164909	-6.64242	3.0857e-11	7.20596e-10	DCDC2B
ENSG00000067141	3162.3	0.777168	0.117025	6.64106	3.11432e-11	7.26819e-10	NEO1
ENSG00000253873	347.943	1.08481	0.163362	6.64052	3.1257e-11	7.29014e-10	PCDHGA11
ENSG00000184428	466.842	-0.972108	0.146405	-6.63984	3.14028e-11	7.31953e-10	TOP1MT
ENSG00000077514	1131.55	-0.786576	0.11847	-6.63947	3.14811e-11	7.33315e-10	POLD3
ENSG00000099204	1506.25	0.745011	0.112263	6.63629	3.21668e-11	7.48815e-10	ABLIM1
ENSG00000143190	2148.88	0.676509	0.101951	6.63562	3.23131e-11	7.51274e-10	POU2F1
ENSG00000163482	1209.34	-0.747436	0.112638	-6.63571	3.22938e-11	7.51274e-10	STK36
ENSG00000233948	794.329	-2.08871	0.314808	-6.63488	3.2477e-11	7.5461e-10	TRIM27
ENSG00000173585	150.722	1.74238	0.262728	6.63187	3.31471e-11	7.69696e-10	CCR9
ENSG00000150756	635.067	1.12377	0.169478	6.63078	3.33913e-11	7.74879e-10	FAM173B
ENSG00000143520	170.714	1.45435	0.219355	6.63013	3.3539e-11	7.77819e-10	FLG2
ENSG00000163697	1167.92	0.815233	0.122996	6.62811	3.40006e-11	7.88029e-10	APBB2
ENSG00000174501	3280.73	0.698862	0.105475	6.62584	3.45274e-11	7.99737e-10	ANKRD36C
ENSG00000123066	3427.08	0.612132	0.0923908	6.62547	3.46156e-11	8.01276e-10	MED13L
ENSG00000092098	1575.04	-0.77111	0.116395	-6.62496	3.4733e-11	8.03493e-10	RNF31
ENSG00000173530	317.158	1.1709	0.176798	6.6228	3.52461e-11	8.14852e-10	TNFRSF10D
ENSG00000130649	267.957	-1.52552	0.230378	-6.62182	3.54794e-11	8.19731e-10	CYP2E1
ENSG00000136715	1101.92	-0.791848	0.119622	-6.61958	3.60214e-11	8.31735e-10	SAP130
ENSG00000140262	1262.89	0.746907	0.112839	6.61923	3.61073e-11	8.33197e-10	TCF12
ENSG00000234882	96.4503	1.85464	0.280253	6.61773	3.64757e-11	8.41173e-10	EIF3EP1
ENSG00000013288	1517.28	-0.803947	0.121501	-6.61677	3.67123e-11	8.46101e-10	MAN2B2
ENSG00000083817	234.616	1.32532	0.200304	6.61655	3.67678e-11	8.46577e-10	ZNF416
ENSG00000145945	29.561	-2.40661	0.363733	-6.61641	3.68017e-11	8.46577e-10	FAM50B
ENSG00000160214	2996.99	-0.644055	0.0973414	-6.61645	3.67916e-11	8.46577e-10	RRP1
ENSG00000168575	1117.67	-0.872418	0.131896	-6.61444	3.72967e-11	8.5743e-10	SLC20A2
ENSG00000169504	566.239	1.09723	0.166019	6.6091	3.86676e-11	8.88393e-10	CLIC4
ENSG00000136848	843.119	-1.08023	0.16345	-6.60894	3.87078e-11	8.88763e-10	DAB2IP
ENSG00000160285	2634.67	-0.649669	0.098306	-6.60864	3.87854e-11	8.89993e-10	LSS
ENSG00000228835	68.6787	2.05619	0.311323	6.60468	3.98374e-11	9.13566e-10
ENSG00000103353	1556.47	-0.701079	0.106162	-6.60386	4.00597e-11	9.18092e-10	UBFD1
ENSG00000105568	3336.49	-0.637872	0.0965941	-6.60364	4.01196e-11	9.18895e-10	PPP2R1A
ENSG00000135069	1044.51	-0.924906	0.140069	-6.6032	4.02374e-11	9.21022e-10	PSAT1
ENSG00000163915	708.251	0.932931	0.141303	6.60233	4.04738e-11	9.25859e-10	IGF2BP2-AS1
ENSG00000164818	1367.62	-0.873467	0.132301	-6.60211	4.05333e-11	9.26648e-10	DNAAF5
ENSG00000259423	24.4028	2.41337	0.365582	6.60144	4.0718e-11	9.30294e-10
ENSG00000164828	3102.85	-0.623325	0.0944261	-6.6012	4.07847e-11	9.31241e-10	SUN1
ENSG00000164880	3938.47	-0.67686	0.102576	-6.59865	4.14926e-11	9.4682e-10	INTS1
ENSG00000254717	35.6463	2.37798	0.360423	6.59777	4.17398e-11	9.51873e-10	GLYATL1P2
ENSG00000163931	4603.16	-0.590129	0.0894691	-6.5959	4.22686e-11	9.63338e-10	TKT
ENSG00000150556	152.6	1.54849	0.234854	6.59342	4.29799e-11	9.78945e-10	LYPD6B
ENSG00000187164	1060.88	0.827292	0.12548	6.59302	4.30974e-11	9.81017e-10	SHTN1
ENSG00000117507	239.074	1.37884	0.209147	6.5927	4.31909e-11	9.8254e-10	FMO6P
ENSG00000278087	4313.07	-0.642324	0.0974371	-6.59219	4.33399e-11	9.85323e-10	NOMO3
ENSG00000150938	1388.32	0.846143	0.128363	6.5918	4.34515e-11	9.87253e-10	CRIM1
ENSG00000078319	376.127	1.05239	0.159655	6.59168	4.34886e-11	9.87487e-10	PMS2P1
ENSG00000164896	1439.4	-0.749076	0.113647	-6.59124	4.36171e-11	9.89798e-10	FASTK
ENSG00000110046	1423.37	-0.926888	0.140709	-6.58727	4.47998e-11	1.01601e-09	ATG2A
ENSG00000163283	102.481	1.83766	0.279067	6.585	4.54878e-11	1.03098e-09	ALPP
ENSG00000196312	1531	-0.723598	0.109979	-6.57945	4.72195e-11	1.06958e-09	MFSD14C
ENSG00000221818	335.179	1.2624	0.19189	6.57873	4.74476e-11	1.07408e-09	EBF2
ENSG00000198739	36.3024	2.33613	0.355183	6.57727	4.79152e-11	1.08401e-09	LRRTM3
ENSG00000133401	1330.57	0.75153	0.11431	6.57449	4.88207e-11	1.10381e-09	PDZD2
ENSG00000129521	491.531	1.06657	0.162252	6.57356	4.91271e-11	1.11006e-09	EGLN3
ENSG00000230747	63.0922	2.02838	0.308721	6.57027	5.02228e-11	1.13413e-09
ENSG00000182912	114.422	-1.73958	0.264783	-6.56981	5.03782e-11	1.13694e-09	TSPEAR-AS2
ENSG00000100280	2460.05	-0.692715	0.105463	-6.56835	5.08773e-11	1.14618e-09	AP1B1
ENSG00000214706	995.813	-0.877972	0.133667	-6.56834	5.08809e-11	1.14618e-09	IFRD2
ENSG00000278728	192.7	1.43977	0.219193	6.56852	5.08189e-11	1.14618e-09	CNTNAP2
ENSG00000106125	1359.69	-0.740714	0.112791	-6.56714	5.12918e-11	1.15474e-09	MINDY4
ENSG00000133710	45.0274	-2.36311	0.359886	-6.56627	5.15924e-11	1.1608e-09	SPINK5
ENSG00000278828	444.838	-1.45831	0.222132	-6.56505	5.20145e-11	1.16958e-09	HIST1H3H
ENSG00000110958	1960.54	-0.710906	0.108303	-6.56406	5.23631e-11	1.1767e-09	PTGES3
ENSG00000226928	58.5708	2.20756	0.336444	6.56145	5.32871e-11	1.19674e-09	RPS14P4
ENSG00000239407	271.016	-1.24455	0.189729	-6.55958	5.39599e-11	1.21111e-09
ENSG00000227322	210.233	-1.49636	0.228152	-6.55862	5.43094e-11	1.21822e-09	RXRB
ENSG00000175792	2297.08	-0.643219	0.0980846	-6.5578	5.46067e-11	1.22414e-09	RUVBL1
ENSG00000271013	244.076	1.22971	0.187535	6.55725	5.48089e-11	1.22719e-09	LRRC37A9P
ENSG00000282486	244.076	1.22971	0.187535	6.55725	5.48089e-11	1.22719e-09	LRRC37A9P
ENSG00000100196	1229.31	-0.8025	0.12241	-6.55583	5.53338e-11	1.23819e-09	KDELR3
ENSG00000197301	991.237	0.788205	0.120248	6.55483	5.57055e-11	1.24575e-09
ENSG00000149925	3275.84	-0.87126	0.132943	-6.55365	5.61491e-11	1.25491e-09	ALDOA
ENSG00000225849	12.2685	2.30596	0.351932	6.55227	5.66673e-11	1.26573e-09	MKRN7P
ENSG00000104381	488.207	-1.16978	0.178596	-6.54987	5.75866e-11	1.28549e-09	GDAP1
ENSG00000167118	296.011	-1.21858	0.186068	-6.54908	5.78919e-11	1.29152e-09	URM1
ENSG00000117385	2478.1	-0.646283	0.0986988	-6.54803	5.8301e-11	1.29986e-09	P3H1
ENSG00000085662	615.055	-0.880876	0.134567	-6.54601	5.90936e-11	1.31674e-09	AKR1B1
ENSG00000238227	578.907	-1.07543	0.164336	-6.54412	5.98471e-11	1.33272e-09	TMEM250
ENSG00000140853	550.751	1.06122	0.162172	6.5438	5.99764e-11	1.3348e-09	NLRC5
ENSG00000095794	503.91	0.9424	0.144023	6.5434	6.01372e-11	1.33677e-09	CREM
ENSG00000145349	945.88	0.778107	0.118914	6.54343	6.01242e-11	1.33677e-09	CAMK2D
ENSG00000273108	393.685	-1.13367	0.173258	-6.54322	6.02084e-11	1.33755e-09
ENSG00000185803	206.217	-1.33781	0.204516	-6.54135	6.09661e-11	1.35356e-09	SLC52A2
ENSG00000103064	2005.74	-0.678498	0.103803	-6.53641	6.3011e-11	1.39813e-09	SLC7A6
ENSG00000158805	2531.04	-0.822497	0.125882	-6.53389	6.40813e-11	1.42071e-09	ZNF276
ENSG00000170571	459.119	1.08245	0.165668	6.53384	6.41059e-11	1.42071e-09	EMB
ENSG00000179094	450.786	-0.999868	0.153068	-6.53219	6.48168e-11	1.43561e-09	PER1
ENSG00000101144	908.365	-0.904888	0.13854	-6.5316	6.50725e-11	1.44041e-09	BMP7
ENSG00000184903	694.866	1.03656	0.158779	6.5283	6.65203e-11	1.47157e-09	IMMP2L
ENSG00000236177	31.3144	2.34853	0.35977	6.52788	6.67049e-11	1.47477e-09	HLA-DPA1
ENSG00000188529	2953.28	0.827194	0.126734	6.527	6.70995e-11	1.48199e-09	SRSF10
ENSG00000276776	215.794	1.35153	0.207068	6.52697	6.71117e-11	1.48199e-09	TC2N
ENSG00000180219	79.3274	1.86614	0.285919	6.52682	6.71789e-11	1.48259e-09	FAM71C
ENSG00000234616	2523.28	-0.752811	0.115346	-6.52657	6.72935e-11	1.48423e-09	JRK
ENSG00000111344	197.31	1.49179	0.228608	6.52553	6.77593e-11	1.49362e-09	RASAL1
ENSG00000125970	1683.04	-0.769497	0.117936	-6.52468	6.81451e-11	1.50122e-09	RALY
ENSG00000203799	645.946	-0.88272	0.135314	-6.52349	6.86908e-11	1.51234e-09	CCDC162P
ENSG00000154734	6051.89	0.839442	0.128692	6.52289	6.89648e-11	1.51747e-09	ADAMTS1
ENSG00000236188	23.0127	-2.38425	0.365653	-6.52053	7.00592e-11	1.54063e-09	PRKX-AS1
ENSG00000196428	984.768	-0.867894	0.133162	-6.51757	7.1456e-11	1.57042e-09	TSC22D2
ENSG00000140992	1828.06	-0.734604	0.112719	-6.51711	7.16758e-11	1.57431e-09	PDPK1
ENSG00000124181	3449.76	-0.667263	0.1024	-6.51627	7.20787e-11	1.58222e-09	PLCG1
ENSG00000106852	134.115	-1.62085	0.248762	-6.51565	7.23742e-11	1.58776e-09	LHX6
ENSG00000197386	7599.43	-0.659941	0.101295	-6.51504	7.26723e-11	1.59336e-09	HTT
ENSG00000006468	60.6429	1.99748	0.306611	6.51471	7.28283e-11	1.59583e-09	ETV1
ENSG00000101190	649.833	-0.854744	0.13121	-6.51432	7.30174e-11	1.59903e-09	TCFL5
ENSG00000172460	29.9981	-2.36218	0.362662	-6.51343	7.34559e-11	1.60767e-09	PRSS30P
ENSG00000156531	1400.31	-0.688414	0.105704	-6.51265	7.38345e-11	1.615e-09	PHF6
ENSG00000157954	1141.51	-0.723287	0.111151	-6.50727	7.65297e-11	1.67297e-09	WIPI2
ENSG00000146950	63.3615	-2.06131	0.316802	-6.50664	7.68505e-11	1.67899e-09	SHROOM2
ENSG00000168003	4126.38	-0.686607	0.105528	-6.50639	7.69803e-11	1.68083e-09	SLC3A2
ENSG00000261754	50.4589	2.09675	0.322308	6.50544	7.74643e-11	1.6904e-09
ENSG00000176248	1323.09	-0.767187	0.117946	-6.50453	7.79341e-11	1.69964e-09	ANAPC2
ENSG00000253972	25.5223	2.36981	0.364488	6.50174	7.93956e-11	1.7305e-09	MAL2-AS1
ENSG00000204104	873.56	-0.817343	0.125743	-6.5001	8.02659e-11	1.74843e-09	TRAF3IP1
ENSG00000197841	391.193	1.187	0.182651	6.49874	8.09928e-11	1.76323e-09	ZNF181
ENSG00000173068	459.292	1.04804	0.161274	6.4985	8.11244e-11	1.76505e-09	BNC2
ENSG00000105438	744.85	-0.848091	0.130556	-6.496	8.24819e-11	1.79353e-09	KDELR1
ENSG00000081913	1968.67	0.644632	0.0992463	6.49527	8.28828e-11	1.80119e-09	PHLPP1
ENSG00000240429	122.8	1.61008	0.247999	6.49227	8.45502e-11	1.83634e-09	LRRFIP1P1
ENSG00000066117	1169.12	-0.744608	0.114701	-6.49175	8.48453e-11	1.84167e-09	SMARCD1
ENSG00000004487	1966.97	0.812947	0.125332	6.48635	8.79414e-11	1.90733e-09	KDM1A
ENSG00000240695	397.941	-1.10913	0.170997	-6.48629	8.79735e-11	1.90733e-09
ENSG00000126945	423.521	-1.37159	0.211495	-6.48522	8.86035e-11	1.91986e-09	HNRNPH2
ENSG00000197808	426.44	1.04915	0.161783	6.48491	8.8782e-11	1.9226e-09	ZNF461
ENSG00000106701	659.483	-0.858603	0.132429	-6.48349	8.9626e-11	1.93974e-09	FSD1L
ENSG00000272463	65.7658	1.98915	0.306914	6.48114	9.1035e-11	1.96908e-09
ENSG00000184985	75.7595	-2.04779	0.316019	-6.47996	9.17478e-11	1.98334e-09	SORCS2
ENSG00000140545	1503.71	0.734989	0.113496	6.47591	9.4243e-11	2.03609e-09	MFGE8
ENSG00000137831	1249.74	0.833378	0.128756	6.47253	9.63743e-11	2.08092e-09	UACA
ENSG00000242207	267.64	1.26925	0.196107	6.47221	9.65826e-11	2.0842e-09	HOXB-AS4
ENSG00000171033	126.691	1.76758	0.273112	6.47199	9.672e-11	2.08595e-09	PKIA
ENSG00000189144	562.578	0.930711	0.143871	6.46908	9.86034e-11	2.12532e-09	ZNF573
ENSG00000267374	508.546	-0.988475	0.152921	-6.46394	1.02014e-10	2.19755e-09
ENSG00000253305	290.432	1.14225	0.176769	6.46186	1.03424e-10	2.22664e-09	PCDHGB6
ENSG00000244578	163.638	-1.50527	0.232958	-6.46155	1.03636e-10	2.2299e-09	LINC01391
ENSG00000121764	286.633	-1.19245	0.184551	-6.46134	1.03782e-10	2.23174e-09	HCRTR1
ENSG00000102316	1155.92	-1.12043	0.173418	-6.46089	1.04089e-10	2.23704e-09	MAGED2
ENSG00000013573	12551.5	-0.541735	0.0838791	-6.45852	1.05734e-10	2.27106e-09	DDX11
ENSG00000135299	1190.56	0.754596	0.116927	6.45359	1.0923e-10	2.34466e-09	ANKRD6
ENSG00000184743	865.7	-0.848045	0.131408	-6.45351	1.09287e-10	2.34466e-09	ATL3
ENSG00000260063	95.4031	1.74056	0.269858	6.44991	1.11918e-10	2.39972e-09
ENSG00000260515	366.117	1.08721	0.168573	6.4495	1.12221e-10	2.4048e-09
ENSG00000144642	400.413	1.1176	0.173332	6.44775	1.13525e-10	2.43134e-09	RBMS3
ENSG00000271826	619.648	-0.86631	0.134407	-6.44542	1.15284e-10	2.46758e-09	PLS3-AS1
ENSG00000140284	392.282	1.28185	0.198898	6.44476	1.15783e-10	2.4754e-09	SLC27A2
ENSG00000262999	365.922	-1.09863	0.170467	-6.44482	1.15737e-10	2.4754e-09
ENSG00000170356	21.4781	2.35578	0.365552	6.44444	1.16031e-10	2.47926e-09	OR2A20P
ENSG00000141452	795.576	-0.870704	0.135156	-6.4422	1.17754e-10	2.51462e-09	RMC1
ENSG00000228794	575.063	0.880536	0.136705	6.44114	1.18579e-10	2.53079e-09	LINC01128
ENSG00000250846	34.6285	2.31078	0.358837	6.43964	1.19756e-10	2.55443e-09	EPHA5-AS1
ENSG00000162738	413.095	-1.1281	0.175186	-6.43941	1.19936e-10	2.55678e-09	VANGL2
ENSG00000215421	1169.44	0.761146	0.118236	6.43753	1.21437e-10	2.5873e-09	ZNF407
ENSG00000276417	223.853	1.36232	0.211791	6.43236	1.25635e-10	2.67519e-09
ENSG00000152894	795.566	0.834591	0.129785	6.43056	1.27137e-10	2.70561e-09	PTPRK
ENSG00000160714	451.985	-0.998758	0.155356	-6.42884	1.28579e-10	2.73472e-09	UBE2Q1
ENSG00000104731	2913.27	-0.643025	0.100038	-6.42784	1.29431e-10	2.75128e-09	KLHDC4
ENSG00000167515	420.652	-0.977897	0.152168	-6.42644	1.30631e-10	2.77518e-09	TRAPPC2L
ENSG00000103037	1550.38	-0.733488	0.114153	-6.42548	1.31451e-10	2.79099e-09	SETD6
ENSG00000207405	307.435	-1.45747	0.22688	-6.42397	1.32764e-10	2.81724e-09	SNORA64
ENSG00000260725	121.477	1.64277	0.255729	6.42385	1.32872e-10	2.81792e-09
ENSG00000004961	146.28	-1.80639	0.281228	-6.42322	1.33422e-10	2.82797e-09	HCCS
ENSG00000224596	57.261	2.04804	0.318886	6.42249	1.34062e-10	2.8399e-09	ZMIZ1-AS1
ENSG00000170017	591.666	0.948706	0.147769	6.42019	1.36104e-10	2.8815e-09	ALCAM
ENSG00000188290	554.492	0.927303	0.144476	6.41839	1.37725e-10	2.91416e-09	HES4
ENSG00000106772	229.631	1.41794	0.220962	6.41712	1.38879e-10	2.9369e-09	PRUNE2
ENSG00000067842	107.766	1.71229	0.266842	6.41687	1.39102e-10	2.93993e-09	ATP2B3
ENSG00000069667	1237.34	0.752024	0.117202	6.41646	1.39476e-10	2.94615e-09	RORA
ENSG00000135636	90.432	-1.87452	0.292225	-6.41464	1.41159e-10	2.97999e-09	DYSF
ENSG00000274895	226.479	1.31585	0.205155	6.41396	1.41786e-10	2.99152e-09
ENSG00000245526	156.701	1.51477	0.236224	6.41243	1.43219e-10	3.02002e-09	LINC00461
ENSG00000169972	416.984	0.998564	0.15573	6.41216	1.43472e-10	3.02362e-09	PUSL1
ENSG00000275832	95.998	1.88596	0.294327	6.4077	1.4773e-10	3.11159e-09	ARHGAP23
ENSG00000136699	2986.3	-0.657234	0.102584	-6.40676	1.4864e-10	3.12899e-09	SMPD4
ENSG00000117501	178.445	1.6208	0.2531	6.40382	1.51541e-10	3.18822e-09	MROH9
ENSG00000258525	437.836	0.986902	0.154131	6.40302	1.52328e-10	3.20297e-09
ENSG00000138166	158.487	1.59385	0.24896	6.40203	1.53325e-10	3.22209e-09	DUSP5
ENSG00000270344	483.87	1.02548	0.160232	6.39997	1.55403e-10	3.2639e-09	POC1B-AS1
ENSG00000278704	822.887	0.780606	0.12198	6.39949	1.559e-10	3.27249e-09
ENSG00000003400	767.534	0.875021	0.136783	6.39717	1.58279e-10	3.31865e-09	CASP10
ENSG00000129749	171.168	-1.40079	0.218967	-6.39726	1.58191e-10	3.31865e-09	CHRNA10
ENSG00000178055	34.1599	-2.26719	0.354427	-6.39678	1.58683e-10	3.32524e-09	PRSS42
ENSG00000278183	1899.54	-0.819563	0.12816	-6.39487	1.60685e-10	3.36528e-09	ABCC1
ENSG00000283052	33.9516	2.25985	0.353402	6.39456	1.61009e-10	3.37016e-09	LINC02456
ENSG00000137819	626.305	0.88699	0.138724	6.39391	1.61692e-10	3.38253e-09	PAQR5
ENSG00000135899	166.562	1.45692	0.227893	6.39301	1.62655e-10	3.40076e-09	SP110
ENSG00000178538	989.656	0.950708	0.148717	6.39272	1.62956e-10	3.40511e-09	CA8
ENSG00000273993	796.331	0.834234	0.130546	6.39033	1.65526e-10	3.45686e-09	PTPRK
ENSG00000173930	270.661	1.17517	0.183923	6.38949	1.6644e-10	3.47399e-09	SLCO4C1
ENSG00000168916	1208.33	0.905591	0.141764	6.388	1.68071e-10	3.50604e-09	ZNF608
ENSG00000232043	442.079	-0.961434	0.150542	-6.38647	1.69754e-10	3.53915e-09
ENSG00000205209	289.784	1.18611	0.185735	6.38605	1.7023e-10	3.54709e-09	SCGB2B2
ENSG00000157216	791.151	-0.802311	0.125682	-6.38368	1.72886e-10	3.6004e-09	SSBP3
ENSG00000159399	1317.02	-0.977042	0.153075	-6.38278	1.73897e-10	3.61942e-09	HK2
ENSG00000023318	700.981	-0.953675	0.149528	-6.37791	1.79527e-10	3.73448e-09	ERP44
ENSG00000242675	36.9975	-2.23506	0.350501	-6.37675	1.80889e-10	3.76071e-09	RPS16P9
ENSG00000158055	94.9171	1.78898	0.280871	6.36938	1.89791e-10	3.94355e-09	GRHL3
ENSG00000168397	1470.98	-0.793456	0.124584	-6.36886	1.90439e-10	3.9548e-09	ATG4B
ENSG00000186481	729.691	0.831008	0.130522	6.36678	1.93034e-10	4.00643e-09	ANKRD20A5P
ENSG00000103043	1191.95	-0.852953	0.134052	-6.36286	1.98034e-10	4.10789e-09	VAC14
ENSG00000111912	701.707	0.896978	0.141082	6.35787	2.04568e-10	4.24105e-09	NCOA7
ENSG00000244693	23.8375	2.32127	0.365225	6.35571	2.07461e-10	4.29863e-09	CTAGE8
ENSG00000174915	789.667	-0.850469	0.133848	-6.35399	2.09805e-10	4.34474e-09	PTDSS2
ENSG00000177646	3106.02	-0.625131	0.0983943	-6.35333	2.10706e-10	4.36096e-09	ACAD9
ENSG00000184205	689.924	0.843429	0.132779	6.35214	2.12339e-10	4.3923e-09	TSPYL2
ENSG00000140443	6181.29	0.588112	0.092603	6.3509	2.14063e-10	4.42548e-09	IGF1R
ENSG00000226306	267.83	1.1872	0.187013	6.34824	2.17796e-10	4.50014e-09	NPY6R
ENSG00000155827	819.139	-0.959996	0.151241	-6.34746	2.18896e-10	4.52034e-09	RNF20
ENSG00000176142	859.182	-0.840766	0.13246	-6.34732	2.19099e-10	4.52202e-09	TMEM39A
ENSG00000100599	416.895	-1.09618	0.172718	-6.34663	2.20081e-10	4.53974e-09	RIN3
ENSG00000234514	25.5379	-2.312	0.364332	-6.34587	2.21172e-10	4.5597e-09	LST1
ENSG00000250820	152.555	-1.56254	0.246252	-6.34528	2.22014e-10	4.57451e-09
ENSG00000213988	173.347	1.37936	0.217434	6.3438	2.2416e-10	4.61614e-09	ZNF90
ENSG00000100350	1995.51	-0.716078	0.112884	-6.34349	2.24624e-10	4.62097e-09	FOXRED2
ENSG00000137727	261.008	1.15173	0.181561	6.34347	2.24644e-10	4.62097e-09	ARHGAP20
ENSG00000205424	56.8241	-2.00992	0.316873	-6.34299	2.25345e-10	4.6328e-09
ENSG00000268006	418.796	-0.970352	0.15301	-6.34177	2.27134e-10	4.66698e-09	PTOV1-AS1
ENSG00000065621	1772.39	0.634752	0.100094	6.34157	2.2744e-10	4.67068e-09	GSTO2
ENSG00000235914	15.9666	2.29896	0.362528	6.34146	2.27598e-10	4.67132e-09	MACROD2-AS1
ENSG00000120729	284.52	1.16608	0.183905	6.34065	2.28794e-10	4.69327e-09	MYOT
ENSG00000103199	1585.98	-0.740268	0.116779	-6.33906	2.31169e-10	4.73935e-09	ZNF500
ENSG00000122025	95.8624	1.81831	0.286945	6.33678	2.34617e-10	4.80738e-09	FLT3
ENSG00000132361	2879.12	-0.68998	0.108888	-6.3366	2.34892e-10	4.81034e-09	CLUH
ENSG00000229852	1436.48	0.726965	0.11473	6.33632	2.35318e-10	4.81639e-09
ENSG00000267698	307.297	1.14025	0.18003	6.33369	2.39366e-10	4.89653e-09
ENSG00000080947	1101.54	0.982909	0.155209	6.33283	2.40708e-10	4.92126e-09	CROCCP3
ENSG00000095397	712.281	-0.951646	0.150323	-6.33066	2.44115e-10	4.98815e-09	WHRN
ENSG00000244198	344.839	1.0399	0.164339	6.32778	2.48706e-10	5.07915e-09
ENSG00000100034	1812.56	-0.845806	0.133677	-6.32723	2.49603e-10	5.09466e-09	PPM1F
ENSG00000110514	2570.32	-0.648611	0.102545	-6.32514	2.53001e-10	5.16116e-09	MADD
ENSG00000126733	96.5657	-1.72757	0.273148	-6.32467	2.53777e-10	5.17413e-09	DACH2
ENSG00000236576	30.8666	2.25888	0.357193	6.32397	2.54926e-10	5.19469e-09
ENSG00000058262	3205.13	-0.769254	0.121689	-6.32148	2.59073e-10	5.2763e-09	SEC61A1
ENSG00000073670	995.752	0.957372	0.151465	6.32073	2.60333e-10	5.29904e-09	ADAM11
ENSG00000123612	66.3933	1.92952	0.305308	6.31991	2.61714e-10	5.32421e-09	ACVR1C
ENSG00000197989	3246.07	-0.810291	0.128282	-6.31648	2.6758e-10	5.44056e-09	SNHG12
ENSG00000101391	1330.84	-0.681863	0.107953	-6.3163	2.67899e-10	5.44404e-09	CDK5RAP1
ENSG00000139044	954.946	-0.869801	0.137711	-6.31615	2.68159e-10	5.44633e-09	B4GALNT3
ENSG00000261236	812.842	-0.885408	0.140243	-6.31337	2.73023e-10	5.54206e-09	BOP1
ENSG00000110108	528.238	-0.99547	0.157691	-6.3128	2.74032e-10	5.55949e-09	TMEM109
ENSG00000230426	253.904	-1.23194	0.195229	-6.31023	2.78622e-10	5.64951e-09	ERVMER61-1
ENSG00000116667	972.448	0.971162	0.153924	6.30936	2.80189e-10	5.67817e-09	C1orf21
ENSG00000054654	6058.54	0.599658	0.0950554	6.3085	2.81745e-10	5.70657e-09	SYNE2
ENSG00000233115	64.1539	1.98571	0.314854	6.30675	2.84952e-10	5.76837e-09	FAM90A11P
ENSG00000133961	1972.64	0.638387	0.101227	6.30651	2.85403e-10	5.77433e-09	NUMB
ENSG00000253298	248.019	1.2175	0.193125	6.30422	2.89655e-10	5.85715e-09	LINC01845
ENSG00000130779	2876.9	0.572009	0.0907488	6.30322	2.91532e-10	5.89189e-09	CLIP1
ENSG00000063601	1297.92	-0.711754	0.112943	-6.30187	2.94083e-10	5.9402e-09	MTMR1
ENSG00000132768	669.49	-0.864673	0.137211	-6.30176	2.9429e-10	5.94112e-09	DPH2
ENSG00000151320	630.718	1.01153	0.160543	6.30069	2.96316e-10	5.97875e-09	AKAP6
ENSG00000058453	1349.6	0.817109	0.129702	6.29991	2.97828e-10	6.00598e-09	CROCC
ENSG00000177455	80.1704	-1.8332	0.290996	-6.29975	2.98122e-10	6.00862e-09	CD19
ENSG00000215041	1926.51	-0.707394	0.11231	-6.29857	3.00409e-10	6.05141e-09	NEURL4
ENSG00000230322	73.0132	1.86931	0.296858	6.297	3.03458e-10	6.10951e-09
ENSG00000120129	776.886	0.867294	0.13775	6.29615	3.05139e-10	6.14001e-09	DUSP1
ENSG00000169604	943.068	0.803079	0.127553	6.29605	3.05328e-10	6.14047e-09	ANTXR1
ENSG00000140988	3284.57	-0.7854	0.12475	-6.29582	3.05783e-10	6.14626e-09	RPS2
ENSG00000134686	1107.22	-0.763894	0.121386	-6.2931	3.11194e-10	6.24823e-09	PHC2
ENSG00000241878	1430.34	-0.709149	0.112686	-6.29312	3.11151e-10	6.24823e-09	PISD
ENSG00000134986	1316.86	0.73405	0.116657	6.29238	3.12626e-10	6.27358e-09	NREP
ENSG00000142920	535.894	-1.01605	0.161491	-6.2917	3.14004e-10	6.29782e-09	AZIN2
ENSG00000261116	24.1681	2.29641	0.365003	6.29146	3.14484e-10	6.30402e-09
ENSG00000198947	697.73	0.835577	0.132873	6.28854	3.20465e-10	6.42042e-09	DMD
ENSG00000099991	7340.56	-0.62949	0.100105	-6.28831	3.2094e-10	6.42646e-09	CABIN1
ENSG00000058091	766.192	0.877885	0.139622	6.28758	3.22453e-10	6.45326e-09	CDK14
ENSG00000103888	887.535	0.888375	0.141319	6.2863	3.25125e-10	6.50321e-09	CEMIP
ENSG00000119392	768.74	-0.894574	0.142334	-6.28503	3.278e-10	6.55317e-09	GLE1
ENSG00000110237	806.493	0.841649	0.133957	6.28299	3.32129e-10	6.63611e-09	ARHGEF17
ENSG00000169021	710.376	0.952999	0.151692	6.28248	3.33224e-10	6.65439e-09	UQCRFS1
ENSG00000239900	2640.38	-0.690751	0.109989	-6.28021	3.38114e-10	6.74839e-09	ADSL
ENSG00000196735	379.016	1.10079	0.175332	6.27834	3.42211e-10	6.82649e-09	HLA-DQA1
ENSG00000166439	2177.52	-0.706884	0.112671	-6.27386	3.52199e-10	7.02193e-09	RNF169
ENSG00000249363	155.419	1.47605	0.235309	6.27283	3.54545e-10	7.06488e-09
ENSG00000063046	3978.23	-0.643978	0.102667	-6.27252	3.55253e-10	7.07519e-09	EIF4B
ENSG00000156860	1037.07	-0.920136	0.14674	-6.27053	3.5982e-10	7.16227e-09	FBRS
ENSG00000011376	2553.9	-0.709797	0.113208	-6.26986	3.61377e-10	7.1894e-09	LARS2
ENSG00000007944	558.407	0.966784	0.154201	6.26963	3.61902e-10	7.19597e-09	MYLIP
ENSG00000108100	1012.75	0.733204	0.116999	6.26678	3.68582e-10	7.32484e-09	CCNY
ENSG00000158458	366.474	1.05435	0.168273	6.26573	3.7109e-10	7.36837e-09	NRG2
ENSG00000184254	269.094	1.19583	0.190854	6.26569	3.71171e-10	7.36837e-09	ALDH1A3
ENSG00000172493	1703.67	0.634365	0.101308	6.26172	3.80748e-10	7.55444e-09	AFF1
ENSG00000100220	1356.06	-0.705325	0.11265	-6.2612	3.82024e-10	7.57568e-09	RTCB
ENSG00000204713	316.065	1.29408	0.206754	6.25902	3.87412e-10	7.67841e-09	TRIM27
ENSG00000176476	258.795	-1.2474	0.19931	-6.25859	3.88461e-10	7.69507e-09	SGF29
ENSG00000204271	1426.35	-0.684355	0.109375	-6.25694	3.92605e-10	7.77298e-09	SPIN3
ENSG00000167555	453.647	1.03867	0.16602	6.25631	3.94201e-10	7.80042e-09	ZNF528
ENSG00000262209	48.6195	2.09245	0.334464	6.25614	3.94623e-10	7.80458e-09	PCDHGB3
ENSG00000171606	1109.67	0.759518	0.121412	6.25568	3.95778e-10	7.81905e-09	ZNF274
ENSG00000173114	401.106	1.05228	0.16821	6.25574	3.95626e-10	7.81905e-09	LRRN3
ENSG00000127603	17596.8	0.587445	0.0939136	6.25516	3.97096e-10	7.8409e-09	MACF1
ENSG00000154767	1181.8	0.703722	0.112633	6.24791	4.1599e-10	8.20958e-09	XPC
ENSG00000204463	1288.81	-0.680159	0.108873	-6.24728	4.17653e-10	8.23799e-09	BAG6
ENSG00000162601	1685.01	-0.651781	0.104352	-6.246	4.21101e-10	8.30158e-09	MYSM1
ENSG00000141431	250.916	1.25975	0.201736	6.24453	4.25066e-10	8.37527e-09	ASXL3
ENSG00000196943	4001.97	-0.546064	0.0874563	-6.24385	4.26924e-10	8.4074e-09	NOP9
ENSG00000278812	168.678	-1.33579	0.214051	-6.24052	4.36112e-10	8.58376e-09	C8orf31
ENSG00000254122	99.7219	1.7115	0.274275	6.24007	4.37373e-10	8.604e-09	PCDHGB7
ENSG00000137103	438.571	1.04784	0.167925	6.23994	4.3773e-10	8.60644e-09	TMEM8B
ENSG00000173208	67.31	1.89771	0.304227	6.23783	4.43684e-10	8.71886e-09	ABCD2
ENSG00000082397	1588.63	0.641553	0.102937	6.23251	4.5903e-10	9.01563e-09	EPB41L3
ENSG00000188157	1812.3	0.816487	0.131012	6.23217	4.60005e-10	9.02999e-09	AGRN
ENSG00000166317	214.495	-1.32093	0.212159	-6.22615	4.78043e-10	9.37908e-09	SYNPO2L
ENSG00000275401	329.141	-1.07981	0.173444	-6.22571	4.7939e-10	9.40053e-09
ENSG00000163702	246.353	1.17604	0.188908	6.22546	4.80156e-10	9.41055e-09	IL17RC
ENSG00000279278	2081.34	-0.618909	0.0994252	-6.22487	4.81961e-10	9.44092e-09
ENSG00000182307	1231.34	-0.71246	0.114459	-6.22459	4.8281e-10	9.45254e-09	C8orf33
ENSG00000159069	919.727	-0.770642	0.123821	-6.22382	4.85193e-10	9.49416e-09	FBXW5
ENSG00000130244	1101.85	0.76645	0.123158	6.22333	4.86702e-10	9.51865e-09	FAM98C
ENSG00000197050	391.165	1.24366	0.199885	6.22186	4.91299e-10	9.60346e-09	ZNF420
ENSG00000159784	60.3247	1.9718	0.31692	6.22175	4.91639e-10	9.60504e-09	FAM131B
ENSG00000188152	867.497	-1.01375	0.162972	-6.2204	4.95889e-10	9.68294e-09	NUTM2G
ENSG00000115694	2665.73	-0.730347	0.117425	-6.21971	4.98072e-10	9.72044e-09	STK25
ENSG00000110723	837.776	0.807802	0.129881	6.21958	4.985e-10	9.72365e-09	EXPH5
ENSG00000157077	1737.35	0.636296	0.102373	6.21544	5.11796e-10	9.97772e-09	ZFYVE9
ENSG00000223776	36.3834	2.20834	0.355696	6.20851	5.34898e-10	1.04226e-08	LGALS8-AS1
ENSG00000197136	2598.67	-0.838647	0.135133	-6.20608	5.43232e-10	1.05794e-08	PCNX3
ENSG00000107890	1880.77	0.660263	0.106397	6.20567	5.44639e-10	1.06012e-08	ANKRD26
ENSG00000197959	473.828	0.973133	0.15692	6.20146	5.59403e-10	1.08829e-08	DNM3
ENSG00000275895	3185.6	0.611175	0.0985677	6.20056	5.62632e-10	1.09399e-08	U2AF1L5
ENSG00000134463	32.9946	2.18345	0.352154	6.20025	5.63723e-10	1.09554e-08	ECHDC3
ENSG00000278741	1012.73	0.922948	0.148873	6.19955	5.66242e-10	1.09986e-08	ABR
ENSG00000167566	1000.86	-0.830054	0.133894	-6.19934	5.6701e-10	1.10077e-08	NCKAP5L
ENSG00000075624	5127.06	-0.764727	0.123369	-6.1987	5.69313e-10	1.10466e-08	ACTB
ENSG00000054967	935.675	-0.889219	0.143464	-6.1982	5.71126e-10	1.10759e-08	RELT
ENSG00000006712	816.778	0.806383	0.130106	6.19787	5.72317e-10	1.10932e-08	PAF1
ENSG00000121753	883.987	-0.97639	0.157541	-6.19767	5.73045e-10	1.11015e-08	ADGRB2
ENSG00000087258	268.769	-1.17946	0.190343	-6.19649	5.77368e-10	1.11794e-08	GNAO1
ENSG00000238194	23.4334	-2.26299	0.36524	-6.19588	5.79595e-10	1.12166e-08
ENSG00000070413	2726.32	-0.65106	0.105092	-6.19516	5.82269e-10	1.12625e-08	DGCR2
ENSG00000107862	5160.71	-0.551506	0.0890364	-6.19416	5.85957e-10	1.13279e-08	GBF1
ENSG00000264714	39.1734	2.19651	0.354784	6.19112	5.97369e-10	1.15425e-08	KIAA0895LP1
ENSG00000259726	3263.93	0.6921	0.111802	6.19041	6.00072e-10	1.15886e-08	CSPG4P11
ENSG00000101181	1046.87	-0.886822	0.143284	-6.18926	6.04457e-10	1.16672e-08	MTG2
ENSG00000171793	8186.21	-0.592148	0.0956787	-6.18892	6.0578e-10	1.16867e-08	CTPS1
ENSG00000213297	32.1718	2.23316	0.360901	6.18774	6.10321e-10	1.17681e-08	ZNF625-ZNF20
ENSG00000149948	1064.68	0.711742	0.115054	6.18617	6.16422e-10	1.18795e-08	HMGA2
ENSG00000258634	984.492	-0.715577	0.115682	-6.18572	6.18196e-10	1.19075e-08
ENSG00000132153	5103.81	-0.562454	0.0910392	-6.17815	6.4857e-10	1.24852e-08	DHX30
ENSG00000149480	1710.91	-0.657752	0.106465	-6.17808	6.48863e-10	1.24852e-08	MTA2
ENSG00000180015	27.7931	-2.25178	0.364486	-6.17794	6.49426e-10	1.24895e-08
ENSG00000114529	845.311	0.843821	0.136603	6.17716	6.52637e-10	1.25448e-08	C3orf52
ENSG00000117069	133.913	1.56895	0.254009	6.17674	6.544e-10	1.25721e-08	ST6GALNAC5
ENSG00000138604	768.346	0.845195	0.13685	6.17606	6.57228e-10	1.26199e-08	GLCE
ENSG00000112972	1131.54	0.749878	0.121423	6.17574	6.58523e-10	1.26382e-08	HMGCS1
ENSG00000184014	3094.02	-0.603665	0.0977765	-6.17393	6.66125e-10	1.27774e-08	DENND5A
ENSG00000154864	567.22	0.914203	0.148109	6.1725	6.72171e-10	1.28867e-08	PIEZO2
ENSG00000283108	41.7408	2.09351	0.339183	6.1722	6.73469e-10	1.29049e-08
ENSG00000283777	6667.35	-1.34755	0.218333	-6.17199	6.74362e-10	1.29153e-08	CANX
ENSG00000116678	573.023	1.10329	0.17879	6.17088	6.79123e-10	1.29998e-08	LEPR
ENSG00000065427	1106.75	-0.719775	0.116668	-6.16946	6.85249e-10	1.31102e-08	KARS
ENSG00000164181	408.727	1.03955	0.16851	6.16908	6.86866e-10	1.31344e-08	ELOVL7
ENSG00000175137	412.578	-1.07469	0.174222	-6.16851	6.89345e-10	1.31749e-08	SH3BP5L
ENSG00000151503	4831.71	-0.567175	0.0919734	-6.16673	6.97183e-10	1.33179e-08	NCAPD3
ENSG00000166484	517.762	-1.00409	0.162854	-6.16558	7.02272e-10	1.34081e-08	MAPK7
ENSG00000079616	1928.07	-0.615851	0.0998891	-6.16535	7.03288e-10	1.34206e-08	KIF22
ENSG00000173559	2718.17	0.627721	0.101831	6.16434	7.07797e-10	1.34997e-08	NABP1
ENSG00000113812	691.871	-0.869918	0.141125	-6.16417	7.08559e-10	1.35072e-08	ACTR8
ENSG00000103005	499.12	-0.926146	0.15025	-6.16401	7.09235e-10	1.35131e-08	USB1
ENSG00000071242	788.7	-0.774248	0.125613	-6.16375	7.10413e-10	1.35286e-08	RPS6KA2
ENSG00000076706	603.644	-0.909389	0.147559	-6.16288	7.14358e-10	1.35967e-08	MCAM
ENSG00000118971	1904.59	-0.654882	0.106268	-6.16256	7.15801e-10	1.36172e-08	CCND2
ENSG00000226238	49.8816	2.02966	0.329497	6.15988	7.28001e-10	1.38421e-08
ENSG00000257446	12.2339	2.18014	0.35396	6.15928	7.30745e-10	1.38872e-08	ZNF878
ENSG00000135018	1839.9	-0.740167	0.120185	-6.15856	7.34112e-10	1.39368e-08	UBQLN1
ENSG00000155256	1540.36	-0.700856	0.113802	-6.15857	7.34056e-10	1.39368e-08	ZFYVE27
ENSG00000179965	1016.31	-0.750802	0.121923	-6.158	7.36704e-10	1.39788e-08	ZNF771
ENSG00000198915	168.67	-1.44224	0.234256	-6.15667	7.42911e-10	1.40894e-08	RASGEF1A
ENSG00000057935	1440.83	0.687496	0.111721	6.15371	7.56932e-10	1.43479e-08	MTA3
ENSG00000285043	407.209	-0.952805	0.154839	-6.15352	7.57836e-10	1.43577e-08
ENSG00000249316	89.8084	1.71111	0.278149	6.15178	7.66159e-10	1.45079e-08
ENSG00000206206	61.6741	-1.92647	0.313224	-6.15045	7.72645e-10	1.46158e-08	DAXX
ENSG00000227046	61.6741	-1.92647	0.313224	-6.15045	7.72645e-10	1.46158e-08	DAXX
ENSG00000148606	5430.81	-0.593509	0.0965083	-6.14983	7.75678e-10	1.46656e-08	POLR3A
ENSG00000077713	226.913	-1.24481	0.202432	-6.14931	7.78226e-10	1.47063e-08	SLC25A43
ENSG00000169718	2013.47	-0.648581	0.105485	-6.14855	7.81951e-10	1.47691e-08	DUS1L
ENSG00000173599	612.32	-0.838636	0.136419	-6.14749	7.87181e-10	1.48603e-08	PC
ENSG00000104953	57.0375	1.98056	0.322182	6.14733	7.87974e-10	1.48677e-08	TLE6
ENSG00000267338	71.2735	1.82153	0.296348	6.1466	7.91609e-10	1.49286e-08
ENSG00000167258	6856.46	0.541257	0.0880684	6.14587	7.95241e-10	1.49895e-08	CDK12
ENSG00000237975	667.188	0.883181	0.143707	6.1457	7.96137e-10	1.49987e-08	FLG-AS1
ENSG00000126461	685.706	-0.939646	0.152901	-6.14547	7.97276e-10	1.5007e-08	SCAF1
ENSG00000166833	691.318	0.8731	0.142075	6.14537	7.97797e-10	1.5007e-08	NAV2
ENSG00000183763	916.652	-0.75892	0.123494	-6.1454	7.97597e-10	1.5007e-08	TRAIP
ENSG00000215021	973.801	-0.72741	0.118374	-6.14499	7.99709e-10	1.50353e-08	PHB2
ENSG00000067445	1148.54	-0.866211	0.140997	-6.14347	8.07364e-10	1.51716e-08	TRO
ENSG00000138107	2979.06	-0.600554	0.0977685	-6.14261	8.11744e-10	1.52383e-08	ACTR1A
ENSG00000178662	333.329	1.33401	0.21717	6.14268	8.11401e-10	1.52383e-08	CSRNP3
ENSG00000026036	1138.87	-0.923398	0.150383	-6.1403	8.23679e-10	1.54545e-08	RTEL1-TNFRSF6B
ENSG00000135842	811.914	0.817717	0.133186	6.13966	8.26974e-10	1.55085e-08	FAM129A
ENSG00000130560	712.346	-0.849529	0.138442	-6.13636	8.44345e-10	1.58262e-08	UBAC1
ENSG00000204946	668.505	-0.830558	0.135366	-6.13566	8.48046e-10	1.58875e-08	ZNF783
ENSG00000073331	1356.31	0.704198	0.114817	6.1332	8.61266e-10	1.6127e-08	ALPK1
ENSG00000187954	956.498	-0.763718	0.124567	-6.131	8.73299e-10	1.6344e-08	CYHR1
ENSG00000283284	110.369	1.7713	0.28894	6.13033	8.76959e-10	1.64042e-08	CYP2D6
ENSG00000092421	969.555	0.810138	0.132157	6.13011	8.78193e-10	1.6419e-08	SEMA6A
ENSG00000224055	145.302	1.4148	0.230835	6.12904	8.8411e-10	1.65213e-08	GAPDHP55
ENSG00000143355	97.7905	1.85756	0.303098	6.12857	8.86747e-10	1.65538e-08	LHX9
ENSG00000167110	1216.96	-0.811474	0.132407	-6.12861	8.8649e-10	1.65538e-08	GOLGA2
ENSG00000101367	965.428	-0.783168	0.127837	-6.12632	8.9937e-10	1.6781e-08	MAPRE1
ENSG00000065600	1142.06	-0.701027	0.114488	-6.12317	9.17342e-10	1.71077e-08	TMEM206
ENSG00000147548	2399.26	-0.577406	0.0943115	-6.12233	9.2219e-10	1.71894e-08	NSD3
ENSG00000116337	1327.17	-0.726139	0.118643	-6.12039	9.33491e-10	1.73913e-08	AMPD2
ENSG00000183798	350.557	-1.01381	0.165667	-6.11956	9.38368e-10	1.74733e-08	EMILIN3
ENSG00000037637	1952.68	0.631072	0.103132	6.1191	9.41071e-10	1.75148e-08	FBXO42
ENSG00000126861	707.124	0.829509	0.135565	6.1189	9.42259e-10	1.75281e-08	OMG
ENSG00000105464	132.584	-1.46076	0.238737	-6.1187	9.43447e-10	1.75414e-08	GRIN2D
ENSG00000196247	864.163	0.7686	0.125638	6.11759	9.50039e-10	1.76551e-08	ZNF107
ENSG00000054690	2373.89	0.632906	0.103488	6.11575	9.61047e-10	1.78506e-08	PLEKHH1
ENSG00000196437	456.262	0.939538	0.153644	6.11504	9.65316e-10	1.79209e-08	ZNF569
ENSG00000089597	10096	-0.71341	0.116703	-6.11305	9.77431e-10	1.81367e-08	GANAB
ENSG00000169155	981.17	-0.959258	0.156947	-6.11199	9.83948e-10	1.82393e-08	ZBTB43
ENSG00000185002	62.1681	2.01087	0.329001	6.11204	9.83665e-10	1.82393e-08	RFX6
ENSG00000036549	2012.34	-0.643927	0.10542	-6.10822	1.00749e-09	1.86587e-08
ENSG00000187391	1197.9	1.7269	0.282718	6.1082	1.00758e-09	1.86587e-08	MAGI2
ENSG00000117266	888.673	0.801697	0.131329	6.10451	1.03114e-09	1.90759e-08	CDK18
ENSG00000182674	410.272	0.935111	0.153182	6.10458	1.03072e-09	1.90759e-08	KCNB2
ENSG00000259848	696.121	-0.773786	0.126819	-6.10149	1.05087e-09	1.94311e-08
ENSG00000135720	3195.03	-0.596454	0.0977652	-6.10088	1.05486e-09	1.94951e-08	DYNC1LI2
[truncated: 60,566 more rows]

## Sheet: shDrosha
ensembl gene ID	baseMean	log2 fc	standard error	stat	pvalue	padj	gene symbol
ENSG00000245532	78169.3	1.42512	0.11599	12.2866	1.06907e-34	1.67727e-30	NEAT1
ENSG00000196924	12930.3	-0.854431	0.0965283	-8.8516	8.62702e-19	6.76747e-15	FLNA
ENSG00000172965	1051.75	1.09767	0.130603	8.40468	4.29013e-17	2.24359e-13	MIR4435-2HG
ENSG00000088247	2239.56	-0.755728	0.0973668	-7.76166	8.3825e-15	3.28782e-11	KHSRP
ENSG00000075624	5127.06	-0.932878	0.123543	-7.55106	4.31738e-14	1.35471e-10	ACTB
ENSG00000189241	1656.83	-0.903836	0.120781	-7.48324	7.25114e-14	1.89605e-10	TSPYL1
ENSG00000065526	8766.09	-0.629101	0.0881666	-7.13537	9.65284e-13	2.16348e-09	SPEN
ENSG00000008735	685.137	-0.977701	0.139418	-7.01274	2.33696e-12	4.58307e-09	MAPK8IP2
ENSG00000179743	1070.93	-0.894058	0.12842	-6.96198	3.35523e-12	5.8489e-09
ENSG00000162772	356.071	1.225	0.176441	6.94285	3.84279e-12	6.02896e-09	ATF3
ENSG00000145147	6968.45	-0.6324	0.0919903	-6.87464	6.21463e-12	8.86375e-09	SLIT2
ENSG00000011304	3521.74	-0.722452	0.105502	-6.84776	7.50176e-12	9.80793e-09	PTBP1
ENSG00000165655	1630.75	-0.824974	0.121246	-6.80412	1.01667e-11	1.22696e-08	ZNF503
ENSG00000278771	528.922	1.16944	0.17283	6.7664	1.32022e-11	1.4795e-08	RN7SL3
ENSG00000169851	3089.94	-0.719682	0.108187	-6.65219	2.88766e-11	3.0203e-08	PCDH7
ENSG00000111640	6531.6	-0.856822	0.130985	-6.54137	6.09562e-11	5.97713e-08	GAPDH
ENSG00000111642	10334.6	-0.511701	0.0787077	-6.50129	7.96363e-11	7.3495e-08	CHD4
ENSG00000084623	1389.39	-0.720692	0.113773	-6.33445	2.38193e-10	1.86851e-07	EIF3I
ENSG00000124006	2540.57	-0.686821	0.10834	-6.33947	2.30557e-10	1.86851e-07	OBSL1
ENSG00000222041	655.497	1.02093	0.160898	6.34518	2.22164e-10	1.86851e-07	CYTOR
ENSG00000172534	5558.13	-0.567702	0.090046	-6.30457	2.88989e-10	2.15903e-07	HCFC1
ENSG00000115275	1452.61	-0.658947	0.10633	-6.19719	5.74801e-10	4.09912e-07	MOGS
ENSG00000165029	270.434	1.25031	0.204173	6.1238	9.13689e-10	6.23255e-07	ABCA1
ENSG00000169554	1683.7	0.69868	0.115779	6.03461	1.5935e-09	1.04168e-06	ZEB2
ENSG00000085662	615.055	-0.804436	0.134848	-5.96552	2.43853e-09	1.53032e-06	AKR1B1
ENSG00000179222	2500.45	-0.878668	0.147704	-5.94883	2.70061e-09	1.62961e-06	MAGED1
ENSG00000251562	15835.9	0.623671	0.105301	5.92275	3.16601e-09	1.83968e-06	MALAT1
ENSG00000259768	4223.45	-0.845927	0.1431	-5.91145	3.39113e-09	1.90012e-06
ENSG00000130726	4004.27	-0.571955	0.0969154	-5.90159	3.60017e-09	1.94769e-06	TRIM28
ENSG00000132182	8142	-0.519581	0.088689	-5.85846	4.67188e-09	2.44324e-06	NUP210
ENSG00000149428	2046.36	-0.594507	0.102447	-5.80307	6.51111e-09	3.19227e-06	HYOU1
ENSG00000280682	2046.36	-0.594507	0.102447	-5.80307	6.51111e-09	3.19227e-06	HYOU1
ENSG00000149925	3275.84	-0.769251	0.132978	-5.7848	7.25975e-09	3.34995e-06	ALDOA
ENSG00000151067	850.228	0.727996	0.125782	5.78775	7.1335e-09	3.34995e-06	CACNA1C
ENSG00000204463	1288.81	-0.632038	0.109566	-5.76854	7.9959e-09	3.58422e-06	BAG6
ENSG00000167658	27218.8	-0.637423	0.110881	-5.74872	8.9921e-09	3.91881e-06	EEF2
ENSG00000144857	942.284	0.694635	0.120972	5.7421	9.35114e-09	3.96514e-06	BOC
ENSG00000054598	1539	-0.663775	0.116386	-5.70323	1.17556e-08	4.72907e-06	FOXC1
ENSG00000178209	4508.59	-0.786196	0.137792	-5.70569	1.15873e-08	4.72907e-06	PLEC
ENSG00000134769	1354.03	0.687598	0.121087	5.67857	1.35825e-08	5.32739e-06	DTNA
ENSG00000164742	1842.97	-0.568052	0.100684	-5.64191	1.68169e-08	6.43514e-06	ADCY1
ENSG00000169071	486.582	1.0035	0.17863	5.61775	1.93456e-08	7.22652e-06	ROR2
ENSG00000209582	3398.53	0.716496	0.127712	5.61026	2.0202e-08	7.3663e-06	SNORA48
ENSG00000239039	646.089	0.832139	0.148427	5.60639	2.06589e-08	7.3663e-06	SNORD13
ENSG00000102359	265.679	1.16307	0.209594	5.54916	2.87041e-08	9.9905e-06	SRPX2
ENSG00000110108	528.238	-0.874159	0.157631	-5.54562	2.9292e-08	9.9905e-06	TMEM109
ENSG00000277985	893.17	0.741226	0.134358	5.51681	3.45211e-08	1.15234e-05	SNORA67
ENSG00000101444	2675.23	-0.543507	0.0989173	-5.49456	3.91682e-08	1.28023e-05	AHCY
ENSG00000196739	1960.8	-0.606292	0.111644	-5.43058	5.61703e-08	1.79848e-05	COL27A1
ENSG00000280721	371.362	1.09692	0.203729	5.38419	7.27709e-08	2.28341e-05	LINC01943
ENSG00000161618	896.776	-0.719874	0.134389	-5.35665	8.47784e-08	2.38399e-05	ALDH16A1
ENSG00000172667	674.764	0.751821	0.140454	5.35278	8.66132e-08	2.38399e-05	ZMAT3
ENSG00000196262	3960.51	-0.677687	0.12627	-5.36699	8.00618e-08	2.38399e-05	PPIA
ENSG00000196700	1554.47	-0.713538	0.133146	-5.35906	8.36556e-08	2.38399e-05	ZNF512B
ENSG00000229006	503.537	-0.782866	0.146195	-5.35495	8.55788e-08	2.38399e-05	TRIM27
ENSG00000250021	200.549	-1.21827	0.227413	-5.35709	8.45749e-08	2.38399e-05	C15orf38-AP3S2
ENSG00000261697	203.626	-1.0824	0.201684	-5.36682	8.01373e-08	2.38399e-05
ENSG00000170689	1154.39	-0.615277	0.115451	-5.32934	9.85711e-08	2.66635e-05	HOXB9
ENSG00000274780	2099.84	-0.584667	0.110001	-5.31513	1.06584e-07	2.83422e-05	PHRF1
ENSG00000176619	1629.75	-0.595808	0.112333	-5.30394	1.13327e-07	2.96331e-05	LMNB2
ENSG00000105281	4460.63	-0.593143	0.112039	-5.29407	1.19624e-07	3.07668e-05	SLC1A5
ENSG00000170500	1469.43	-0.598106	0.113425	-5.27314	1.34106e-07	3.39354e-05	LONRF2
ENSG00000154734	6051.89	0.677592	0.128851	5.25873	1.45055e-07	3.61233e-05	ADAMTS1
ENSG00000101638	621.498	0.731375	0.140122	5.21955	1.79359e-07	4.36608e-05	ST8SIA5
ENSG00000162063	1245.15	-0.603523	0.115662	-5.21798	1.80888e-07	4.36608e-05	CCNF
ENSG00000204946	668.505	-0.700743	0.134967	-5.19195	2.08102e-07	4.94684e-05	ZNF783
ENSG00000186472	972.344	-0.732554	0.141209	-5.18774	2.12861e-07	4.98443e-05	PCLO
ENSG00000149503	3056.9	-0.490072	0.0947422	-5.17269	2.30745e-07	5.32375e-05	INCENP
ENSG00000104824	2570.96	-0.490673	0.0954077	-5.14291	2.70516e-07	5.89463e-05	HNRNPL
ENSG00000278996	548.902	-0.708517	0.137703	-5.14528	2.67128e-07	5.89463e-05
ENSG00000280441	548.902	-0.708517	0.137703	-5.14528	2.67128e-07	5.89463e-05
ENSG00000282947	2570.96	-0.490673	0.0954077	-5.14291	2.70516e-07	5.89463e-05	HNRNPL
ENSG00000224959	394.07	0.987809	0.192503	5.13139	2.87611e-07	6.18127e-05
ENSG00000105426	2806.96	-0.550691	0.107547	-5.12049	3.04749e-07	6.46108e-05	PTPRS
ENSG00000137285	483.326	-0.907288	0.177656	-5.10701	3.27304e-07	6.84677e-05	TUBB2B
ENSG00000075218	1320.44	-0.536121	0.105698	-5.07221	3.93224e-07	8.11748e-05	GTSE1
ENSG00000105173	276.441	-1.00569	0.200178	-5.02399	5.06077e-07	0.000102349	CCNE1
ENSG00000130175	4582.67	-0.512983	0.102128	-5.02295	5.08844e-07	0.000102349	PRKCSH
ENSG00000177239	3845.17	-0.479176	0.0955048	-5.0173	5.24027e-07	0.000104069	MAN1B1
ENSG00000182177	775.866	-0.659888	0.131929	-5.00186	5.67808e-07	0.000111354	ASB18
ENSG00000135862	7367.92	-0.599128	0.12014	-4.98692	6.13506e-07	0.000118831	LAMC1
ENSG00000104219	357.246	0.875496	0.17634	4.96481	6.87668e-07	0.000131571	ZDHHC2
ENSG00000277443	1028.23	-0.740337	0.149316	-4.95819	7.11512e-07	0.000134493	MARCKS
ENSG00000130881	748.463	-0.762162	0.154061	-4.94716	7.53059e-07	0.000140652	LRP3
ENSG00000184343	568.355	-0.831609	0.168374	-4.93906	7.8502e-07	0.000144896	SRPK3
ENSG00000172053	2353.75	-0.562595	0.114004	-4.93488	8.02004e-07	0.00014631	QARS
ENSG00000143801	1693.2	-0.553392	0.112461	-4.92076	8.62087e-07	0.000155463	PSEN2
ENSG00000130675	455.284	-0.830385	0.169652	-4.89464	9.8487e-07	0.000175587	MNX1
ENSG00000148396	6469.31	-0.398095	0.0815176	-4.88354	1.04196e-06	0.000183678	SEC16A
ENSG00000176393	1036.49	-0.568571	0.116957	-4.86137	1.16574e-06	0.000203215	RNPEP
ENSG00000201772	267.856	1.0251	0.211184	4.85404	1.20974e-06	0.000208567	SNORA5C
ENSG00000074800	16270.5	-0.648576	0.133699	-4.85102	1.2283e-06	0.000209465	ENO1
ENSG00000144504	1791.2	-0.62527	0.129068	-4.84449	1.26934e-06	0.000211859	ANKMY1
ENSG00000273445	208.647	1.11094	0.22925	4.84596	1.25999e-06	0.000211859
ENSG00000130204	1418.06	-0.565258	0.116818	-4.83879	1.30634e-06	0.000213491	TOMM40
ENSG00000134333	2670.53	-0.6161	0.127295	-4.83993	1.29883e-06	0.000213491	LDHA
ENSG00000087074	565.216	0.702056	0.145814	4.81472	1.47406e-06	0.000238418	PPP1R15A
ENSG00000146094	677.315	-0.824903	0.171576	-4.8078	1.52599e-06	0.000243569	DOK3
ENSG00000169047	275.631	-0.954248	0.198538	-4.80637	1.53696e-06	0.000243569	IRS1
ENSG00000207165	1252.45	0.646371	0.134882	4.79214	1.65012e-06	0.000258888	SNORA70
ENSG00000100344	685.405	-0.687098	0.143661	-4.78276	1.72907e-06	0.000268588	PNPLA3
ENSG00000004866	843.014	0.684913	0.143342	4.77818	1.76891e-06	0.000272083	ST7
ENSG00000143341	1205.02	0.876653	0.183945	4.76584	1.88067e-06	0.00028371	HMCN1
ENSG00000167566	1000.86	-0.635859	0.133397	-4.76669	1.87282e-06	0.00028371	NCKAP5L
ENSG00000132205	867.604	0.595925	0.12513	4.76246	1.91248e-06	0.000285761	EMILIN2
ENSG00000117450	1352.91	-0.59299	0.124707	-4.75508	1.98367e-06	0.000293602	PRDX1
ENSG00000120256	523.273	-0.737416	0.155147	-4.75302	2.00402e-06	0.000293842	LRP11
ENSG00000129103	2149.3	-0.46562	0.0984846	-4.72785	2.26913e-06	0.000326227	SUMF2
ENSG00000167553	2140.03	-0.665114	0.140728	-4.72623	2.28727e-06	0.000326227	TUBA1C
ENSG00000200156	421.168	0.806045	0.170511	4.72723	2.27604e-06	0.000326227	RNU5B-1
ENSG00000130985	9436.95	-0.452552	0.0958954	-4.71922	2.36745e-06	0.000334622	UBA1
ENSG00000168159	674.978	-0.676256	0.143456	-4.71402	2.42877e-06	0.000340223	RNF187
ENSG00000026025	5678.98	-0.633258	0.134562	-4.70607	2.52542e-06	0.000350631	VIM
ENSG00000104852	3044.1	-0.451879	0.0963907	-4.68799	2.75902e-06	0.000374557	SNRNP70
ENSG00000178252	2406.09	-0.457294	0.0975442	-4.68807	2.75792e-06	0.000374557	WDR6
ENSG00000205978	409.722	0.856683	0.18277	4.68722	2.76937e-06	0.000374557	NYNRIN
ENSG00000005022	914.108	-0.681954	0.145791	-4.67763	2.9021e-06	0.000389154	SLC25A5
ENSG00000198727	6709.74	0.466795	0.0998379	4.67553	2.93196e-06	0.000389827	MT-CYB
ENSG00000184384	503.988	0.756775	0.16226	4.66396	3.10184e-06	0.000408948	MAML2
ENSG00000065978	2516.3	-0.521089	0.111974	-4.65368	3.26063e-06	0.0004263	YBX1
ENSG00000140538	367.048	0.781782	0.168099	4.65071	3.30792e-06	0.000428909	NTRK3
ENSG00000134317	764.78	0.637182	0.137281	4.64145	3.45969e-06	0.000444911	GRHL1
ENSG00000185896	1278.06	-0.561603	0.121226	-4.6327	3.60932e-06	0.000460379	LAMP1
ENSG00000149257	1191.11	-0.530696	0.114858	-4.62044	3.8292e-06	0.000484486	SERPINH1
ENSG00000174501	3280.73	0.488669	0.105809	4.61842	3.86667e-06	0.000485313	ANKRD36C
ENSG00000134532	390.611	0.862284	0.186845	4.61498	3.93128e-06	0.000489507	SOX5
ENSG00000183779	967.116	-0.578048	0.125311	-4.61292	3.97043e-06	0.000490489	ZNF703
ENSG00000013016	386.884	-0.740503	0.161064	-4.59756	4.27459e-06	0.000519877	EHD3
ENSG00000152078	428.923	0.754867	0.164148	4.59871	4.25124e-06	0.000519877	TMEM56
ENSG00000073111	3958.88	-0.471266	0.10262	-4.59234	4.38293e-06	0.000524915	MCM2
ENSG00000120733	2933.4	-0.459642	0.10008	-4.59274	4.37474e-06	0.000524915	KDM3B
ENSG00000152234	5215.54	-0.523983	0.114167	-4.58961	4.44068e-06	0.000527802	ATP5F1A
ENSG00000089597	10096	-0.534433	0.116748	-4.57766	4.70208e-06	0.000554669	GANAB
ENSG00000114554	2800.9	-0.510668	0.111638	-4.57431	4.77788e-06	0.000559404	PLXNA1
ENSG00000182013	408.757	-0.729441	0.159545	-4.572	4.83087e-06	0.000561419	PNMA8A
ENSG00000077157	3689.48	0.464105	0.101575	4.56909	4.89848e-06	0.000565091	PPP1R12B
ENSG00000105220	7923.47	-0.438142	0.0961102	-4.55875	5.14601e-06	0.000581468	GPI
ENSG00000175556	1239.61	0.508451	0.111537	4.5586	5.14966e-06	0.000581468	LONRF3
ENSG00000225138	738.589	-0.767164	0.168293	-4.55852	5.15164e-06	0.000581468	SLC9A3-AS1
ENSG00000154545	372.675	-0.743091	0.163571	-4.54291	5.5482e-06	0.000620094	MAGED4
ENSG00000230417	206.359	0.957417	0.210793	4.54198	5.5729e-06	0.000620094	LINC00856
ENSG00000100105	933.208	-0.547005	0.120763	-4.52958	5.90998e-06	0.000652969	PATZ1
ENSG00000109436	780.501	0.659846	0.145761	4.52691	5.98527e-06	0.000656664	TBC1D9
ENSG00000161960	6853.13	-0.428346	0.0947757	-4.51958	6.19634e-06	0.000673315	EIF4A1
ENSG00000172270	3885.11	-0.593026	0.131239	-4.51867	6.22288e-06	0.000673315	BSG
ENSG00000274265	551.019	0.670817	0.148638	4.51311	6.38849e-06	0.0006865
ENSG00000238622	947.007	0.730159	0.16304	4.4784	7.52028e-06	0.000802624	SNORD97
ENSG00000182871	1933.89	-0.490695	0.10966	-4.47467	7.65278e-06	0.000811247	COL18A1
ENSG00000169727	1480.35	-0.477815	0.106834	-4.47249	7.73145e-06	0.000814086	GPS1
ENSG00000149136	2764.53	-0.573275	0.128327	-4.46732	7.92074e-06	0.000828456	SSRP1
ENSG00000179950	552.591	-0.633866	0.141996	-4.46397	8.0455e-06	0.000835933	PUF60
ENSG00000144959	191.614	0.949713	0.212846	4.46197	8.12083e-06	0.000838208	NCEH1
ENSG00000127616	6272.06	-0.421067	0.0945046	-4.45552	8.36904e-06	0.000858182	SMARCA4
ENSG00000156521	2021.47	-0.437093	0.0982475	-4.4489	8.63116e-06	0.000879313	TYSND1
ENSG00000238741	260.042	1.03746	0.233313	4.44665	8.72202e-06	0.000882837	SCARNA7
ENSG00000137869	660.858	0.725054	0.163337	4.43901	9.03749e-06	0.000908905	CYP19A1
ENSG00000064042	764.661	0.770932	0.174138	4.42714	9.54907e-06	0.000954238	LIMCH1
ENSG00000225091	3688.11	0.494533	0.111749	4.42541	9.62609e-06	0.000955847	SNORA71A
ENSG00000176022	595.339	-0.650306	0.147071	-4.42172	9.79179e-06	0.000966185	B3GALT6
ENSG00000185818	464.133	-0.712604	0.161639	-4.40863	1.04027e-05	0.00102005	NAT8L
ENSG00000170348	1532.11	-0.550834	0.125412	-4.39219	1.12215e-05	0.0010935	TMED10
ENSG00000116717	319.134	0.808872	0.184971	4.37296	1.22576e-05	0.00118709	GADD45A
ENSG00000129351	8902.3	-0.424401	0.097111	-4.37027	1.24092e-05	0.0011944	ILF3
ENSG00000126016	13784.9	-0.935983	0.214334	-4.36693	1.26005e-05	0.00120543	AMOT
ENSG00000197444	906.751	-0.520059	0.119222	-4.3621	1.28818e-05	0.00122487	OGDHL
ENSG00000144645	1195.07	0.507491	0.116477	4.35702	1.31843e-05	0.00124607	OSBPL10
ENSG00000127948	1640.71	-0.462244	0.106244	-4.35079	1.35647e-05	0.00127435	POR
ENSG00000131473	9012.46	-0.374896	0.0863174	-4.34323	1.40406e-05	0.00131121	ACLY
ENSG00000237149	881.087	-0.609177	0.140352	-4.34035	1.42253e-05	0.00132059	ZNF503-AS2
ENSG00000165732	3478.1	-0.487059	0.112385	-4.33385	1.46524e-05	0.00134912	DDX21
ENSG00000176978	418.86	-0.796574	0.183836	-4.33307	1.47045e-05	0.00134912	DPP7
ENSG00000276043	2728.54	-0.436919	0.100872	-4.3314	1.48162e-05	0.00135146	UHRF1
ENSG00000117569	2274.03	0.528266	0.122053	4.32817	1.50356e-05	0.00136355	PTBP2
ENSG00000166033	185.019	-0.991629	0.229767	-4.3158	1.59024e-05	0.00143386	HTRA1
ENSG00000060491	753.843	-0.544194	0.126185	-4.31267	1.61295e-05	0.00144603	OGFR
ENSG00000170049	529.24	-0.636509	0.147745	-4.30817	1.64614e-05	0.00146741	KCNAB3
ENSG00000205560	1173.88	-0.564435	0.131182	-4.3027	1.6873e-05	0.00148719	CPT1B
ENSG00000221983	1284.05	-0.516738	0.120083	-4.30318	1.68365e-05	0.00148719	UBA52
ENSG00000167770	1109.9	-0.478205	0.111181	-4.30113	1.69933e-05	0.00148943	OTUB1
ENSG00000181873	1980.26	-0.475981	0.110704	-4.29957	1.7113e-05	0.00149159	IBA57
ENSG00000180447	269.293	-0.752716	0.175279	-4.29438	1.75179e-05	0.00151845	GAS1
ENSG00000185104	3080	0.464735	0.108499	4.28331	1.84133e-05	0.00158729	FAF1
ENSG00000157306	811.711	-0.543037	0.126944	-4.27776	1.88787e-05	0.00161851	ZFHX2-AS1
ENSG00000200320	2232.34	0.604038	0.1413	4.27488	1.91244e-05	0.00163067	SNORA63
ENSG00000073331	1356.31	0.49304	0.115412	4.27199	1.93739e-05	0.00164301	ALPK1
ENSG00000140451	456.73	-0.703777	0.164932	-4.26707	1.98055e-05	0.00167058	PIF1
ENSG00000116133	5074.7	-0.567123	0.133061	-4.26214	2.02479e-05	0.00169876	DHCR24
ENSG00000231945	647.673	-0.69747	0.16374	-4.25962	2.04776e-05	0.0017089	VARS
ENSG00000162729	303.182	-0.740122	0.174206	-4.24855	2.15161e-05	0.00176736	IGSF8
ENSG00000188092	1286.68	0.505462	0.118972	4.24857	2.15142e-05	0.00176736	GPR89B
ENSG00000272419	880.138	0.615409	0.144834	4.24907	2.14658e-05	0.00176736	LINC01145
ENSG00000175931	3143.99	-0.381544	0.0898928	-4.24443	2.19148e-05	0.00179073	UBE2O
ENSG00000148926	449.642	0.728156	0.171669	4.24162	2.21914e-05	0.00180394	ADM
ENSG00000167815	872.464	-0.606374	0.143032	-4.23944	2.24083e-05	0.00181218	PRDX2
ENSG00000105357	609.222	-0.600137	0.141692	-4.2355	2.28043e-05	0.00183352	MYH14
ENSG00000110651	795.968	-0.581989	0.13744	-4.2345	2.29059e-05	0.00183352	CD81
ENSG00000119335	2165.77	-0.448536	0.106618	-4.20693	2.58858e-05	0.00206154	SET
ENSG00000100968	890.548	0.58726	0.139651	4.2052	2.60849e-05	0.0020669	NFATC4
ENSG00000099821	1413.02	-0.485513	0.115609	-4.19963	2.67352e-05	0.00210778	POLRMT
ENSG00000164118	701.693	0.634161	0.151253	4.19272	2.75635e-05	0.00216222	CEP44
ENSG00000132361	2879.12	-0.454832	0.108542	-4.19038	2.78484e-05	0.0021737	CLUH
ENSG00000204628	10729.1	-0.430454	0.102904	-4.18305	2.87629e-05	0.00223396	RACK1
ENSG00000133124	16718.3	-0.510524	0.122193	-4.17801	2.94071e-05	0.00226235	IRS4
ENSG00000274442	9714	-0.402722	0.0963925	-4.17793	2.94168e-05	0.00226235	PRPF8
ENSG00000161638	998.322	0.513232	0.122992	4.17288	3.00771e-05	0.00230185	ITGA5
ENSG00000084774	13048.8	-0.363853	0.0876521	-4.15111	3.30865e-05	0.00251988	CAD
ENSG00000171603	2263.43	-0.439931	0.106048	-4.14842	3.34771e-05	0.00253731	CLSTN1
ENSG00000126254	812.526	-0.547807	0.132234	-4.14271	3.43222e-05	0.00258885	RBM42
ENSG00000124508	982.482	0.542402	0.13115	4.13572	3.53837e-05	0.00263097	BTN2A2
ENSG00000142657	1651.06	-0.545008	0.13174	-4.13698	3.51901e-05	0.00263097	PGD
ENSG00000158710	985.916	-0.508008	0.122808	-4.1366	3.52486e-05	0.00263097	TAGLN2
ENSG00000168672	970.037	-0.496241	0.1201	-4.1319	3.59773e-05	0.00266238	FAM84B
ENSG00000174231	9719.05	-0.398495	0.0964684	-4.13083	3.61455e-05	0.00266238	PRPF8
ENSG00000204681	1682	0.44065	0.106854	4.12383	3.72616e-05	0.00273176	GABBR1
ENSG00000025800	3373.47	-0.437337	0.106204	-4.11789	3.82365e-05	0.00277866	KPNA6
ENSG00000068024	1113.67	-0.492025	0.119516	-4.1168	3.84171e-05	0.00277866	HDAC4
ENSG00000276672	1532.12	0.422226	0.102564	4.11671	3.84326e-05	0.00277866
ENSG00000148798	270.202	-0.755402	0.183558	-4.11532	3.86644e-05	0.0027826	INA
ENSG00000154639	912.771	0.585217	0.142724	4.10034	4.12536e-05	0.00295133	CXADR
ENSG00000208892	484.375	0.666998	0.162698	4.09961	4.13852e-05	0.00295133	SNORA49
ENSG00000134057	1551.91	-0.627637	0.15334	-4.09311	4.25618e-05	0.00302151	CCNB1
ENSG00000132326	393.016	-0.825347	0.202115	-4.08355	4.43537e-05	0.00312047	PER2
ENSG00000172380	275.475	0.787398	0.192773	4.08458	4.41557e-05	0.00312047	GNG12
ENSG00000133119	1763.86	0.572877	0.140381	4.08087	4.48679e-05	0.00314048	RFC3
ENSG00000135269	530.39	0.62248	0.152569	4.07999	4.50384e-05	0.00314048	TES
ENSG00000151640	278.805	-0.728241	0.178594	-4.07763	4.5497e-05	0.00315841	DPYSL4
ENSG00000274012	20376.9	0.955861	0.234829	4.07045	4.69214e-05	0.00324295	RN7SL2
ENSG00000225697	1236.8	-0.497394	0.122248	-4.06874	4.72675e-05	0.00325254	SLC26A6
ENSG00000137309	537.291	-0.579122	0.142417	-4.06638	4.77491e-05	0.00325711	HMGA1
ENSG00000198887	1364.78	0.455703	0.112063	4.0665	4.7725e-05	0.00325711	SMC5
ENSG00000129595	731.654	0.764186	0.188603	4.05182	5.08203e-05	0.00343673	EPB41L4A
ENSG00000140406	410.538	-0.629975	0.155477	-4.05188	5.0808e-05	0.00343673	TLNRD1
ENSG00000161671	1648.45	-0.448577	0.110776	-4.04941	5.13458e-05	0.00345454	EMC10
ENSG00000175745	434.033	-0.645277	0.159383	-4.0486	5.15242e-05	0.00345454	NR2F1
ENSG00000112759	1098.41	-0.468713	0.115849	-4.0459	5.21226e-05	0.00347979	SLC29A1
ENSG00000173559	2718.17	0.413735	0.102403	4.04027	5.33896e-05	0.00354928	NABP1
ENSG00000164916	1824.88	-0.476941	0.11824	-4.03366	5.49137e-05	0.00361992	FOXK1
ENSG00000178573	520.433	-0.629459	0.156041	-4.03393	5.48513e-05	0.00361992	MAF
ENSG00000071205	1627.94	0.461683	0.1146	4.02865	5.60979e-05	0.00368251	ARHGAP10
ENSG00000210196	443.516	0.680644	0.168995	4.0276	5.63479e-05	0.00368351	MT-TP
ENSG00000144228	463.402	0.593761	0.147694	4.0202	5.8149e-05	0.00378548	SPOPL
ENSG00000182481	3739.2	-0.486459	0.12129	-4.01069	6.05412e-05	0.00392492	KPNA2
ENSG00000135365	816.592	0.513537	0.128153	4.00721	6.14415e-05	0.0039669	PHF21A
ENSG00000162576	355.35	-0.796802	0.198896	-4.00612	6.17232e-05	0.00396875	MXRA8
ENSG00000078399	951.75	-0.466988	0.116681	-4.00227	6.27365e-05	0.00401744	HOXA9
ENSG00000253552	1787.29	-0.446096	0.111574	-3.99821	6.38221e-05	0.00407034	HOXA-AS2
ENSG00000177283	496.782	-0.643032	0.161229	-3.98831	6.65443e-05	0.00422678	FZD8
ENSG00000142347	512.793	-0.646188	0.162592	-3.97428	7.05912e-05	0.00444781	MYO1F
ENSG00000155816	1450.58	-0.560291	0.140959	-3.97484	7.04264e-05	0.00444781	FMN2
ENSG00000008294	4657.8	0.34983	0.0880486	3.97315	7.09284e-05	0.00445017	SPAG9
ENSG00000240990	213.73	-0.769896	0.193818	-3.97225	7.11959e-05	0.00445017	HOXA11-AS
ENSG00000196367	15054.6	-0.357552	0.090182	-3.96478	7.34633e-05	0.00457367	TRRAP
ENSG00000172493	1703.67	0.402525	0.101619	3.96114	7.45935e-05	0.00462568	AFF1
ENSG00000081803	728.716	0.612259	0.154718	3.95725	7.58171e-05	0.00468305	CADPS2
ENSG00000080824	5232.83	-0.403008	0.102014	-3.95052	7.79816e-05	0.00478649	HSP90AA1
ENSG00000088538	2513.23	0.417244	0.105627	3.95015	7.8102e-05	0.00478649	DOCK3
ENSG00000137076	8404.27	-0.413426	0.104729	-3.94756	7.89509e-05	0.00481969	TLN1
ENSG00000255182	308.665	-0.747676	0.189544	-3.94461	7.99286e-05	0.00486047
ENSG00000210144	242.813	0.827187	0.209848	3.94184	8.08595e-05	0.00489809	MT-TY
ENSG00000103227	316.452	-0.671726	0.170461	-3.94065	8.1261e-05	0.00490347	LMF1
ENSG00000138448	1200.52	0.536094	0.13628	3.93378	8.36213e-05	0.00499674	ITGAV
ENSG00000173898	3480.6	-0.391121	0.0994186	-3.93408	8.35171e-05	0.00499674	SPTBN2
ENSG00000188229	2892.95	-0.899116	0.228587	-3.93337	8.37621e-05	0.00499674	TUBB4B
ENSG00000073792	1565.26	0.528149	0.134394	3.92984	8.50016e-05	0.00503311	IGF2BP2
ENSG00000167524	2185.32	-0.398189	0.101349	-3.9289	8.53341e-05	0.00503311
ENSG00000276168	23833.8	0.896426	0.228115	3.92972	8.50464e-05	0.00503311	RN7SL1
ENSG00000163468	6405.02	-0.45851	0.116779	-3.9263	8.6264e-05	0.00504998	CCT3
ENSG00000170515	2343.41	-0.494609	0.125953	-3.92694	8.60349e-05	0.00504998	PA2G4
ENSG00000102362	683.562	0.652471	0.166273	3.92409	8.70578e-05	0.00507751	SYTL4
ENSG00000182979	1923.2	-0.451716	0.115168	-3.92225	8.77264e-05	0.00507875	MTA1
ENSG00000213906	1360.44	-0.54954	0.140097	-3.92258	8.76075e-05	0.00507875	LTB4R2
ENSG00000103257	911.886	-0.468063	0.119475	-3.91768	8.94062e-05	0.00515696	SLC7A5
ENSG00000062485	3193.79	-0.396987	0.101495	-3.91139	9.17651e-05	0.00522818	CS
ENSG00000120889	1395.36	0.472597	0.120775	3.91303	9.11469e-05	0.00522818	TNFRSF10B
ENSG00000179218	5047.88	-0.490527	0.125404	-3.91158	9.16955e-05	0.00522818	CALR
ENSG00000188177	674.366	0.530087	0.135543	3.91084	9.19738e-05	0.00522818	ZC3H6
ENSG00000059588	3623.3	-0.386269	0.0988832	-3.90632	9.37129e-05	0.00530781	TARBP1
ENSG00000141959	2426.98	-0.455173	0.116602	-3.90363	9.47597e-05	0.00534779	PFKL
ENSG00000182389	3192.81	0.407693	0.10465	3.89576	9.78893e-05	0.00548981	CACNB4
ENSG00000255036	751.569	0.517294	0.132791	3.89555	9.79761e-05	0.00548981	STRA6LP
ENSG00000081189	352.811	0.716439	0.18405	3.89263	9.9162e-05	0.00553649	MEF2C
ENSG00000071655	1609.23	-0.44605	0.114988	-3.87909	0.000104848	0.00581944	MBD3
ENSG00000095059	814.854	-0.504541	0.130076	-3.8788	0.000104972	0.00581944	DHPS
ENSG00000168461	353.25	0.650276	0.167788	3.87557	0.000106376	0.0058765	RAB31
ENSG00000035403	6229.69	-0.415497	0.10727	-3.87337	0.000107342	0.00590908	VCL
ENSG00000126945	423.521	-0.812762	0.209888	-3.87235	0.000107791	0.00591304	HNRNPH2
ENSG00000037757	1028.24	-0.477683	0.123413	-3.87062	0.00010856	0.00593447	MRI1
ENSG00000275464	1016.79	-0.485049	0.125498	-3.865	0.000111091	0.00605175
ENSG00000113742	717.376	0.526867	0.13646	3.86097	0.000112936	0.00610983	CPEB4
ENSG00000126562	766.162	-0.684666	0.177322	-3.86115	0.000112852	0.00610983	WNK4
ENSG00000177614	621.113	-0.556834	0.144279	-3.85943	0.000113653	0.0061275	PGBD5
ENSG00000113456	1268.18	0.42613	0.110645	3.85132	0.000117482	0.00631223	RAD1
ENSG00000184009	8989	-0.839381	0.218039	-3.84968	0.000118271	0.00633292	ACTG1
ENSG00000064651	1953.47	-0.405285	0.105303	-3.84874	0.000118728	0.00633581	SLC12A2
ENSG00000172893	1138.76	-0.494293	0.128526	-3.84587	0.000120124	0.00638856	DHCR7
ENSG00000075651	789.663	0.578048	0.150381	3.84389	0.0001211	0.00641873	PLD1
ENSG00000026297	897.003	-0.45378	0.118224	-3.83829	0.000123894	0.00653038	RNASET2
ENSG00000187553	193.446	-0.807085	0.210288	-3.838	0.000124039	0.00653038	CYP26C1
ENSG00000104960	968.576	-0.491816	0.128303	-3.83323	0.000126472	0.00660576	PTOV1
ENSG00000111716	2568.46	-0.56867	0.148389	-3.83229	0.000126957	0.00660576	LDHB
ENSG00000124766	1979.2	-0.426487	0.111299	-3.8319	0.000127155	0.00660576	SOX4
ENSG00000242125	11752.8	-0.397343	0.103679	-3.83245	0.000126872	0.00660576	SNHG3
ENSG00000067057	3233.24	-0.355101	0.0927617	-3.8281	0.000129136	0.0066865	PFKP
ENSG00000131711	1794.41	0.428345	0.112001	3.82448	0.000131047	0.00676315	MAP1B
ENSG00000203814	961.77	-0.65821	0.172215	-3.82204	0.000132354	0.00680821	HIST2H2BF
ENSG00000078304	2970.25	0.376434	0.0986398	3.81625	0.000135496	0.00694704	PPP2R5C
ENSG00000125826	854.05	-0.520942	0.136682	-3.81133	0.00013822	0.00706255	RBCK1
ENSG00000198888	1751.98	0.48733	0.127889	3.81057	0.000138649	0.00706255	MT-ND1
ENSG00000113231	663.733	0.623562	0.163797	3.80692	0.000140708	0.00714425	PDE8B
ENSG00000048740	909.416	0.516769	0.135822	3.80476	0.00014194	0.00718351	CELF2
ENSG00000187164	1060.88	0.480538	0.126384	3.80222	0.000143405	0.00723435	SHTN1
ENSG00000178921	4830.95	-0.409702	0.10789	-3.7974	0.000146223	0.00735285	PFAS
ENSG00000150403	2020.4	0.387527	0.102313	3.78765	0.00015208	0.00762297	TMCO3
ENSG00000155660	2785.37	-0.489365	0.129271	-3.78557	0.000153356	0.00766245	PDIA4
ENSG00000135655	2708.11	0.392435	0.103807	3.78043	0.000156557	0.00779756	USP15
ENSG00000150457	294.384	0.692301	0.183176	3.77944	0.000157183	0.00780392	LATS2
ENSG00000109501	722.917	-0.484874	0.128405	-3.77612	0.000159289	0.00788356	WFS1
ENSG00000278249	2928.56	1.26534	0.335764	3.76855	0.000164198	0.00810093	SCARNA2
ENSG00000055955	321.042	-0.626933	0.166639	-3.76222	0.000168415	0.00828296	ITIH4
ENSG00000136811	1915.1	-0.371949	0.0989843	-3.75765	0.000171514	0.00838281	ODF2
ENSG00000260548	167.779	-0.912859	0.24292	-3.75786	0.000171376	0.00838281
ENSG00000115241	1601.58	-0.392444	0.104482	-3.7561	0.000172585	0.00838294	PPM1G
ENSG00000132434	467.795	-0.556235	0.148079	-3.75635	0.000172408	0.00838294	LANCL2
ENSG00000080839	1732.63	0.427249	0.113787	3.75483	0.000173462	0.00839951	RBL1
ENSG00000173269	420.125	0.693985	0.184954	3.7522	0.000175293	0.00846206	MMRN2
ENSG00000187243	352.778	-0.661072	0.176322	-3.74922	0.000177383	0.0085367	MAGED4B
ENSG00000023191	533.293	-0.567772	0.151513	-3.74735	0.000178712	0.00855699	RNH1
ENSG00000274266	32860.6	0.423457	0.11301	3.74709	0.000178896	0.00855699	SNORA73A
ENSG00000199568	273.226	0.679345	0.181358	3.74589	0.000179757	0.00857207	RNU5A-1
ENSG00000134709	477.693	0.603684	0.161277	3.74315	0.000181729	0.00863985	HOOK1
ENSG00000167700	707.584	-0.511453	0.136839	-3.73764	0.000185759	0.00880475	MFSD3
ENSG00000132382	6017.48	-0.330951	0.0885689	-3.73665	0.000186489	0.00881274	MYBBP1A
ENSG00000138286	1766.12	0.395212	0.105808	3.73519	0.000187572	0.00883731	FAM149B1
ENSG00000165716	983.542	-0.502157	0.134503	-3.73342	0.0001889	0.00887321	DIPK1B
ENSG00000144028	10289.7	-0.388996	0.104267	-3.73076	0.0001909	0.00894037	SNRNP200
ENSG00000106404	555.733	-0.630265	0.16916	-3.72586	0.000194651	0.00908894	CLDN15
ENSG00000125912	1050.21	-0.495187	0.132937	-3.72498	0.000195329	0.00909205	NCLN
ENSG00000260942	592.138	-0.525547	0.141114	-3.72428	0.000195877	0.00909205	CAPN10-DT
ENSG00000043355	990.729	-0.525361	0.141267	-3.71893	0.000200069	0.00925924	ZIC2
ENSG00000067225	11314	-0.446809	0.12044	-3.70981	0.000207415	0.00957098	PKM
ENSG00000184897	460.463	-0.556918	0.150207	-3.70767	0.000209177	0.00962398	H1FX
ENSG00000113580	1072.51	0.527689	0.142441	3.70462	0.000211705	0.00968351	NR3C1
ENSG00000257354	765.208	0.482971	0.130345	3.70533	0.000211115	0.00968351
ENSG00000140474	934.693	-0.479385	0.129615	-3.69853	0.000216855	0.00983304	ULK3
ENSG00000167291	2141.03	-0.433112	0.117091	-3.69894	0.000216502	0.00983304	TBC1D16
ENSG00000214076	388.41	-0.592474	0.160152	-3.69944	0.000216074	0.00983304	CPSF1P1
ENSG00000104529	1949.5	-0.43032	0.116429	-3.69598	0.000219042	0.00990359	EEF1D
ENSG00000103199	1585.98	-0.4286	0.116159	-3.68977	0.000224455	0.0101192	ZNF500
ENSG00000114867	13581.7	-0.322131	0.0873539	-3.68766	0.000226329	0.0101744	EIF4G1
ENSG00000100994	1717.25	-0.396298	0.10764	-3.6817	0.000231683	0.0103557	PYGB
ENSG00000108561	1926.98	-0.56925	0.154607	-3.68192	0.000231486	0.0103557	C1QBP
ENSG00000119630	323.207	0.681491	0.185376	3.67627	0.000236666	0.0105186	PGF
ENSG00000251022	1068.04	0.574354	0.156206	3.67691	0.000236075	0.0105186	THAP9-AS1
ENSG00000198763	2016.98	0.401337	0.109267	3.67301	0.000239712	0.0106238	MT-ND2
ENSG00000250067	498.196	-0.715659	0.19498	-3.67042	0.00024215	0.0107016	YJEFN3
ENSG00000238227	578.907	-0.599184	0.163597	-3.66256	0.000249704	0.0110045	TMEM250
ENSG00000006576	956.082	0.463237	0.126562	3.66016	0.000252054	0.0110459	PHTF2
ENSG00000074071	492.853	-0.547028	0.149471	-3.65976	0.000252447	0.0110459	MRPS34
ENSG00000102144	5313.6	0.478889	0.130864	3.65945	0.000252755	0.0110459	PGK1
ENSG00000227372	1255.86	-0.490253	0.13425	-3.65179	0.000260416	0.0113491	TP73-AS1
ENSG00000258674	236.625	-0.735426	0.201453	-3.6506	0.000261627	0.0113703
ENSG00000113749	185.203	0.727539	0.199732	3.64258	0.000269915	0.0114143	HRH2
ENSG00000130402	1951.95	-0.368337	0.101069	-3.6444	0.000268014	0.0114143	ACTN4
ENSG00000183791	533.702	-0.602555	0.165391	-3.64321	0.000269261	0.0114143	ELOA3
ENSG00000196230	1635.85	-0.899621	0.246961	-3.64277	0.000269725	0.0114143	TUBB
ENSG00000224156	1635.85	-0.899621	0.246961	-3.64277	0.000269725	0.0114143	TUBB
ENSG00000229684	1635.85	-0.899621	0.246961	-3.64277	0.000269725	0.0114143	TUBB
ENSG00000232421	1635.85	-0.899621	0.246961	-3.64277	0.000269725	0.0114143	TUBB
ENSG00000232575	1635.85	-0.899621	0.246961	-3.64277	0.000269725	0.0114143	TUBB
ENSG00000235067	1635.85	-0.899621	0.246961	-3.64277	0.000269725	0.0114143	TUBB
ENSG00000282844	1951.95	-0.368337	0.101069	-3.6444	0.000268014	0.0114143	ACTN4
ENSG00000243696	429.557	-0.691107	0.189984	-3.63771	0.000275078	0.0116013
ENSG00000105866	724.625	0.559041	0.15385	3.63369	0.000279401	0.0117521	SP4
ENSG00000160193	3291.71	-0.421077	0.116402	-3.61743	0.000297541	0.0124816	WDR4
ENSG00000166106	249.793	-0.682468	0.188784	-3.61507	0.000300266	0.0125623	ADAMTS15
ENSG00000114166	455.954	0.638061	0.176553	3.61398	0.000301529	0.0125816	KAT2B
ENSG00000092470	1448.61	0.41007	0.113741	3.60531	0.000311783	0.0129007	WDR76
ENSG00000111266	581.411	0.555465	0.154037	3.60606	0.000310887	0.0129007	DUSP16
ENSG00000239002	571.394	0.61947	0.171849	3.60474	0.000312466	0.0129007	SCARNA10
ENSG00000280962	581.411	0.555465	0.154037	3.60606	0.000310887	0.0129007	DUSP16
ENSG00000132507	998.494	-0.41007	0.113827	-3.60256	0.000315095	0.0129751	EIF5A
ENSG00000086061	1322.19	-0.417691	0.116034	-3.59972	0.000318561	0.0130154	DNAJA1
ENSG00000166900	603.644	0.502176	0.13947	3.6006	0.000317486	0.0130154	STX3
ENSG00000198858	192.273	-0.838523	0.232936	-3.59979	0.000318469	0.0130154	R3HDM4
ENSG00000105202	524.421	-0.522324	0.145197	-3.59735	0.000321474	0.0130663	FBL
ENSG00000280548	524.421	-0.522324	0.145197	-3.59735	0.000321474	0.0130663	FBL
ENSG00000125962	813.476	0.582664	0.162171	3.5929	0.000327024	0.0132234	ARMCX5
ENSG00000136153	1140.16	0.486298	0.135348	3.59293	0.000326975	0.0132234	LMO7
ENSG00000008277	1525.86	0.465551	0.129622	3.5916	0.000328651	0.013255	ADAM22
ENSG00000188818	1709.18	-0.469937	0.130927	-3.58932	0.000331545	0.013317	ZDHHC11
ENSG00000261373	473.2	-0.659654	0.183796	-3.58905	0.000331885	0.013317	VPS9D1-AS1
ENSG00000242498	1614.88	-0.41667	0.116148	-3.58741	0.000333979	0.0133668	ARPIN
ENSG00000207088	473.229	0.605374	0.168818	3.58596	0.000335844	0.0134073	SNORA7B
ENSG00000099814	676.722	-0.531633	0.148634	-3.5768	0.000347824	0.0137987	CEP170B
ENSG00000120693	536.558	0.644543	0.180218	3.57645	0.000348288	0.0137987	SMAD9
ENSG00000141560	767.18	-0.630848	0.17637	-3.57684	0.000347767	0.0137987	FN3KRP
ENSG00000167363	512.308	-0.52918	0.148109	-3.5729	0.00035305	0.0139521	FN3K
ENSG00000120129	776.886	0.496317	0.13896	3.57164	0.000354747	0.013984	DUSP1
ENSG00000050426	1379.65	-0.396434	0.111091	-3.56855	0.000358963	0.0141147	LETMD1
ENSG00000162738	413.095	-0.620978	0.174064	-3.56752	0.00036037	0.0141346	VANGL2
ENSG00000113719	2109.89	-0.401657	0.112697	-3.56405	0.00036518	0.014248	ERGIC1
ENSG00000138336	2241.82	0.346814	0.0973086	3.56406	0.000365157	0.014248	TET1
ENSG00000187122	777.557	0.493197	0.138404	3.56347	0.000365985	0.014248	SLIT1
ENSG00000125991	1882.24	-0.359853	0.101025	-3.56203	0.000367998	0.0142909	ERGIC3
ENSG00000075399	442.392	-0.665923	0.187166	-3.55794	0.000373781	0.014444	VPS9D1
ENSG00000169564	370.717	-0.578443	0.162561	-3.55831	0.000373253	0.014444	PCBP1
ENSG00000112031	938.367	0.433548	0.121931	3.55569	0.000376986	0.0144964	MTRF1L
ENSG00000261236	812.842	-0.494698	0.13911	-3.55616	0.000376312	0.0144964	BOP1
ENSG00000120068	175.668	-0.787662	0.221862	-3.55024	0.000384881	0.0147278	HOXB8
ENSG00000171877	1866.98	0.408452	0.115048	3.55026	0.000384845	0.0147278	FRMD5
ENSG00000079950	1690.56	0.459639	0.129641	3.54547	0.000391916	0.0149242	STX7
ENSG00000092964	1215.71	-0.409492	0.115477	-3.54607	0.000391016	0.0149242	DPYSL2
ENSG00000173402	1702.71	-0.389961	0.110358	-3.53361	0.000409931	0.0155724	DAG1
ENSG00000065183	2248.22	-0.487471	0.138103	-3.52976	0.00041593	0.0157026	WDR3
ENSG00000104419	1638.54	0.426237	0.12076	3.52962	0.000416163	0.0157026	NDRG1
ENSG00000262580	652.383	-0.514717	0.145833	-3.52949	0.00041636	0.0157026
ENSG00000104899	554.2	-0.599864	0.170071	-3.52714	0.000420078	0.015794	AMH
ENSG00000223959	1602.7	-0.387418	0.109853	-3.52668	0.000420799	0.015794	AFG3L1P
ENSG00000162616	400.213	0.536093	0.152106	3.52448	0.000424318	0.0158881	DNAJB4
ENSG00000157110	1217.8	0.395143	0.112277	3.51937	0.00043258	0.0161206	RBPMS
ENSG00000169100	1163.88	-0.446719	0.126927	-3.5195	0.000432357	0.0161206	SLC25A6
ENSG00000126457	1259.23	-0.387081	0.110021	-3.51825	0.000434396	0.0161498	PRMT1
ENSG00000085831	1498.19	0.465563	0.132432	3.5155	0.000438931	0.016242	TTC39A
ENSG00000169991	277.867	-0.749039	0.213068	-3.51549	0.000438946	0.016242	IFFO2
ENSG00000117394	1400.93	-0.431801	0.122925	-3.51273	0.000443526	0.0163407	SLC2A1
ENSG00000120519	508.843	0.567881	0.161668	3.51263	0.000443697	0.0163407	SLC10A7
ENSG00000282034	2309.97	-0.456309	0.129975	-3.51073	0.000446875	0.0164193
ENSG00000100439	180.215	0.821227	0.234006	3.50942	0.000449085	0.0164325	ABHD4
ENSG00000187239	731.75	-0.508557	0.144918	-3.50927	0.000449331	0.0164325	FNBP1
ENSG00000107864	618.399	0.47917	0.13658	3.50836	0.00045088	0.0164508	CPEB3
ENSG00000165282	2843.3	-0.385036	0.10985	-3.50509	0.00045645	0.0166154	PIGO
ENSG00000005961	377.103	0.57085	0.163177	3.49836	0.000468136	0.0169621	ITGA2B
ENSG00000121671	670.46	-0.47167	0.134817	-3.49858	0.000467735	0.0169621	CRY2
ENSG00000277027	15699.4	0.437164	0.124994	3.49746	0.000469703	0.0169796	RMRP
ENSG00000197816	1567.99	0.383903	0.109845	3.49496	0.000474132	0.0171004	CCDC180
ENSG00000073050	1383.79	-0.379474	0.108625	-3.49344	0.000476844	0.0171368	XRCC1
ENSG00000157637	2362.22	-0.375346	0.107452	-3.49317	0.000477326	0.0171368	SLC38A10
ENSG00000122786	854.668	0.445121	0.127544	3.48995	0.000483107	0.0172824	CALD1
ENSG00000143570	734.177	-0.479851	0.137505	-3.48969	0.000483586	0.0172824	SLC39A1
ENSG00000254369	2822.27	-0.372244	0.106689	-3.48906	0.000484731	0.017284	HOXA-AS3
ENSG00000171502	203.063	0.897451	0.25733	3.48755	0.000487474	0.0173423	COL24A1
ENSG00000054118	4089.36	-0.384904	0.110501	-3.48326	0.000495352	0.0175828	THRAP3
ENSG00000106031	363.539	-0.555329	0.159569	-3.48019	0.000501056	0.0177451	HOXA13
ENSG00000012822	787.537	0.494005	0.142032	3.47813	0.000504922	0.0178417	CALCOCO1
ENSG00000117984	1024.19	-0.492759	0.141825	-3.4744	0.000511993	0.0180469	CTSD
ENSG00000207445	1187.21	0.474047	0.136461	3.47386	0.000513031	0.0180469	SNORD15B
ENSG00000152661	627.328	-0.674336	0.194268	-3.47116	0.000518206	0.0181882	GJA1
ENSG00000141543	2228.12	-0.3549	0.102317	-3.46862	0.000523136	0.0183203	EIF4A3
ENSG00000231721	801.312	0.469842	0.13552	3.46695	0.000526393	0.0183933	LINC-PINT
ENSG00000175130	681.638	-0.447272	0.129056	-3.46571	0.000528837	0.0184376	MARCKSL1
ENSG00000149328	1293.44	-0.413283	0.119447	-3.45998	0.000540214	0.0187925	GLB1L2
ENSG00000214827	186.472	0.69914	0.202148	3.45856	0.000543068	0.01885	MTCP1
ENSG00000105438	744.85	-0.447482	0.129572	-3.45354	0.000553277	0.0190651	KDELR1
ENSG00000108298	1785.22	-0.540131	0.156418	-3.45313	0.000554127	0.0190651	RPL19
ENSG00000213903	1271.38	-0.422321	0.12229	-3.45343	0.00055351	0.0190651	LTB4R
ENSG00000281026	1344.74	0.384858	0.11142	3.45412	0.000552093	0.0190651	N4BP2L2-IT2
ENSG00000055609	7956.08	0.282321	0.0818109	3.4509	0.000558722	0.0191811	KMT2C
ENSG00000258232	446.47	-0.692893	0.200834	-3.45008	0.000560416	0.0191973
ENSG00000157927	417.408	-0.581984	0.168723	-3.44935	0.000561942	0.0192076	RADIL
ENSG00000071189	1748.53	0.423116	0.122734	3.44743	0.000565945	0.0192605	SNX13
ENSG00000101745	744.054	0.442139	0.128244	3.44764	0.000565506	0.0192605	ANKRD12
ENSG00000143924	1482.31	0.373941	0.108587	3.44371	0.000573794	0.0194433	EML4
ENSG00000168610	1445.42	-0.37665	0.109356	-3.44425	0.000572649	0.0194433	STAT3
ENSG00000116525	704.736	-0.458611	0.133288	-3.44076	0.000580073	0.0196137	TRIM62
ENSG00000057252	1462.87	-0.524585	0.152504	-3.43982	0.0005821	0.0196399	SOAT1
ENSG00000124587	604.068	-0.461068	0.134214	-3.43531	0.000591882	0.0199271	PEX6
ENSG00000113073	235.344	-0.651529	0.189696	-3.4346	0.000593436	0.0199367	SLC4A9
ENSG00000254911	283.23	0.618015	0.180044	3.43257	0.000597882	0.0200431	SCARNA9
ENSG00000162430	915.192	-0.434105	0.126503	-3.43157	0.000600104	0.0200747	SELENON
ENSG00000005007	4319.8	-0.375331	0.109409	-3.43054	0.000602392	0.0200775	UPF1
ENSG00000134684	4198.67	-0.295402	0.0861137	-3.43038	0.000602747	0.0200775	YARS
ENSG00000119673	486.715	-0.554815	0.161857	-3.4278	0.000608484	0.0202004	ACOT2
ENSG00000164292	1016.08	0.439962	0.12836	3.42757	0.000609011	0.0202004	RHOBTB3
ENSG00000130635	729.119	-0.527615	0.15403	-3.42541	0.000613873	0.020271	COL5A1
ENSG00000238795	301.333	0.662477	0.193407	3.42529	0.000614134	0.020271	SCARNA12
ENSG00000259529	556.546	-0.523952	0.152983	-3.4249	0.000615015	0.020271
ENSG00000050555	817.873	-0.431577	0.126133	-3.4216	0.000622539	0.0204759	LAMC3
ENSG00000158636	1249.69	0.437596	0.127959	3.41982	0.000626624	0.0205672	EMSY
ENSG00000169710	20969.4	-0.283074	0.0828178	-3.41804	0.000630748	0.0206162	FASN
ENSG00000281880	819.011	0.422236	0.123511	3.4186	0.000629451	0.0206162	PAUPAR
ENSG00000183655	1157.38	-0.478124	0.139927	-3.41696	0.000633248	0.0206549	KLHL25
ENSG00000273594	1289.99	-0.42181	0.123474	-3.41617	0.000635078	0.0206717	EEF1D
ENSG00000083642	1317.69	0.370032	0.108353	3.41506	0.000637682	0.0207134	PDS5B
ENSG00000173786	2136.69	-0.368679	0.107997	-3.4138	0.000640627	0.0207661	CNP
ENSG00000160584	1975.55	0.400913	0.117486	3.41244	0.000643846	0.0208274	SIK3
ENSG00000143753	1703.47	-0.389097	0.114064	-3.41122	0.000646735	0.0208778	DEGS1
ENSG00000164924	2693.49	-0.335891	0.0985374	-3.40876	0.000652578	0.0209801	YWHAZ
ENSG00000276230	777.306	-0.486701	0.142779	-3.40878	0.000652544	0.0209801	RNH1
ENSG00000167114	1025.17	-0.384254	0.112918	-3.40293	0.000666675	0.0213895	SLC27A4
ENSG00000172009	1693.64	-0.380737	0.112087	-3.3968	0.000681784	0.0218296	THOP1
ENSG00000180881	889.727	0.404736	0.119302	3.39253	0.000692496	0.0220832	CAPS2
ENSG00000233101	1104.92	-0.399171	0.117662	-3.39252	0.000692519	0.0220832	HOXB-AS3
ENSG00000182240	995.016	-0.428048	0.126228	-3.39108	0.000696181	0.0221549	BACE2
ENSG00000132321	241.813	-0.650546	0.191909	-3.38987	0.000699251	0.0222076	IQCA1
ENSG00000106682	2126.64	-0.346033	0.102135	-3.38799	0.000704064	0.0223153	EIF4H
ENSG00000149930	3509.91	-0.310345	0.0916502	-3.38619	0.000708707	0.0224172	TAOK2
ENSG00000173214	2043.32	-0.341484	0.10088	-3.38505	0.000711647	0.0224649	MFSD4B
ENSG00000144893	2264.52	0.368638	0.108951	3.38351	0.000715664	0.0225463	MED12L
ENSG00000186193	339.509	-0.561475	0.165986	-3.38266	0.00071787	0.0225705	SAPCD2
ENSG00000142945	1843.68	-0.346641	0.102535	-3.3807	0.000723016	0.0226868	KIF2C
ENSG00000174460	210.261	-0.786151	0.232601	-3.37982	0.000725321	0.0227137	ZCCHC12
ENSG00000106462	1752.13	0.401505	0.118993	3.37418	0.000740371	0.023056	EZH2
ENSG00000139116	974.579	0.429381	0.127232	3.37479	0.00073872	0.023056	KIF21A
ENSG00000181523	1279.53	-0.439364	0.130239	-3.37352	0.000742131	0.023056	SGSH
ENSG00000196689	765.393	-0.515993	0.152934	-3.37396	0.000740953	0.023056	TRPV1
ENSG00000116685	501.63	-0.491773	0.145882	-3.37104	0.000748839	0.0232184	KIAA2013
ENSG00000102878	226.082	-0.699588	0.207752	-3.36741	0.000758772	0.0233878	HSF4
ENSG00000111674	403.294	0.550148	0.163341	3.3681	0.000756888	0.0233878	ENO2
ENSG00000114054	1614.53	-0.357187	0.106063	-3.36769	0.000757999	0.0233878	PCCB
ENSG00000153395	1499.76	-0.36766	0.109204	-3.36673	0.000760662	0.0234001	LPCAT1
ENSG00000116237	1640.81	-0.392543	0.116639	-3.36547	0.000764138	0.023461	ICMT
ENSG00000092621	3470.66	-0.378488	0.11252	-3.36374	0.000768952	0.0235627	PHGDH
ENSG00000105447	1211.64	-0.421179	0.125327	-3.36064	0.000777621	0.0237819	GRWD1
ENSG00000251003	285.956	0.647495	0.192703	3.36007	0.000779223	0.0237845	ZFPM2-AS1
ENSG00000071553	1273.77	-0.471924	0.140477	-3.35945	0.000780976	0.0237917	ATP6AP1
ENSG00000112294	690.27	-0.463259	0.138173	-3.35276	0.000800113	0.0243275	ALDH5A1
ENSG00000166851	1151.37	-0.391339	0.116779	-3.35111	0.00080487	0.0244248	PLK1
ENSG00000215375	764.833	-0.467885	0.139658	-3.35021	0.000807492	0.024457	MYL5
ENSG00000115232	417.191	0.625313	0.186755	3.34831	0.000813073	0.0245786	ITGA4
ENSG00000063244	1903.41	-0.40678	0.121545	-3.34675	0.000817661	0.0246698	U2AF2
ENSG00000186591	917.726	0.401674	0.120069	3.34535	0.000821774	0.0247463	UBE2H
ENSG00000180530	558.064	0.509578	0.152422	3.34321	0.000828147	0.0248904	NRIP1
ENSG00000135763	4044.26	-0.346051	0.10362	-3.33963	0.00083889	0.0251541	URB2
ENSG00000151883	1575.52	0.411528	0.123241	3.33922	0.000840128	0.0251541	PARP8
ENSG00000178605	367.566	-0.558304	0.167233	-3.33848	0.000842394	0.0251739	GTPBP6
ENSG00000073417	2060.47	0.462085	0.138561	3.33489	0.000853319	0.0254519	PDE8A
ENSG00000116266	802.946	0.452236	0.135745	3.33152	0.000863729	0.0257136	STXBP3
ENSG00000197757	557.568	-0.471907	0.141728	-3.32966	0.000869526	0.0258371	HOXC6
ENSG00000087206	2082.15	0.348079	0.104632	3.32668	0.000878874	0.0260655	UIMC1
ENSG00000196453	302.575	-0.572817	0.172252	-3.32546	0.000882735	0.0261306	ZNF777
ENSG00000260597	675.469	-0.446748	0.134384	-3.3244	0.000886074	0.0261801
ENSG00000102996	230.58	-0.708029	0.213304	-3.31935	0.000902279	0.0265091	MMP15
ENSG00000160161	344.994	-0.701698	0.211384	-3.31954	0.000901649	0.0265091	CILP2
ENSG00000166189	416.984	-0.524741	0.158075	-3.31957	0.000901571	0.0265091	HPS6
ENSG00000198087	1184.25	0.366594	0.110486	3.31801	0.000906599	0.0265862	CD2AP
ENSG00000091542	672.267	-0.444009	0.133857	-3.31703	0.000909797	0.0266302	ALKBH5
ENSG00000112200	2882.03	0.373888	0.112817	3.3141	0.000919396	0.0268282	ZNF451
ENSG00000157388	891.885	0.45257	0.136566	3.31392	0.000919982	0.0268282	CACNA1D
ENSG00000165238	2042.95	-0.389909	0.117692	-3.31296	0.000923131	0.0268701	WNK2
ENSG00000164078	166.086	-0.808684	0.244343	-3.30963	0.000934192	0.0271417	MST1R
ENSG00000116151	1104.14	-0.402094	0.121559	-3.30779	0.000940336	0.0271896	MORN1
ENSG00000158296	300.57	0.573641	0.173432	3.30759	0.000941039	0.0271896	SLC13A3
ENSG00000168769	2141.41	0.397228	0.120072	3.30825	0.000938799	0.0271896	TET2
ENSG00000151239	308.221	0.600098	0.181501	3.3063	0.000945377	0.0272647	TWF1
ENSG00000095066	687.698	0.496198	0.150157	3.30454	0.000951321	0.0273605	HOOK2
ENSG00000172757	964.694	-0.379005	0.114701	-3.30429	0.000952186	0.0273605	CFL1
ENSG00000160298	4027.45	-0.331949	0.100616	-3.29918	0.000969668	0.0277612	C21orf58
ENSG00000166024	683.852	0.430601	0.130512	3.29933	0.000969164	0.0277612	R3HCC1L
ENSG00000101152	1707.67	-0.361448	0.109627	-3.29707	0.000977003	0.0278695	DNAJC5
ENSG00000163681	3362.03	0.296358	0.0898824	3.29718	0.000976609	0.0278695	SLMAP
ENSG00000115947	3209.75	0.31623	0.0959276	3.29655	0.000978806	0.0278702	ORC4
ENSG00000010278	378.399	-0.610916	0.185355	-3.29592	0.000981009	0.0278823	CD9
ENSG00000163931	4603.16	-0.293889	0.0892527	-3.29278	0.000992026	0.0281445	TKT
ENSG00000071564	605.09	-0.483774	0.147056	-3.28972	0.00100288	0.0284012	TCF3
ENSG00000228526	699.793	0.515066	0.156737	3.28617	0.00101561	0.0287097	MIR34AHG
ENSG00000117399	1388.9	-0.396727	0.120755	-3.28539	0.0010184	0.028737	CDC20
ENSG00000169813	2532.94	-0.4237	0.129015	-3.2841	0.00102308	0.0288172	HNRNPF
ENSG00000167674	961.52	-0.419937	0.127995	-3.28089	0.00103479	0.0290947	HDGFL2
ENSG00000217128	1458.54	0.35383	0.107884	3.27973	0.00103907	0.0291626	FNIP1
ENSG00000020577	1267.84	0.390868	0.119217	3.27862	0.00104316	0.0292254	SAMD4A
ENSG00000100092	310.351	0.596815	0.182149	3.27651	0.00105098	0.0293105	SH3BP1
ENSG00000155849	581.718	0.513083	0.15656	3.27723	0.00104832	0.0293105	ELMO1
ENSG00000189308	904.811	0.446858	0.136391	3.27629	0.00105181	0.0293105	LIN54
ENSG00000223496	4146.53	-0.284851	0.086984	-3.27476	0.00105753	0.0293198	EXOSC6
ENSG00000271147	420.153	0.541043	0.165177	3.27554	0.00105461	0.0293198	ARMCX5-GPRASP2
ENSG00000277925	1182.26	0.492966	0.150538	3.2747	0.00105775	0.0293198
ENSG00000114767	302.52	-0.595734	0.181967	-3.27386	0.00106088	0.0293548	RRP9
ENSG00000122008	966.475	0.396297	0.121085	3.27289	0.00106455	0.0294045	POLK
ENSG00000154114	553.068	0.47625	0.145628	3.27031	0.0010743	0.0296035	TBCEL
ENSG00000198363	2466.65	0.357492	0.109325	3.26999	0.00107553	0.0296035	ASPH
ENSG00000100403	2457.95	-0.348733	0.10668	-3.26898	0.00107937	0.0296054	ZC3H7B
ENSG00000272692	404.36	-0.502944	0.153836	-3.26935	0.00107797	0.0296054
ENSG00000130193	434.656	-0.501476	0.153469	-3.2676	0.00108463	0.0296977	THEM6
ENSG00000149639	2724.59	-0.358389	0.109777	-3.26469	0.00109582	0.0299519	SOGA1
ENSG00000136014	343.334	0.570226	0.174761	3.26289	0.00110283	0.0300909	USP44
ENSG00000177125	624.657	0.543701	0.166662	3.2623	0.00110513	0.0301013	ZBTB34
ENSG00000228818	334.671	-0.597092	0.183111	-3.26083	0.00111088	0.0302056
ENSG00000054267	2545.17	0.318212	0.0976794	3.25772	0.00112312	0.0304857	ARID4B
ENSG00000213918	2963.57	-0.346517	0.106384	-3.25722	0.00112509	0.0304862	DNASE1
ENSG00000092421	969.555	0.434673	0.133631	3.25278	0.0011428	0.0309128	SEMA6A
ENSG00000167792	1271.53	-0.380128	0.116927	-3.25097	0.00115012	0.0310038	NDUFV1
ENSG00000200087	23331.5	0.390624	0.120146	3.25125	0.00114899	0.0310038	SNORA73B
ENSG00000136630	383.525	-0.598313	0.184078	-3.25033	0.00115273	0.0310209	HLX
ENSG00000038382	9270.64	0.2669	0.0821729	3.24803	0.00116209	0.0312191	TRIO
ENSG00000111144	1719.75	-0.419819	0.129287	-3.24718	0.00116556	0.0312588	LTA4H
ENSG00000183506	2448.53	-0.373884	0.115194	-3.2457	0.00117162	0.0313679	PI4KAP2
ENSG00000090861	4228.44	-0.323229	0.0996049	-3.24511	0.00117406	0.0313797	AARS
ENSG00000108511	2052.83	-0.345812	0.106614	-3.24359	0.00118034	0.0314937	HOXB6
ENSG00000125633	1728.74	0.362163	0.111841	3.2382	0.00120286	0.031986	CCDC93
ENSG00000160294	8022.12	-0.268882	0.0830276	-3.23846	0.00120176	0.031986	MCM3AP
ENSG00000198947	697.73	0.44083	0.136292	3.23446	0.00121874	0.0323534	DMD
ENSG00000116141	597.747	0.507804	0.157127	3.2318	0.00123015	0.0326011	MARK1
ENSG00000114573	1330.35	-0.511417	0.158393	-3.22879	0.00124314	0.0327991	ATP6V1A
ENSG00000154678	298.926	0.6787	0.210239	3.22823	0.00124558	0.0327991	PDE1C
ENSG00000167984	611.082	-0.497355	0.154069	-3.22814	0.00124599	0.0327991	NLRC3
ENSG00000196943	4001.97	-0.281793	0.0872626	-3.22925	0.00124116	0.0327991	NOP9
ENSG00000142751	1067.97	0.52462	0.162602	3.2264	0.00125358	0.0329438	GPN2
ENSG00000139865	359.575	0.563834	0.174816	3.2253	0.00125842	0.0330157	TTC6
ENSG00000178177	736.052	0.485577	0.150637	3.22349	0.00126638	0.0331691	LCORL
ENSG00000086504	281.993	-0.604951	0.187734	-3.22238	0.00127129	0.0332422	MRPL28
ENSG00000164362	327.619	-0.548244	0.170312	-3.21906	0.0012861	0.0335177	TERT
ENSG00000170275	1537.7	-0.357465	0.11103	-3.21952	0.00128403	0.0335177	CRTAP
ENSG00000110104	621.214	-0.453534	0.140914	-3.21851	0.00128857	0.0335263	CCDC86
ENSG00000130382	458.162	-0.587067	0.182586	-3.2153	0.0013031	0.0338482	MLLT1
ENSG00000006652	1721.16	0.389634	0.121201	3.21478	0.00130543	0.0338527	IFRD1
ENSG00000198324	173.954	-0.711311	0.221297	-3.21429	0.00130768	0.033855	PHETA1
ENSG00000253873	347.943	-0.556448	0.173176	-3.21319	0.00131269	0.0339287	PCDHGA11
ENSG00000141456	3046.18	-0.292984	0.0912314	-3.21144	0.00132072	0.0340801	PELP1
ENSG00000197296	748.744	-0.414869	0.129261	-3.20954	0.00132949	0.0342501	FITM2
ENSG00000148655	202.358	0.694669	0.216625	3.20678	0.00134232	0.0345239	LRMDA
ENSG00000160233	258.4	-0.57548	0.179484	-3.2063	0.00134456	0.0345249	LRRC3
ENSG00000124160	616.882	-0.443774	0.138535	-3.20335	0.0013584	0.034729	NCOA5
ENSG00000153214	359.244	-0.678528	0.211829	-3.20319	0.00135914	0.034729	TMEM87B
ENSG00000182185	2736.35	0.409838	0.127934	3.20352	0.00135757	0.034729	RAD51B
ENSG00000014919	1161.35	-0.361948	0.113057	-3.20148	0.00136724	0.0348791	COX15
ENSG00000186010	879.833	-0.442573	0.138358	-3.19876	0.00138021	0.0351528	NDUFA13
ENSG00000180096	922.708	-0.437523	0.136883	-3.19634	0.00139185	0.0353918	2001-09-01
ENSG00000160678	408.371	-0.527003	0.164994	-3.19408	0.00140279	0.0355337	S100A1
ENSG00000160959	1586.03	-0.344876	0.107958	-3.19453	0.00140059	0.0355337	LRRC14
ENSG00000180667	671.521	0.542709	0.169962	3.19313	0.00140741	0.0355337	YOD1
ENSG00000183018	479.439	-0.573822	0.17971	-3.19305	0.00140779	0.0355337	SPNS2
ENSG00000204580	199.66	0.724902	0.227039	3.19285	0.00140875	0.0355337	DDR1
ENSG00000082516	2123.94	-0.396267	0.124232	-3.18973	0.00142404	0.0358617	GEMIN5
ENSG00000158715	243.14	-0.624207	0.196063	-3.1837	0.00145405	0.0365587	SLC45A3
ENSG00000166147	1523.6	-0.348409	0.109473	-3.1826	0.00145959	0.0365807	FBN1
ENSG00000188807	1099.93	-0.453605	0.142517	-3.1828	0.00145857	0.0365807	TMEM201
ENSG00000136935	781.242	0.432717	0.136018	3.18133	0.00146598	0.0366823	GOLGA1
ENSG00000104228	712.928	-0.459882	0.144754	-3.17698	0.00148817	0.0371781	TRIM35
ENSG00000163832	1059.64	-0.368846	0.11629	-3.17178	0.00151509	0.0377716	ELP6
ENSG00000185838	836.591	-0.426586	0.134508	-3.17146	0.00151674	0.0377716	GNB1L
ENSG00000271824	294.507	-0.590879	0.186415	-3.1697	0.00152597	0.0379414	SMIM32
ENSG00000184992	1417.26	-0.345109	0.108912	-3.1687	0.00153124	0.0380122	BRI3BP
ENSG00000108018	179.146	0.776679	0.245316	3.16603	0.00154533	0.0381807	SORCS1
ENSG00000185650	315.818	-0.563453	0.177962	-3.16615	0.0015447	0.0381807	ZFP36L1
ENSG00000198933	299.325	-0.620952	0.196103	-3.16647	0.00154303	0.0381807	TBKBP1
ENSG00000280987	667.075	-0.454075	0.143503	-3.16421	0.00155502	0.0383597
ENSG00000129682	3282.49	0.305773	0.0966656	3.16321	0.00156042	0.0384324	FGF13
ENSG00000205086	441.164	0.477364	0.150959	3.16221	0.00156576	0.0385036	C2orf91
ENSG00000227953	171.381	-0.759692	0.240377	-3.16042	0.00157541	0.03868	LINC01341
ENSG00000156011	2010.39	0.390142	0.123538	3.15806	0.00158823	0.0386922	PSD3
ENSG00000171492	642.664	-0.477799	0.151286	-3.15826	0.00158715	0.0386922	LRRC8D
ENSG00000179051	1364.9	-0.361058	0.114297	-3.15895	0.00158337	0.0386922	RCC2
ENSG00000181396	979.336	-0.455368	0.144122	-3.1596	0.00157988	0.0386922	OGFOD3
ENSG00000281540	1364.9	-0.361058	0.114297	-3.15895	0.00158337	0.0386922	RCC2
ENSG00000254986	572.223	-0.438314	0.13908	-3.15153	0.00162415	0.0395059	DPP3
ENSG00000075415	2928.21	-0.393495	0.124948	-3.14928	0.00163675	0.0395669	SLC25A3
ENSG00000105373	1035.02	-0.359109	0.114009	-3.14984	0.00163362	0.0395669	NOP53
ENSG00000128714	211.163	-0.647614	0.205632	-3.14938	0.00163617	0.0395669	HOXD13
ENSG00000163960	1544.03	0.356838	0.113295	3.14964	0.00163473	0.0395669	UBXN7
ENSG00000113810	3380.1	0.384453	0.122099	3.1487	0.00163998	0.0395841	SMC4
ENSG00000122692	1882.01	-0.347647	0.110468	-3.14704	0.00164931	0.0397482	SMU1
ENSG00000092439	3145.16	0.321498	0.102215	3.14532	0.00165904	0.0397484	TRPM7
ENSG00000100242	1972.6	-0.395032	0.125576	-3.14577	0.00165649	0.0397484	SUN2
ENSG00000196642	3242.18	-0.356875	0.113465	-3.14525	0.00165946	0.0397484	RABL6
ENSG00000223650	407.18	0.515708	0.163923	3.14604	0.00165495	0.0397484	UHRF2P1
ENSG00000179115	1681.4	-0.333762	0.106135	-3.14469	0.0016626	0.0397631	FARSA
ENSG00000170004	3670.9	-0.302508	0.0962435	-3.14315	0.00167138	0.0398883	CHD3
ENSG00000187796	333.288	-0.646059	0.205563	-3.14288	0.00167292	0.0398883	CARD9
ENSG00000101811	631.406	-0.508725	0.161948	-3.14128	0.00168211	0.0400457	CSTF2
ENSG00000156515	2174.9	-0.335504	0.106843	-3.14016	0.00168858	0.0400457	HK1
ENSG00000197774	1997.63	-0.409595	0.130429	-3.14037	0.00168734	0.0400457	EME2
ENSG00000231607	1189.92	0.434338	0.138326	3.13996	0.00168974	0.0400457	DLEU2
ENSG00000116809	920.002	-0.462394	0.147346	-3.13816	0.0017001	0.0402134	ZBTB17
ENSG00000142627	354.103	-0.608036	0.193775	-3.13785	0.00170194	0.0402134	EPHA2
ENSG00000105429	4389.74	-0.341479	0.108883	-3.13621	0.00171146	0.040259	MEGF8
ENSG00000158545	1543.2	-0.326471	0.104098	-3.13619	0.00171157	0.040259	ZC3H18
ENSG00000170836	1586.62	0.33277	0.106099	3.13642	0.00171027	0.040259	PPM1D
ENSG00000092820	2268.5	-0.423792	0.135183	-3.13494	0.00171889	0.0403428	EZR
ENSG00000162517	1135.05	-0.342624	0.1093	-3.1347	0.00172027	0.0403428	PEF1
ENSG00000136167	625.338	0.760627	0.24275	3.13337	0.0017281	0.040466	LCP1
ENSG00000184863	4313.67	0.293502	0.093725	3.13152	0.00173904	0.0406614	RBM33
ENSG00000121774	3060.46	-0.318259	0.101684	-3.12988	0.00174877	0.040828	KHDRBS1
ENSG00000117877	551.933	-0.432884	0.13834	-3.12914	0.00175319	0.0408704	CD3EAP
ENSG00000100241	2511.51	-0.345179	0.110403	-3.12652	0.00176889	0.0411142	SBF1
ENSG00000184304	374.882	0.582978	0.186438	3.12693	0.00176643	0.0411142	PRKD1
ENSG00000147130	1389.23	-0.368686	0.117976	-3.1251	0.00177746	0.0412145	ZMYM3
ENSG00000158805	2531.04	-0.392177	0.125499	-3.12493	0.00177846	0.0412145	ZNF276
ENSG00000004139	2800.41	-0.367194	0.117673	-3.12047	0.00180565	0.041599	SARM1
ENSG00000117385	2478.1	-0.30655	0.0982138	-3.12125	0.00180086	0.041599	P3H1
ENSG00000123636	1950.46	0.313667	0.100518	3.1205	0.00180546	0.041599	BAZ2B
ENSG00000166582	570.205	-0.4291	0.137456	-3.12173	0.00179792	0.041599	CENPV
ENSG00000140553	2705.78	-0.287623	0.0922976	-3.11625	0.00183165	0.0421359	UNC45A
ENSG00000189171	427.409	-0.472618	0.151818	-3.11306	0.00185161	0.0424909	S100A13
ENSG00000210082	394.66	0.588726	0.189124	3.11291	0.0018525	0.0424909	MT-RNR2
ENSG00000101161	2570.47	-0.321095	0.103227	-3.11056	0.00186732	0.042556	PRPF6
ENSG00000188647	1065.88	0.446719	0.143555	3.11184	0.00185927	0.042556	PTAR1
ENSG00000198625	4644.02	0.28549	0.0917882	3.11031	0.00186889	0.042556	MDM4
ENSG00000205476	2362.51	-0.415051	0.133403	-3.11126	0.00186288	0.042556	CCDC85C
ENSG00000261409	4672.34	-0.449227	0.144394	-3.11113	0.00186374	0.042556
ENSG00000175866	879.986	-0.397273	0.127758	-3.10958	0.00187351	0.0425993	BAIAP2
ENSG00000223459	283.136	-0.570501	0.183541	-3.10831	0.00188163	0.0427219	TCAF1P1
ENSG00000146247	2514.19	0.337272	0.108545	3.10722	0.00188857	0.0428176	PHIP
ENSG00000226752	272.882	0.606993	0.195446	3.10569	0.00189837	0.0429776	CUTALP
ENSG00000112319	1434.34	0.406689	0.131141	3.10116	0.00192762	0.0435769	EYA4
ENSG00000231119	540.391	0.471733	0.152254	3.09834	0.00194609	0.0439313
ENSG00000095139	1401.42	-0.445017	0.143724	-3.09633	0.00195931	0.0440517	ARCN1
ENSG00000143761	2118.31	-0.339841	0.109748	-3.09656	0.00195783	0.0440517	ARF1
ENSG00000146576	283.866	-0.556771	0.17987	-3.0954	0.00196547	0.0440517	C7orf26
ENSG00000150054	550.621	0.472634	0.152683	3.09552	0.0019647	0.0440517	MPP7
ENSG00000156463	163.735	0.779221	0.251688	3.09598	0.00196164	0.0440517	SH3RF2
ENSG00000148498	2692.44	0.308528	0.0997282	3.09369	0.00197683	0.0441802	PARD3
ENSG00000167491	1767.23	-0.434546	0.140445	-3.09406	0.00197439	0.0441802	GATAD2A
ENSG00000108784	960.723	-0.442923	0.143234	-3.09232	0.00198602	0.0443224	NAGLU
ENSG00000108424	7343.9	-0.281355	0.0910497	-3.09013	0.00200071	0.0445812	KPNB1
ENSG00000241945	2545.36	-0.334594	0.108292	-3.08974	0.0020033	0.0445812	PWP2
ENSG00000183723	1627.3	-0.338915	0.109736	-3.08844	0.00201208	0.0447131	CMTM4
ENSG00000210140	164.326	0.719462	0.233017	3.0876	0.00201779	0.0447767	MT-TC
ENSG00000100991	1849.37	-0.333247	0.107994	-3.08579	0.00203015	0.0449873	TRPC4AP
ENSG00000013810	1900.35	-0.351132	0.113895	-3.08296	0.00204956	0.0452894	TACC3
ENSG00000167900	618.764	-0.424673	0.137736	-3.08325	0.00204756	0.0452894	TK1
ENSG00000075275	2164.36	-0.396191	0.128537	-3.0823	0.00205405	0.045325	CELSR1
ENSG00000167716	735.323	-0.463686	0.150474	-3.0815	0.00205963	0.0453841	WDR81
ENSG00000224430	660.341	0.433927	0.14086	3.08056	0.00206609	0.0454626	MKRN5P
ENSG00000158301	519.197	-0.536887	0.17435	-3.07937	0.00207438	0.0455811	GPRASP2
ENSG00000041982	854.559	-0.505662	0.16427	-3.07823	0.00208232	0.0456278	TNC
ENSG00000136451	550.847	0.440765	0.14318	3.07839	0.00208122	0.0456278	VEZF1
ENSG00000176087	552.872	-0.452928	0.147174	-3.07751	0.0020874	0.0456752	SLC35A4
ENSG00000009413	4100.33	0.272974	0.0887437	3.07598	0.0020981	0.0458455	REV3L
ENSG00000167378	2133.72	-0.352954	0.114903	-3.07174	0.00212813	0.0464371	IRGQ
ENSG00000006025	366.715	0.527072	0.171873	3.06664	0.0021648	0.0471062	OSBPL7
ENSG00000108375	1181.26	0.524362	0.170966	3.06705	0.00216183	0.0471062	RNF43
ENSG00000133805	218.816	0.60723	0.198245	3.06303	0.00219107	0.0476117	AMPD3
ENSG00000072840	2166.32	-0.339852	0.111023	-3.0611	0.00220523	0.0478532	EVC
ENSG00000090621	4771.97	-0.295751	0.0966939	-3.05863	0.00222348	0.0480232	PABPC4
ENSG00000136877	755.191	-0.430592	0.140757	-3.0591	0.00222001	0.0480232	FPGS
ENSG00000147255	419.01	-0.685395	0.224052	-3.05908	0.00222016	0.0480232	IGSF1
ENSG00000204406	2249.29	0.363872	0.118975	3.05839	0.00222531	0.0480232	MBD5
ENSG00000116793	1596.39	0.345084	0.112884	3.05698	0.00223575	0.0481163	PHTF1
ENSG00000203668	1370.57	0.347582	0.113689	3.0573	0.00223339	0.0481163	CHML
ENSG00000130811	1411.88	-0.360031	0.117795	-3.05642	0.00223998	0.0481411	EIF3G
ENSG00000004399	638.035	0.467201	0.153021	3.05317	0.00226434	0.0485318	PLXND1
ENSG00000113108	578.667	0.452347	0.148137	3.05357	0.00226132	0.0485318	APBB3
ENSG00000132952	530.918	0.468925	0.153662	3.05167	0.00227571	0.0487088	USPL1
ENSG00000156508	29435.6	-0.776594	0.254526	-3.05113	0.00227978	0.0487296	EEF1A1
ENSG00000135750	582.822	0.444262	0.145639	3.05044	0.00228509	0.0487766	KCNK1
ENSG00000244879	3437.1	0.277008	0.0908491	3.0491	0.00229527	0.0489273	GABPB1-AS1
ENSG00000178971	2696.67	0.29069	0.0953527	3.04857	0.00229931	0.0489468	CTC1
ENSG00000011028	747.595	-0.571367	0.187472	-3.04774	0.00230569	0.0489599	MRC2
ENSG00000180198	3745.55	-0.316736	0.103929	-3.04761	0.00230669	0.0489599	RCC1
ENSG00000227543	1049.63	-0.37974	0.124616	-3.04727	0.00230928	0.0489599	SPAG5-AS1
ENSG00000186185	2167.68	-0.38369	0.125995	-3.04528	0.00232464	0.0492191	KIF18B
ENSG00000254004	517.823	-0.48757	0.160222	-3.04309	0.00234159	0.049511	ZNF260
ENSG00000179094	450.786	-0.459586	0.151049	-3.04262	0.00234527	0.0495222	PER1
ENSG00000264423	525.071	-0.453022	0.148941	-3.04161	0.00235315	0.0496217	RN7SL718P
ENSG00000075426	251.778	0.704929	0.231867	3.04023	0.00236397	0.0497829	FOSL2
ENSG00000100156	320.12	-0.610011	0.20095	-3.03563	0.00240032	0.0504794	SLC16A8
ENSG00000135451	1234.51	-0.415106	0.136767	-3.03513	0.00240435	0.0504794	TROAP
ENSG00000162408	2218.01	-0.301913	0.0994825	-3.03483	0.00240669	0.0504794	NOL9
ENSG00000134461	766.04	-0.435005	0.14346	-3.03223	0.00242757	0.0507554	ANKRD16
ENSG00000138078	1722.32	0.31874	0.105126	3.03198	0.00242956	0.0507554	PREPL
ENSG00000275131	1325.71	0.342788	0.113039	3.03249	0.00242549	0.0507554
ENSG00000166508	6436.43	-0.321983	0.106289	-3.02933	0.00245097	0.0511347	MCM7
ENSG00000197555	2200.59	0.328139	0.10837	3.02794	0.00246228	0.0513025	SIPA1L1
ENSG00000072274	3969.45	-0.323257	0.106773	-3.02753	0.00246563	0.0513041	TFRC
ENSG00000066044	1558.28	-0.335039	0.110698	-3.0266	0.00247317	0.0513929	ELAVL1
ENSG00000126070	3870.65	0.325438	0.107559	3.02566	0.0024809	0.0514852	AGO3
ENSG00000170604	292.186	-0.528646	0.174745	-3.02524	0.00248437	0.0514892	IRF2BP1
ENSG00000084676	997.947	0.363552	0.120352	3.02074	0.00252158	0.0519717	NCOA1
ENSG00000100600	890.997	-0.35913	0.118883	-3.02086	0.00252057	0.0519717	LGMN
ENSG00000101997	474.325	-0.471416	0.156138	-3.01923	0.00253416	0.0519717	CCDC22
ENSG00000104805	1236.07	-0.350963	0.11614	-3.02189	0.00251203	0.0519717	NUCB1
ENSG00000149591	241.175	-0.579495	0.191893	-3.01989	0.00252864	0.0519717	TAGLN
ENSG00000156697	1389.33	-0.342525	0.113436	-3.01954	0.0025316	0.0519717	UTP14A
ENSG00000168300	676.116	0.426995	0.141406	3.01964	0.00253075	0.0519717	PCMTD1
ENSG00000266074	1344.11	-0.394233	0.130472	-3.02159	0.00251454	0.0519717	BAHCC1
ENSG00000177733	1155.17	-0.362539	0.120145	-3.01752	0.00254855	0.0521741	HNRNPA0
ENSG00000188522	588.827	0.423103	0.140227	3.01726	0.00255068	0.0521741	FAM83G
ENSG00000149403	212.075	0.632054	0.209567	3.016	0.0025613	0.0523231	GRIK4
ENSG00000154447	669.694	0.481869	0.159815	3.01518	0.00256831	0.0523982	SH3RF1
ENSG00000160194	2456.23	-0.311629	0.103383	-3.01431	0.00257564	0.0524795	NDUFV3
ENSG00000076924	930.132	-0.386482	0.128298	-3.01236	0.00259223	0.0527489	XAB2
ENSG00000010256	1186.15	-0.354789	0.11781	-3.01153	0.00259938	0.0527577	UQCRC1
ENSG00000081923	1128.99	-0.414908	0.137769	-3.01162	0.00259855	0.0527577	ATP8B1
ENSG00000119729	556.823	0.419776	0.139412	3.01103	0.00260359	0.0527749	RHOQ
ENSG00000086666	833.429	0.3755	0.124754	3.00993	0.0026131	0.0528993	ZFAND6
ENSG00000136560	506.179	0.476892	0.158625	3.00642	0.00264346	0.053445	TANK
ENSG00000212443	225.901	0.669071	0.222724	3.00404	0.00266424	0.0537956	SNORA53
ENSG00000119397	886.975	0.360101	0.119918	3.0029	0.00267417	0.0538294	CNTRL
ENSG00000123416	7892.49	-0.760998	0.25344	-3.00267	0.0026762	0.0538294	TUBA1B
ENSG00000137502	174.971	0.65786	0.219043	3.00333	0.00267041	0.0538294	RAB30
ENSG00000133265	190.595	-0.617995	0.205923	-3.0011	0.00269008	0.0540393	HSPBP1
ENSG00000090273	853.62	-0.387608	0.129296	-2.99783	0.00271907	0.0545518	NUDC
ENSG00000102003	344.164	-0.482523	0.161004	-2.99696	0.00272683	0.0546377	SYP
ENSG00000131469	1381.03	-0.431423	0.144153	-2.99281	0.00276421	0.0552996	RPL27
ENSG00000154473	4332.58	0.358431	0.119776	2.99251	0.00276692	0.0552996	BUB3
ENSG00000173950	864.351	-0.430284	0.143822	-2.99179	0.00277346	0.0553598	XXYLT1
ENSG00000070413	2726.32	-0.31399	0.104986	-2.99077	0.00278274	0.0554592	DGCR2
ENSG00000102974	847.609	-0.38347	0.128231	-2.99047	0.00278551	0.0554592	CTCF
ENSG00000011451	901.928	-0.438893	0.146868	-2.98835	0.00280485	0.0556861	WIZ
ENSG00000052749	3451.71	-0.27206	0.0910444	-2.98821	0.00280615	0.0556861	RRP12
ENSG00000080845	378.039	-0.517954	0.173364	-2.98767	0.0028111	0.0556861	DLGAP4
ENSG00000261150	1574.17	-0.485832	0.162598	-2.98793	0.00280876	0.0556861	EPPK1
ENSG00000141098	1296.88	-0.34503	0.1155	-2.98726	0.00281488	0.0556905	GFOD2
ENSG00000084652	4314.4	-0.298985	0.100117	-2.98636	0.00282316	0.0557841	TXLNA
ENSG00000145569	641.652	0.550946	0.184567	2.98507	0.00283512	0.0559499	OTULINL
ENSG00000140386	1843.67	0.365437	0.122442	2.98457	0.00283978	0.0559716	SCAPER
ENSG00000166483	2078.07	0.312972	0.104967	2.98162	0.00286726	0.0564422	WEE1
ENSG00000161016	2305.55	-0.386442	0.129662	-2.98039	0.00287883	0.0565989	RPL8
ENSG00000173599	612.32	-0.4005	0.134533	-2.97695	0.0029113	0.0571656	PC
ENSG00000107679	2319.54	0.345007	0.11593	2.97599	0.00292045	0.0572022	PLEKHA1
ENSG00000173638	1421.75	-0.3909	0.131345	-2.97614	0.00291901	0.0572022	SLC19A1
ENSG00000178538	989.656	0.445542	0.150136	2.96759	0.00300148	0.0585843	CA8
ENSG00000198707	1123.64	0.376946	0.127024	2.96751	0.00300222	0.0585843	CEP290
ENSG00000278828	444.838	-0.652767	0.219947	-2.96784	0.00299904	0.0585843	HIST1H3H
ENSG00000197912	6270.77	-0.272604	0.0918913	-2.96659	0.00301119	0.0586865	SPG7
ENSG00000183023	193.027	0.788638	0.265923	2.96566	0.00302034	0.0587188	SLC8A1
ENSG00000204120	5388.35	0.259565	0.0875211	2.96575	0.00301947	0.0587188	GIGYF2
ENSG00000170921	3301.01	0.303251	0.102454	2.95987	0.00307773	0.0597605	TANC2
ENSG00000166532	1219.97	0.339091	0.114791	2.954	0.00313688	0.0608337	RIMKLB
ENSG00000224699	2715.97	0.282223	0.0955604	2.95334	0.00314353	0.0608875	LAMTOR5-AS1
ENSG00000259404	673.069	0.451153	0.152791	2.95275	0.00314953	0.0609285	EFL1P1
ENSG00000142197	1704.66	-0.301693	0.102274	-2.94985	0.00317925	0.0614276	DOP1B
ENSG00000102401	338.499	0.545001	0.18478	2.94946	0.00318334	0.061431	ARMCX3
ENSG00000197442	1126.73	0.387931	0.131687	2.94585	0.00322071	0.0620759	MAP3K5
ENSG00000112339	1761.17	0.39382	0.133763	2.94417	0.0032382	0.0623363	HBS1L
ENSG00000173848	893.165	0.393419	0.133649	2.94366	0.00324354	0.0623627	NET1
ENSG00000067829	1068.47	-0.338591	0.115057	-2.9428	0.00325263	0.0623845	IDH3G
ENSG00000157404	429.269	0.502376	0.1707	2.94303	0.0032502	0.0623845	KIT
ENSG00000258881	778.711	-0.381694	0.129731	-2.94219	0.00325905	0.0624312
ENSG00000156162	678.307	0.403355	0.137168	2.9406	0.00327581	0.0626759	DPY19L4
ENSG00000118420	1689.33	0.336575	0.114508	2.93931	0.00328948	0.0628608	UBE3D
ENSG00000270066	1544.99	-0.474331	0.161445	-2.93804	0.00330298	0.063042
ENSG00000149256	1009.17	0.407172	0.138689	2.93585	0.00332633	0.0634105	TENM4
ENSG00000162402	5115.29	0.32969	0.112351	2.93447	0.00334115	0.0635407	USP24
ENSG00000169660	808.776	-0.394685	0.1345	-2.93446	0.00334126	0.0635407	HEXD
ENSG00000281398	1707.58	-0.328508	0.111968	-2.93395	0.00334674	0.0635677	SNHG4
ENSG00000103423	969.73	-0.343403	0.11708	-2.93306	0.00335635	0.0635963	DNAJA3
ENSG00000276726	969.73	-0.343403	0.11708	-2.93306	0.00335635	0.0635963	DNAJA3
ENSG00000106263	4829.71	-0.256655	0.0875764	-2.93065	0.00338256	0.0639771	EIF3B
ENSG00000150893	3196.34	-0.388532	0.132584	-2.93046	0.0033846	0.0639771	FREM2
ENSG00000213551	1465.14	0.302168	0.103226	2.92726	0.00341964	0.0645617	DNAJC9
ENSG00000161664	379.143	-0.561975	0.192029	-2.92652	0.00342782	0.0646095	ASB16
ENSG00000230733	304.978	-0.509811	0.174218	-2.92628	0.00343041	0.0646095
ENSG00000109265	419.666	0.527483	0.18054	2.92169	0.00348136	0.0654311	KIAA1211
ENSG00000178935	648.644	-0.406704	0.139206	-2.9216	0.00348238	0.0654311	ZNF552
ENSG00000117262	1355.22	0.380114	0.130141	2.92078	0.00349155	0.065525	GPR89A
ENSG00000155366	576.977	0.407131	0.139577	2.91689	0.00353545	0.0662697	RHOC
ENSG00000102781	973.211	0.373999	0.128278	2.91554	0.00355073	0.0663974	KATNAL1
ENSG00000198040	723.261	0.394371	0.135249	2.91589	0.00354676	0.0663974	ZNF84
ENSG00000197448	552.316	-0.422944	0.145127	-2.9143	0.00356485	0.0665821	GSTK1
ENSG00000106006	839.389	-0.400432	0.137452	-2.91325	0.00357692	0.066728	HOXA6
ENSG00000110841	1391.71	0.34441	0.11824	2.9128	0.00358199	0.0667434	PPFIBP1
ENSG00000123992	559.346	-0.402637	0.138306	-2.91121	0.00360036	0.067006	DNPEP
ENSG00000145743	571.064	-0.409518	0.140709	-2.91039	0.00360976	0.0671013	FBXL17
ENSG00000181938	688.589	-0.379369	0.130372	-2.9099	0.00361545	0.0671275	GINS3
ENSG00000127989	698.333	0.413604	0.142297	2.90663	0.00365339	0.0676285	MTERF1
ENSG00000142494	850.324	-0.352577	0.121338	-2.90574	0.00366391	0.0676285	SLC47A1
ENSG00000147955	782.543	-0.360107	0.123921	-2.90595	0.00366144	0.0676285	SIGMAR1
ENSG00000185803	206.217	-0.580735	0.199859	-2.90573	0.00366398	0.0676285	SLC52A2
ENSG00000276216	473.031	0.556481	0.191476	2.90628	0.00365758	0.0676285
ENSG00000138942	479.924	-0.422834	0.145562	-2.90483	0.00367447	0.0677055	RNF185
ENSG00000139651	2700.83	0.296181	0.102	2.90372	0.00368753	0.0677055	ZNF740
ENSG00000140262	1262.89	0.330975	0.113956	2.90442	0.00367936	0.0677055	TCF12
ENSG00000148408	403.658	-0.536596	0.184762	-2.90426	0.00368127	0.0677055	CACNA1B
ENSG00000233348	351.503	-0.600595	0.206849	-2.90354	0.00368973	0.0677055	BAG6
ENSG00000025708	524.236	-0.445988	0.153687	-2.90192	0.00370888	0.067898	TYMP
ENSG00000089682	1168.02	0.331763	0.114314	2.90221	0.00370542	0.067898	RBM41
ENSG00000011478	476.39	-0.505779	0.174498	-2.89847	0.00374982	0.0684081	QPCTL
ENSG00000112773	205.713	0.674592	0.232728	2.89864	0.0037479	0.0684081	TENT5A
ENSG00000136213	4197.1	-0.321897	0.111038	-2.89899	0.00374368	0.0684081	CHST12
ENSG00000100228	441.636	-0.44167	0.152438	-2.89737	0.003763	0.068521	RAB36
ENSG00000141682	554.886	0.460817	0.159054	2.89723	0.00376475	0.068521	PMAIP1
ENSG00000121152	1531.96	-0.342507	0.118264	-2.89612	0.00377811	0.0686845	NCAPH
ENSG00000162994	579.107	-0.396435	0.136911	-2.89556	0.00378485	0.0687274	CLHC1
ENSG00000010818	756.331	0.409128	0.141325	2.89495	0.00379224	0.068782	HIVEP2
ENSG00000221890	238.214	-0.557183	0.192509	-2.89432	0.00379978	0.0688392	NPTXR
ENSG00000182095	1750.36	-0.356707	0.123267	-2.89377	0.00380642	0.06888	TNRC18
ENSG00000178695	317.657	-0.519099	0.179412	-2.89333	0.00381179	0.0688976	KCTD12
ENSG00000274853	410.263	-0.483049	0.16706	-2.89146	0.00383451	0.0692285	MRM1
ENSG00000140479	4534.33	-0.267274	0.092464	-2.89058	0.00384538	0.0693449	PCSK6
ENSG00000152332	1671.78	0.449019	0.155364	2.89011	0.00385101	0.0693669	UHMK1
ENSG00000164880	3938.47	-0.296263	0.102522	-2.88975	0.00385552	0.0693685	INTS1
ENSG00000273319	573.392	0.416836	0.144277	2.88913	0.00386313	0.0694257
ENSG00000169855	3454.46	-0.280857	0.0972361	-2.8884	0.00387202	0.0694471	ROBO1
ENSG00000196233	3573.26	0.282359	0.0977591	2.88831	0.00387317	0.0694471	LCOR
ENSG00000065154	1403.09	-0.410478	0.142318	-2.88422	0.0039238	0.0702746	OAT
ENSG00000114439	1481.65	0.336653	0.116745	2.88366	0.00393077	0.0703191	BBX
ENSG00000018408	410.505	0.456665	0.158532	2.88059	0.00396936	0.0703938	WWTR1
ENSG00000074590	506.513	0.449415	0.156156	2.87799	0.00400224	0.0703938	NUAK1
ENSG00000089220	625.965	-0.473504	0.164689	-2.87514	0.00403847	0.0703938	PEBP1
ENSG00000101109	1817.82	0.306936	0.106787	2.87428	0.00404956	0.0703938	STK4
ENSG00000104889	823.168	-0.350019	0.121872	-2.87202	0.00407853	0.0703938	RNASEH2A
ENSG00000111669	2680.51	-0.285689	0.0993177	-2.87652	0.00402089	0.0703938	TPI1
ENSG00000111860	1126.98	0.332647	0.115476	2.88067	0.00396834	0.0703938	CEP85L
ENSG00000112541	1256.77	0.381108	0.132612	2.87385	0.00405497	0.0703938	PDE10A
ENSG00000115295	953.434	-0.335345	0.116467	-2.87931	0.00398541	0.0703938	CLIP4
ENSG00000134250	9905.41	-0.268976	0.093618	-2.87312	0.00406439	0.0703938	NOTCH2
ENSG00000134590	231.487	-0.532217	0.184854	-2.87913	0.00398775	0.0703938	RTL8C
ENSG00000141385	1981.71	-0.320821	0.111417	-2.87946	0.00398359	0.0703938	AFG3L2
ENSG00000147140	7207.65	-0.330926	0.114953	-2.8788	0.00399193	0.0703938	NONO
ENSG00000151812	163.721	0.640234	0.222444	2.87818	0.00399974	0.0703938	SLC35F4
ENSG00000153015	414.205	0.46044	0.160292	2.87251	0.00407226	0.0703938	CWC27
ENSG00000160781	442.565	-0.536144	0.186569	-2.87371	0.00405679	0.0703938	PAQR6
ENSG00000174586	385.538	-0.462428	0.160984	-2.87252	0.00407218	0.0703938	ZNF497
ENSG00000175063	313.868	-0.504241	0.175283	-2.87673	0.00401813	0.0703938	UBE2C
ENSG00000181090	4836.95	-0.358811	0.124896	-2.87289	0.00406741	0.0703938	EHMT1
ENSG00000182504	1195.95	0.327818	0.114131	2.8723	0.00407498	0.0703938	CEP97
ENSG00000196227	428.742	0.504102	0.175305	2.87557	0.00403304	0.0703938	FAM217B
ENSG00000206588	2172.4	0.374071	0.130146	2.87423	0.00405009	0.0703938	RNU1-28P
ENSG00000206596	2172.4	0.374071	0.130146	2.87423	0.00405009	0.0703938	RNU1-27P
ENSG00000206652	2172.4	0.374071	0.130146	2.87423	0.00405009	0.0703938	RNU1-1
ENSG00000206737	2172.4	0.374071	0.130146	2.87423	0.00405009	0.0703938	RNVU1-18
ENSG00000207005	2172.4	0.374071	0.130146	2.87423	0.00405009	0.0703938	RNU1-2
ENSG00000207389	2172.4	0.374071	0.130146	2.87423	0.00405009	0.0703938	RNU1-4
ENSG00000207513	2172.4	0.374071	0.130146	2.87423	0.00405009	0.0703938	RNU1-3
ENSG00000261553	409.832	0.448997	0.156235	2.87386	0.00405486	0.0703938
ENSG00000263001	5668.69	-0.250246	0.0868742	-2.88055	0.00396976	0.0703938	GTF2I
ENSG00000273768	2172.4	0.374071	0.130146	2.87423	0.00405009	0.0703938
ENSG00000275405	2172.4	0.374071	0.130146	2.87423	0.00405009	0.0703938
ENSG00000124126	353.438	0.51923	0.180918	2.86998	0.00410496	0.0707112	PREX1
ENSG00000140854	803.034	-0.412839	0.143851	-2.86991	0.00410593	0.0707112	KATNB1
ENSG00000181800	250.742	0.610169	0.212681	2.86894	0.0041185	0.0708499	CELF2-AS1
ENSG00000155034	968.442	-0.338909	0.118247	-2.8661	0.00415558	0.0714096	FBXL18
ENSG00000102385	171.747	0.599163	0.209262	2.86322	0.00419356	0.0716696	DRP2
ENSG00000143669	1453.95	0.362189	0.126456	2.86416	0.00418116	0.0716696	LYST
ENSG00000166548	501.79	-0.467243	0.163173	-2.86348	0.00419012	0.0716696	TK2
ENSG00000167085	1716.6	-0.327079	0.114194	-2.86423	0.00418018	0.0716696	PHB
ENSG00000196421	383.21	-0.532299	0.185898	-2.8634	0.00419125	0.0716696	C20orf204
ENSG00000271533	1414.78	0.319053	0.111562	2.85987	0.0042381	0.0723521
ENSG00000198804	39853.1	0.279986	0.0979182	2.85939	0.00424462	0.0723846	MT-CO1
ENSG00000100280	2460.05	-0.30022	0.105015	-2.85884	0.0042519	0.0724301	AP1B1
ENSG00000015568	3130.34	0.273959	0.095897	2.8568	0.00427934	0.0726841	RGPD5
ENSG00000183624	361.211	-0.473461	0.165737	-2.8567	0.00428071	0.0726841	HMCES
ENSG00000185347	631.695	-0.388466	0.135975	-2.85688	0.00427824	0.0726841	TEDC1
ENSG00000122729	1540.42	-0.424001	0.148476	-2.85568	0.00429444	0.0727597	ACO1
ENSG00000139645	3296.71	-0.318889	0.111655	-2.85601	0.00429001	0.0727597	ANKRD52
ENSG00000087365	3861.93	-0.259964	0.0910528	-2.85509	0.0043025	0.0728177	SF3B2
ENSG00000103852	1349.31	0.313263	0.109803	2.85296	0.00433136	0.0732271	TTC23
ENSG00000277209	2143.21	0.728336	0.255511	2.8505	0.00436501	0.0737166	RPPH1
ENSG00000116668	211.967	0.620274	0.217635	2.85007	0.00437096	0.0737377	SWT1
ENSG00000014914	196.805	0.58869	0.206635	2.84894	0.00438649	0.0738531	MTMR11
ENSG00000124574	2924	-0.348789	0.122434	-2.84878	0.00438866	0.0738531	ABCC10
ENSG00000135976	4498.28	0.288663	0.101349	2.84821	0.00439663	0.0738531	ANKRD36
ENSG00000143951	4537.53	0.261383	0.0917612	2.84852	0.00439234	0.0738531	WDPCP
ENSG00000270022	178.69	0.675991	0.237427	2.84715	0.00441125	0.0740193
ENSG00000245750	253.567	0.559559	0.196561	2.84675	0.00441685	0.0740342	DRAIC
ENSG00000179598	444.853	-0.424848	0.149374	-2.84418	0.00445254	0.0745527	PLD6
ENSG00000111667	1567.78	-0.306792	0.1079	-2.8433	0.00446489	0.0746798	USP5
ENSG00000111247	359.179	0.503532	0.177126	2.84279	0.00447212	0.074721	RAD51AP1
ENSG00000163659	645.152	0.449959	0.158323	2.84204	0.00448261	0.0748166	TIPARP
ENSG00000176124	1745.01	0.340255	0.119745	2.8415	0.00449013	0.0748626	DLEU1
ENSG00000165672	1049.13	-0.351593	0.123791	-2.84022	0.00450818	0.0750837	PRDX3
ENSG00000183111	287.977	0.591825	0.208455	2.8391	0.00452414	0.0752695	ARHGEF37
ENSG00000064961	462.578	-0.428525	0.151159	-2.83492	0.00458366	0.0755142	HMG20B
ENSG00000106070	2183.9	-0.275641	0.0972257	-2.83506	0.00458173	0.0755142	GRB10
ENSG00000130066	1023.63	0.450436	0.158852	2.83558	0.00457423	0.0755142	SAT1
ENSG00000132128	6006.39	-0.240348	0.0847147	-2.83715	0.00455185	0.0755142	LRRC41
ENSG00000142507	259.697	-0.542727	0.191397	-2.83561	0.00457382	0.0755142	PSMB6
ENSG00000148356	1081.86	0.378576	0.133424	2.83739	0.00454834	0.0755142	LRSAM1
ENSG00000149809	512.952	-0.412469	0.145482	-2.8352	0.00457976	0.0755142	TM7SF2
ENSG00000165959	1120.05	0.432275	0.152494	2.83469	0.00458697	0.0755142	CLMN
ENSG00000183570	331.588	-0.465873	0.1643	-2.83551	0.00457529	0.0755142	PCBP3
ENSG00000199785	444.593	0.450712	0.15893	2.8359	0.00456961	0.0755142	SNORA52
ENSG00000205609	2522.52	-0.773225	0.273003	-2.83229	0.00462153	0.0760033	EIF3CL
ENSG00000258839	606.616	-0.476797	0.168366	-2.83191	0.00462714	0.076016	MC1R
ENSG00000132207	423.045	-0.471392	0.166501	-2.83117	0.00463779	0.0761112	SLX1A
ENSG00000064309	1680.43	-0.29358	0.103797	-2.82839	0.00467822	0.0762822	CDON
ENSG00000065413	555.763	0.550116	0.194431	2.82937	0.004664	0.0762822	ANKRD44
ENSG00000125817	431.134	-0.429411	0.151799	-2.82881	0.00467217	0.0762822	CENPB
ENSG00000139163	1304.54	0.356001	0.12585	2.82878	0.00467259	0.0762822	ETNK1
ENSG00000157426	500.595	0.424026	0.149932	2.82812	0.00468225	0.0762822	AASDH
ENSG00000165449	253.454	-0.53244	0.188203	-2.82908	0.00466825	0.0762822	SLC16A9
ENSG00000171444	2280.43	0.364804	0.128973	2.82853	0.00467624	0.0762822	MCC
ENSG00000178385	1641.32	0.30427	0.107605	2.82766	0.00468902	0.0763134	PLEKHM3
ENSG00000109654	1121.09	0.350339	0.123974	2.8259	0.0047148	0.0766534	TRIM2
ENSG00000118363	863.372	0.39685	0.140506	2.82445	0.00473624	0.0769223	SPCS2
ENSG00000203685	660.467	-0.531771	0.188303	-2.82401	0.00474265	0.0769467	STUM
ENSG00000250571	291.586	-0.519281	0.183964	-2.82274	0.00476158	0.077174	GLI4
ENSG00000104884	1529.67	-0.343474	0.121745	-2.82127	0.00478346	0.0771768	ERCC2
ENSG00000128050	2523.96	-0.331479	0.117501	-2.82107	0.00478635	0.0771768	PAICS
ENSG00000139734	2138.62	0.285254	0.101115	2.82109	0.0047861	0.0771768	DIAPH3
ENSG00000142327	628.741	-0.4645	0.164647	-2.82119	0.00478456	0.0771768	RNPEPL1
ENSG00000163660	1464.13	0.394109	0.139638	2.82237	0.00476705	0.0771768	CCNL1
ENSG00000145375	2360.53	0.359904	0.127608	2.82039	0.0047966	0.0772627	SPATA5
ENSG00000164061	847.632	-0.484181	0.171732	-2.8194	0.00481129	0.0774199	BSN
[truncated: 61,590 more rows]
