# Supplementary material for: Dicer dependent tRNA derived small RNAs promote nascent RNA silencing
Source: Nucleic Acids Res. 2022 Jan 20;50(3):1734–52. doi: 10.1093/nar/gkac022 (PMC8860591; doi:10.1093/nar/gkac022)
Supplement: gkac022_Supplemental_Files [file gkac022_supplemental_files.zip › Supplementary file 3Target_table_chrseq_NAR.xlsx]

## Sheet: Target_table_upregDicervsWT
ENSEMBL Gene ID	GENE SYMBOL	log2(FC)	pvalue	padj	tRNA targeted by	tRNA sequence	Miranda Energy	Miranda Score	AGO1,2,3,4 hits	Dicer rep1 hits	Dicer rep2 hits	Dicer rep3 hits	strand	chr	start1	stop1	start2	stop2	start3	stop3	start4	stop4	start5	stop5	…
ENSG00000197050	ZNF420	1.09812	4.35159e-08	7.18222e-07	tRNA-Ala-AGC-2-2	GGGGGTGTAGCTCAGTGG	-30.3	150	2859	967	213	120	1	chr19	37102352	37102371
ENSG00000197050	ZNF420	1.09812	4.35159e-08	7.18222e-07	tRNA-Val-AAC-6-1	TGGGGGTGTAGCTCAGTGGTAG	-32.08	167	31	847	110	19	1	chr19	37102349	37102372
ENSG00000197050	ZNF420	1.09812	4.35159e-08	7.18222e-07	tRNA-Ile-TAT-1-1	CTCACCTGGAGCACTTTTTT	-30.26	166	1194	1094	114	33	1	chr19	37037999	37038019
ENSG00000197050	ZNF420	1.09812	4.35159e-08	7.18222e-07	tRNA-Leu-TAG-1-1	GCTCCAGTCTCTTCGGAGGCG	-34.14	156	26	1066	224	208	1	chr19	37102368	37102389
ENSG00000197050	ZNF420	1.09812	4.35159e-08	7.18222e-07	tRNA-Ala-TGC-5-1	GGGGGTGTAGCTCAGTGGTAG	-30.3	150	347	9441	2201	1809	1	chr19	37102349	37102371
ENSG00000128394	APOBEC3F	0.65468	0.00054498	0.00367213	tRNA-Arg-CCG-2-1	GGGGATTGTGGGTTCGAGTCC	-31.75	155	52	371	66	26	1	chr22	39053336	39053357
ENSG00000184347	SLIT3	1.77009	3.22163e-25	3.13444e-23	tRNA-Gly-GCC-4-1	GCATAGGTGGTTCAGTGGTAGA	-31.55	154	194	307	79	29	-1	chr5	169013670	169013691
ENSG00000184347	SLIT3	1.77009	3.22163e-25	3.13444e-23	tRNA-Gln-TTG-3-1	CACTCTGGACTTTGAATCCAG	-37.49	170	229	3435	143	106	-1	chr5	168667540	168667561
ENSG00000184347	SLIT3	1.77009	3.22163e-25	3.13444e-23	tRNA-Cys-GCA-1-1	GGGGGCATAGCTCAGTGGTAG	-30.19	151	285	7647	1937	1626	-1	chr5	169294493	169294514	chr5	169063516	169063537
ENSG00000184347	SLIT3	1.77009	3.22163e-25	3.13444e-23	tRNA-Cys-GCA-1-1	GGGGGCATAGCTCAGTGGTAGA	-30.19	151	176	1998	956	923	-1	chr5	169294493	169294515	chr5	169063516	169063538
ENSG00000184347	SLIT3	1.77009	3.22163e-25	3.13444e-23	tRNA-Ala-AGC-6-1	AGGGGGTATAGCTCAGCGGTAG	-30.04	160	25	346	66	17	-1	chr5	168893045	168893065	chr5	169271028	169271050
ENSG00000184347	SLIT3	1.77009	3.22163e-25	3.13444e-23	tRNA-Ser-AGA-2-6	GTAGTCGTGGCCGAGTGGTTAA	-33.15	152	683	712	323	90	-1	chr5	168997539	168997561
ENSG00000184347	SLIT3	1.77009	3.22163e-25	3.13444e-23	tRNA-Gly-TCC-2-4	GCGTTGGTGGTATAGTGGTG	-32.93	162	33	975	55	15	-1	chr5	168896787	168896807
ENSG00000184347	SLIT3	1.77009	3.22163e-25	3.13444e-23	tRNA-Glu-CTC-2-1	CCCTGGTGGTCTAGTGGTTAGG	-32.61	151	47	294	48	51	-1	chr5	169073291	169073314	chr5	168962074	168962096	chr5	168687269	168687290	chr5	168685797	168685818	chr5	168932611	168932637	chr5	169149504	169149530
ENSG00000184347	SLIT3	1.77009	3.22163e-25	3.13444e-23	tRNA-Pro-AGG-2-2	AGGCGGCTCGTTGGTCTAGGGG	-36.27	150	371	356	145	55	-1	chr5	168883452	168883474	chr5	168735404	168735425	chr5	168682109	168682130
ENSG00000184347	SLIT3	1.77009	3.22163e-25	3.13444e-23	tRNA-Pro-AGG-2-7	GTGTGGCTCGTTGGTCTAGGGG	-30.76	165	350	276	135	54	-1	chr5	169058632	169058653	chr5	168878370	168878393
ENSG00000184347	SLIT3	1.77009	3.22163e-25	3.13444e-23	tRNA-Glu-TTC-4-1	CTAGTGGCTAGGATTCGGCG	-31.49	162	41	237	179	55	-1	chr5	169217547	169217567
ENSG00000184347	SLIT3	1.77009	3.22163e-25	3.13444e-23	tRNA-Lys-CTT-1-1	GGCGCCCGGCTAGCTCAG	-30.36	159	119	615	47		-1	chr5	168967728	168967747
ENSG00000184347	SLIT3	1.77009	3.22163e-25	3.13444e-23	tRNA-Lys-TTT-3-5	AAGTCCCTGTTCGGGCGGCA	-30.13	154	54	161	127	124	-1	chr5	169243902	169243922
ENSG00000184347	SLIT3	1.77009	3.22163e-25	3.13444e-23	tRNA-Ala-AGC-4-1	GGGGATGTAGCTCAGTGGTAG	-33.35	158	299	7727	1919	1534	-1	chr5	168722293	168722315
ENSG00000184347	SLIT3	1.77009	3.22163e-25	3.13444e-23	tRNA-Val-TAC-3-1	GGTTCCATAGTGTAGTGGTTAT	-31.06	162	1080	806	66	24	-1	chr5	168722042	168722066
ENSG00000184347	SLIT3	1.77009	3.22163e-25	3.13444e-23	tRNA-Lys-TTT-3-3	GCCCGGATAGCTCAGTCGGTAG	-33.51	176	1293	1017	200	78	-1	chr5	169065715	169065737
ENSG00000184347	SLIT3	1.77009	3.22163e-25	3.13444e-23	tRNA-Val-AAC-6-1	TGGGGGTGTAGCTCAGTGGTAG	-32.7	150	31	847	110	19	-1	chr5	168955108	168955130	chr5	168722292	168722315	chr5	168832705	168832727	chr5	168983501	168983526
ENSG00000184347	SLIT3	1.77009	3.22163e-25	3.13444e-23	tRNA-Leu-TAG-1-1	GCTCCAGTCTCTTCGGAGGCG	-31.11	150	26	1066	224	208	-1	chr5	169138972	169138994
ENSG00000184347	SLIT3	1.77009	3.22163e-25	3.13444e-23	tRNA-Ala-CGC-4-1	CATGTACGAGGCCCCGGGTTCG	-32.45	151	26	4071	130	28	-1	chr5	168920325	168920348
ENSG00000184347	SLIT3	1.77009	3.22163e-25	3.13444e-23	tRNA-Trp-CCA-3-2	GACCTCGTGGCGCAACGGTAGC	-31.57	158	38	1733	369	325	-1	chr5	168882296	168882319
ENSG00000184347	SLIT3	1.77009	3.22163e-25	3.13444e-23	tRNA-Gln-CTG-3-1	ACTCTGGACTCTGAATCCAGCG	-30.24	160	31	633	45		-1	chr5	168667541	168667562	chr5	168897833	168897855
ENSG00000184347	SLIT3	1.77009	3.22163e-25	3.13444e-23	tRNA-Gln-CTG-7-1	ACTCTGGACTCTGAATCCAGCC	-30.28	160	31	570	44		-1	chr5	168667541	168667562	chr5	168897833	168897855
ENSG00000184347	SLIT3	1.77009	3.22163e-25	3.13444e-23	tRNA-Val-AAC-2-1	TCATCACGTTCGCCTAACACG	-30.8	154	35	8286	131	58	-1	chr5	168775321	168775343
ENSG00000184347	SLIT3	1.77009	3.22163e-25	3.13444e-23	tRNA-Lys-CTT-2-5	GTGTCGCCCGGCTAGCTCAG	-32.42	166	74	894	53	4	-1	chr5	168949632	168949653
ENSG00000184347	SLIT3	1.77009	3.22163e-25	3.13444e-23	tRNA-Arg-CCG-2-1	GGGGATTGTGGGTTCGAGTCC	-31.38	150	52	371	66	26	-1	chr5	168820990	168821012
ENSG00000184347	SLIT3	1.77009	3.22163e-25	3.13444e-23	tRNA-Lys-TTT-6-1	TGGGTAGCTCAGTCGGTAGAG	-31.23	163	32	1389	261	168	-1	chr5	169142337	169142358	chr5	169055144	169055165
ENSG00000184347	SLIT3	1.77009	3.22163e-25	3.13444e-23	tRNA-Glu-TTC-2-2	ATTCCTGGTTTTCACCCAGGCG	-31.81	150	2000	21811	2111	1211	-1	chr5	168955033	168955057
ENSG00000184347	SLIT3	1.77009	3.22163e-25	3.13444e-23	tRNA-Trp-CCA-2-1	GACCTCGTGGCGCAATGGTAGC	-31.57	158	38	1666	361	317	-1	chr5	168882296	168882319
ENSG00000184347	SLIT3	1.77009	3.22163e-25	3.13444e-23	tRNA-Lys-CTT-9-1	GCCCGACTACCTCAGTCGG	-31.98	150	350	1132	29	24	-1	chr5	168995810	168995828
ENSG00000132199	ENOSF1	0.669308	5.30631e-15	2.28291e-13	tRNA-Pro-AGG-2-7	GTGTGGCTCGTTGGTCTAGGGG	-33.57	153	350	276	135	54	-1	chr18	690032	690055
ENSG00000132199	ENOSF1	0.669308	5.30631e-15	2.28291e-13	tRNA-Lys-TTT-3-5	AAGTCCCTGTTCGGGCGGCA	-32.06	170	54	161	127	124	-1	chr18	694508	694528
ENSG00000132199	ENOSF1	0.669308	5.30631e-15	2.28291e-13	tRNA-Arg-CCG-2-1	GGGGATTGTGGGTTCGAGTCC	-30.17	178	52	371	66	26	-1	chr18	672508	672530
ENSG00000257489		0.879823	9.60687e-06	0.000100251	tRNA-Lys-CTT-2-1	CGGCTAGCTCAGTCGGTAGAGC	-32.5	152	26	1473	525	355	-1	chr12	100190861	100190883
ENSG00000257489		0.879823	9.60687e-06	0.000100251	tRNA-Gly-GCC-2-3	GCATTGGTGGTTCAGTGGTAG	-30.57	153	570	1393	122	32	-1	chr12	100180491	100180515
ENSG00000257489		0.879823	9.60687e-06	0.000100251	tRNA-Gly-CCC-3-1	GCATTGGTGGTTCAATGGTAGA	-30.23	158	189	281	74	29	-1	chr12	100180491	100180516
ENSG00000257489		0.879823	9.60687e-06	0.000100251	tRNA-Glu-TTC-2-2	ATTCCTGGTTTTCACCCAGGCG	-30.5	169	2000	21811	2111	1211	-1	chr12	100188251	100188271
ENSG00000257489		0.879823	9.60687e-06	0.000100251	tRNA-Trp-CCA-2-1	GACCTCGTGGCGCAATGGTAGC	-34.87	155	38	1666	361	317	-1	chr12	100199576	100199599
ENSG00000075151	EIF4G3	0.548382	2.292e-08	3.96795e-07	tRNA-Pro-AGG-2-2	AGGCGGCTCGTTGGTCTAGGGG	-31.3	150	371	356	145	55	-1	chr1	20816745	20816767
ENSG00000075151	EIF4G3	0.548382	2.292e-08	3.96795e-07	tRNA-Pro-AGG-2-2	TAGGGGTATGATTCTCGCTTAG	-30.76	153	60	804	454	109	-1	chr1	20977240	20977262
ENSG00000075151	EIF4G3	0.548382	2.292e-08	3.96795e-07	tRNA-Lys-TTT-3-5	AAGTCCCTGTTCGGGCGGCA	-30.01	157	54	161	127	124	-1	chr1	21010297	21010320	chr1	21053501	21053523
ENSG00000075151	EIF4G3	0.548382	2.292e-08	3.96795e-07	tRNA-Val-AAC-6-1	TGGGGGTGTAGCTCAGTGGTAG	-33.71	151	31	847	110	19	-1	chr1	21013499	21013520	chr1	20816733	20816754	chr1	20892456	20892483	chr1	20885092	20885115
ENSG00000075151	EIF4G3	0.548382	2.292e-08	3.96795e-07	tRNA-Leu-TAG-1-1	GCTCCAGTCTCTTCGGAGGCG	-31.29	151	26	1066	224	208	-1	chr1	20947223	20947244
ENSG00000075151	EIF4G3	0.548382	2.292e-08	3.96795e-07	tRNA-Lys-CTT-2-5	GTGTCGCCCGGCTAGCTCAG	-30.3	164	74	894	53	4	-1	chr1	21083377	21083399
ENSG00000075151	EIF4G3	0.548382	2.292e-08	3.96795e-07	tRNA-Ala-TGC-5-1	GGGGGTGTAGCTCAGTGGTAG	-33.9	153	347	9441	2201	1809	-1	chr1	20816734	20816754
ENSG00000154122	ANKH	0.645988	1.04593e-09	2.23529e-08	tRNA-Glu-CTC-2-1	CCCTGGTGGTCTAGTGGTTAGG	-34.26	170	47	294	48	51	-1	chr5	14810001	14810024
ENSG00000154122	ANKH	0.645988	1.04593e-09	2.23529e-08	tRNA-Pro-AGG-2-7	GTGTGGCTCGTTGGTCTAGGGG	-33.21	159	350	276	135	54	-1	chr5	14775268	14775292
ENSG00000154122	ANKH	0.645988	1.04593e-09	2.23529e-08	tRNA-Lys-CTT-1-1	GGCGCCCGGCTAGCTCAG	-30.39	155	119	615	47		-1	chr5	14715419	14715440
ENSG00000154122	ANKH	0.645988	1.04593e-09	2.23529e-08	tRNA-Lys-TTT-3-5	AAGTCCCTGTTCGGGCGGCA	-32.42	152	54	161	127	124	-1	chr5	14827559	14827580
ENSG00000154122	ANKH	0.645988	1.04593e-09	2.23529e-08	tRNA-Leu-TAG-2-1	GGTAGTGTGGCCGAGCGGTCTA	-31.19	150	134	321	60	28	-1	chr5	14712750	14712771
ENSG00000154122	ANKH	0.645988	1.04593e-09	2.23529e-08	tRNA-Val-AAC-6-1	TGGGGGTGTAGCTCAGTGGTAG	-30.75	158	31	847	110	19	-1	chr5	14849875	14849899	chr5	14719728	14719752
ENSG00000154122	ANKH	0.645988	1.04593e-09	2.23529e-08	tRNA-Glu-CTC-1-1	CTAGTGGTTAGGATTCGGCG	-32.8	154	41	229	182	55	-1	chr5	14725094	14725114
ENSG00000154122	ANKH	0.645988	1.04593e-09	2.23529e-08	tRNA-Arg-CCG-2-1	GGGGATTGTGGGTTCGAGTCC	-33.85	152	52	371	66	26	-1	chr5	14816888	14816909	chr5	14831143	14831165	chr5	14735766	14735787
ENSG00000278540	ACACA	0.434869	5.46103e-06	6.02634e-05	tRNA-Pro-TGG-1-1	TCTAGTGGTATGATTCTCG	-30.03	151	178	1514	56	22	-1	chr17	37345105	37345124
ENSG00000278540	ACACA	0.434869	5.46103e-06	6.02634e-05	tRNA-Pro-TGG-1-1	CTAGTGGTATGATTCTCGCTTT	-30.6	152	30	584	257	46	-1	chr17	37337506	37337528
ENSG00000278540	ACACA	0.434869	5.46103e-06	6.02634e-05	tRNA-Pro-AGG-2-2	AGGCGGCTCGTTGGTCTAGGGG	-32.51	156	371	356	145	55	-1	chr17	37107710	37107732	chr17	37086892	37086914
ENSG00000278540	ACACA	0.434869	5.46103e-06	6.02634e-05	tRNA-Pro-AGG-2-7	GTGTGGCTCGTTGGTCTAGGGG	-31.47	160	350	276	135	54	-1	chr17	37086892	37086914
ENSG00000278540	ACACA	0.434869	5.46103e-06	6.02634e-05	tRNA-Val-AAC-6-1	TGGGGGTGTAGCTCAGTGGTAG	-30.62	150	31	847	110	19	-1	chr17	37285717	37285739	chr17	37086173	37086197
ENSG00000278540	ACACA	0.434869	5.46103e-06	6.02634e-05	tRNA-Arg-CCG-2-1	GGGGATTGTGGGTTCGAGTCC	-31.11	159	52	371	66	26	-1	chr17	37395809	37395830
ENSG00000278540	ACACA	0.434869	5.46103e-06	6.02634e-05	tRNA-Lys-TTT-6-1	TGGGTAGCTCAGTCGGTAGAG	-31.78	158	32	1389	261	168	-1	chr17	37150779	37150801
ENSG00000278540	ACACA	0.434869	5.46103e-06	6.02634e-05	tRNA-Lys-CTT-9-1	GCCCGACTACCTCAGTCGG	-30.52	161	350	1132	29	24	-1	chr17	37222319	37222338
ENSG00000278540	ACACA	0.434869	5.46103e-06	6.02634e-05	tRNA-Ala-TGC-5-1	GGGGGTGTAGCTCAGTGGTAG	-30.29	150	347	9441	2201	1809	-1	chr17	37118322	37118345
ENSG00000282513	FMN1	1.59159	1.2655e-06	1.59329e-05	tRNA-Pro-AGG-2-2	AGGCGGCTCGTTGGTCTAGGGG	-34.16	152	371	356	145	55	-1	CHR_HSCHR15_6_CTG8	32371854	32371876
ENSG00000282513	FMN1	1.59159	1.2655e-06	1.59329e-05	tRNA-Lys-TTT-3-5	AAGTCCCTGTTCGGGCGGCA	-30.71	155	54	161	127	124	-1	CHR_HSCHR15_6_CTG8	32399494	32399514
ENSG00000282513	FMN1	1.59159	1.2655e-06	1.59329e-05	tRNA-Ala-AGC-4-1	GGGGATGTAGCTCAGTGGTAG	-30.51	153	299	7727	1919	1534	-1	CHR_HSCHR15_6_CTG8	32439515	32439537
ENSG00000282513	FMN1	1.59159	1.2655e-06	1.59329e-05	tRNA-Val-AAC-6-1	TGGGGGTGTAGCTCAGTGGTAG	-33.71	151	31	847	110	19	-1	CHR_HSCHR15_6_CTG8	32677562	32677585	CHR_HSCHR15_6_CTG8	32391254	32391276	CHR_HSCHR15_6_CTG8	32438177	32438200
ENSG00000282513	FMN1	1.59159	1.2655e-06	1.59329e-05	tRNA-Leu-TAG-1-1	GCTCCAGTCTCTTCGGAGGCG	-30.76	151	26	1066	224	208	-1	CHR_HSCHR15_6_CTG8	32684786	32684807	CHR_HSCHR15_6_CTG8	32420803	32420825
ENSG00000282513	FMN1	1.59159	1.2655e-06	1.59329e-05	tRNA-Cys-GCA-1-1	GGGGGCATAGCTCAGTGGTAGA	-30.57	163	176	1998	956	923	-1	CHR_HSCHR15_6_CTG8	32724194	32724218
ENSG00000282513	FMN1	1.59159	1.2655e-06	1.59329e-05	tRNA-Trp-CCA-3-2	GACCTCGTGGCGCAACGGTAGC	-31.39	162	38	1733	369	325	-1	CHR_HSCHR15_6_CTG8	32562192	32562215
ENSG00000282513	FMN1	1.59159	1.2655e-06	1.59329e-05	tRNA-Arg-CCG-2-1	GGGGATTGTGGGTTCGAGTCC	-30.64	151	52	371	66	26	-1	CHR_HSCHR15_6_CTG8	32716578	32716599
ENSG00000282513	FMN1	1.59159	1.2655e-06	1.59329e-05	tRNA-Glu-TTC-2-2	ATTCCTGGTTTTCACCCAGGCG	-30.39	158	2000	21811	2111	1211	-1	CHR_HSCHR15_6_CTG8	32644467	32644491	CHR_HSCHR15_6_CTG8	32495286	32495307
ENSG00000174485	DENND4A	0.499015	6.96804e-06	7.48789e-05	tRNA-Ala-CGC-4-1	CATGTACGAGGCCCCGGGTTCG	-31.56	150	26	4071	130	28	-1	chr15	65665360	65665386
ENSG00000196935	SRGAP1	0.85135	2.22664e-10	5.28768e-09	tRNA-Glu-CTC-2-1	CCCTGGTGGTCTAGTGGTTAGG	-34.37	164	47	294	48	51	1	chr12	64019340	64019361
ENSG00000196935	SRGAP1	0.85135	2.22664e-10	5.28768e-09	tRNA-Lys-CTT-1-1	GGCGCCCGGCTAGCTCAG	-34.92	160	119	615	47		1	chr12	63873241	63873259	chr12	64087445	64087463
ENSG00000196935	SRGAP1	0.85135	2.22664e-10	5.28768e-09	tRNA-Cys-GCA-17-1	GGGGATATAGCTCAGGGGTAGA	-30.86	151	154	1817	992	1014	1	chr12	64028751	64028772
ENSG00000196935	SRGAP1	0.85135	2.22664e-10	5.28768e-09	tRNA-Val-AAC-6-1	TGGGGGTGTAGCTCAGTGGTAG	-30.41	151	31	847	110	19	1	chr12	63889322	63889345
ENSG00000196935	SRGAP1	0.85135	2.22664e-10	5.28768e-09	tRNA-Leu-TAG-1-1	GCTCCAGTCTCTTCGGAGGCG	-31.55	169	26	1066	224	208	1	chr12	64035966	64035986
ENSG00000196935	SRGAP1	0.85135	2.22664e-10	5.28768e-09	tRNA-Arg-CCG-2-1	GGGGATTGTGGGTTCGAGTCC	-30.2	151	52	371	66	26	1	chr12	63955047	63955068	chr12	64159049	64159070	chr12	64158095	64158116
ENSG00000221866	PLXNA4	1.14659	2.64612e-07	3.79326e-06	tRNA-Pro-CGG-1-3	TAGGGGTATGATTCTCGCTTCG	-31.43	153	61	841	457	109	-1	chr7	132545343	132545365
ENSG00000221866	PLXNA4	1.14659	2.64612e-07	3.79326e-06	tRNA-Cys-GCA-1-1	GGGGGCATAGCTCAGTGGTAG	-30.18	152	285	7647	1937	1626	-1	chr7	132510164	132510188	chr7	132213113	132213136
ENSG00000221866	PLXNA4	1.14659	2.64612e-07	3.79326e-06	tRNA-Cys-GCA-1-1	GGGGGCATAGCTCAGTGGTA	-30.18	152	2771	175	56	25	-1	chr7	132510164	132510187	chr7	132213113	132213135
ENSG00000221866	PLXNA4	1.14659	2.64612e-07	3.79326e-06	tRNA-Cys-GCA-1-1	GGGGGCATAGCTCAGTGGTAGA	-31.09	153	176	1998	956	923	-1	chr7	132510164	132510189	chr7	132213113	132213137	chr7	132211152	132211176
ENSG00000221866	PLXNA4	1.14659	2.64612e-07	3.79326e-06	tRNA-Pro-AGG-2-2	AGGCGGCTCGTTGGTCTAGGGG	-35.14	154	371	356	145	55	-1	chr7	132208961	132208982
ENSG00000221866	PLXNA4	1.14659	2.64612e-07	3.79326e-06	tRNA-Pro-AGG-2-7	GTGTGGCTCGTTGGTCTAGGGG	-30.3	153	350	276	135	54	-1	chr7	132555999	132556025	chr7	132607272	132607295
ENSG00000221866	PLXNA4	1.14659	2.64612e-07	3.79326e-06	tRNA-Gln-CTG-7-1	CGAGTCTCTGTGGAACCTTTCT	-30.28	156	27	838	46	8	-1	chr7	132494913	132494935
ENSG00000221866	PLXNA4	1.14659	2.64612e-07	3.79326e-06	tRNA-Lys-TTT-3-5	AAGTCCCTGTTCGGGCGGCA	-32.52	154	54	161	127	124	-1	chr7	132576190	132576210
ENSG00000221866	PLXNA4	1.14659	2.64612e-07	3.79326e-06	tRNA-Lys-TTT-3-3	GCCCGGATAGCTCAGTCGGTAG	-31.21	155	1293	1017	200	78	-1	chr7	132579189	132579211	chr7	132455766	132455790
ENSG00000221866	PLXNA4	1.14659	2.64612e-07	3.79326e-06	tRNA-Val-AAC-6-1	TGGGGGTGTAGCTCAGTGGTAG	-30.16	155	31	847	110	19	-1	chr7	132189838	132189860	chr7	132523119	132523143	chr7	132140447	132140473	chr7	132455756	132455779
ENSG00000221866	PLXNA4	1.14659	2.64612e-07	3.79326e-06	tRNA-Leu-TAG-1-1	GCTCCAGTCTCTTCGGAGGCG	-31.19	150	26	1066	224	208	-1	chr7	132150003	132150024	chr7	132300789	132300810	chr7	132232546	132232569
ENSG00000221866	PLXNA4	1.14659	2.64612e-07	3.79326e-06	tRNA-Arg-CCG-2-1	GGGGATTGTGGGTTCGAGTCC	-30.7	155	52	371	66	26	-1	chr7	132215973	132215994	chr7	132513942	132513963
ENSG00000221866	PLXNA4	1.14659	2.64612e-07	3.79326e-06	tRNA-Ala-TGC-5-1	GGGGGTGTAGCTCAGTGGTAG	-30.7	154	347	9441	2201	1809	-1	chr7	132140448	132140473
ENSG00000011201	ANOS1	6.57671	1.906e-129	2.54811e-126	tRNA-Gln-TTG-3-1	CACTCTGGACTTTGAATCCAG	-30.21	156	229	3435	143	106	-1	chrX	8719103	8719124
ENSG00000011201	ANOS1	6.57671	1.906e-129	2.54811e-126	tRNA-Cys-GCA-1-1	GGGGGCATAGCTCAGTGGTAG	-30.2	150	285	7647	1937	1626	-1	chrX	8539243	8539266
ENSG00000011201	ANOS1	6.57671	1.906e-129	2.54811e-126	tRNA-Cys-GCA-1-1	GGGGGCATAGCTCAGTGGTAGA	-31.98	155	176	1998	956	923	-1	chrX	8539243	8539267
ENSG00000011201	ANOS1	6.57671	1.906e-129	2.54811e-126	tRNA-Val-AAC-6-1	TGGGGGTGTAGCTCAGTGGTAG	-31.68	151	31	847	110	19	-1	chrX	8720787	8720809	chrX	8723748	8723771	chrX	8655373	8655396
ENSG00000011201	ANOS1	6.57671	1.906e-129	2.54811e-126	tRNA-Val-AAC-2-1	GTGTAGTGGTCATCACGTTCG	-30.22	164	57	472	73	23	-1	chrX	8651995	8652019
ENSG00000011201	ANOS1	6.57671	1.906e-129	2.54811e-126	tRNA-Gln-CTG-7-1	ACTCTGGACTCTGAATCCAGCC	-30.08	156	31	570	44		-1	chrX	8716594	8716620
ENSG00000011201	ANOS1	6.57671	1.906e-129	2.54811e-126	tRNA-Glu-TTC-2-2	ATTCCTGGTTTTCACCCAGGCG	-30.87	151	2000	21811	2111	1211	-1	chrX	8667095	8667119
ENSG00000011201	ANOS1	6.57671	1.906e-129	2.54811e-126	tRNA-Asn-GTT-4-1	TAACCGAAAGATTGGTGGTTCG	-30.11	179	104	3601	335	254	-1	chrX	8679602	8679627
ENSG00000011201	ANOS1	6.57671	1.906e-129	2.54811e-126	tRNA-Ala-TGC-5-1	GGGGGTGTAGCTCAGTGGTAG	-30.41	174	347	9441	2201	1809	-1	chrX	8723749	8723771
ENSG00000101298	SNPH	0.633292	0.000558827	0.00375772	tRNA-Ala-AGC-2-2	GGGGGTGTAGCTCAGTGG	-30.74	153	2859	967	213	120	1	chr20	1295449	1295465
ENSG00000101298	SNPH	0.633292	0.000558827	0.00375772	tRNA-Val-AAC-6-1	TGGGGGTGTAGCTCAGTGGTAG	-33.39	168	31	847	110	19	1	chr20	1295446	1295466
ENSG00000101298	SNPH	0.633292	0.000558827	0.00375772	tRNA-Leu-TAG-1-1	GCTCCAGTCTCTTCGGAGGCG	-30.75	162	26	1066	224	208	1	chr20	1279912	1279936
ENSG00000101298	SNPH	0.633292	0.000558827	0.00375772	tRNA-Tyr-GTA-9-1	CAATAGCTCAGCTGGTAGAGC	-30.01	150	57	763	190	182	1	chr20	1284078	1284099
ENSG00000101298	SNPH	0.633292	0.000558827	0.00375772	tRNA-Lys-CTT-2-5	GTGTCGCCCGGCTAGCTCAG	-32.42	166	74	894	53	4	1	chr20	1290174	1290195
ENSG00000101298	SNPH	0.633292	0.000558827	0.00375772	tRNA-Ala-TGC-5-1	GGGGGTGTAGCTCAGTGGTAG	-31.61	163	347	9441	2201	1809	1	chr20	1295446	1295465
ENSG00000198182	ZNF607	1.63874	2.31067e-28	2.77096e-26	tRNA-Trp-CCA-3-2	GACCTCGTGGCGCAACGGTAGC	-40.37	184	38	1733	369	325	-1	chr19	37710889	37710911
ENSG00000198182	ZNF607	1.63874	2.31067e-28	2.77096e-26	tRNA-Trp-CCA-2-1	GACCTCGTGGCGCAATGGTAGC	-35.98	180	38	1666	361	317	-1	chr19	37710889	37710911
ENSG00000160460	SPTBN4	0.660228	0.000124767	0.0010008	tRNA-Glu-CTC-2-1	CCCTGGTGGTCTAGTGGTTAGG	-32.82	169	47	294	48	51	1	chr19	40508291	40508312
ENSG00000160460	SPTBN4	0.660228	0.000124767	0.0010008	tRNA-Lys-TTT-3-3	GCCCGGATAGCTCAGTCGGTAG	-32.15	150	1293	1017	200	78	1	chr19	40531382	40531403
ENSG00000160460	SPTBN4	0.660228	0.000124767	0.0010008	tRNA-Cys-GCA-12-1	GGGGGTATAGCTTAGGGGTAG	-31.3	158	178	5618	1446	1381	1	chr19	40502363	40502385
ENSG00000160460	SPTBN4	0.660228	0.000124767	0.0010008	tRNA-Arg-CCG-2-1	GGGGATTGTGGGTTCGAGTCC	-30.49	155	52	371	66	26	1	chr19	40491471	40491492
ENSG00000160460	SPTBN4	0.660228	0.000124767	0.0010008	tRNA-Gln-CTG-4-1	CGAGTCTCGGTGGAACCTTTGT	-33.52	164	28	909	50	8	1	chr19	40567184	40567206
ENSG00000160460	SPTBN4	0.660228	0.000124767	0.0010008	tRNA-Glu-TTC-14-1	CTAGGATTCGGCGCTTTCACCG	-33.9	161	53	26741	964	947	1	chr19	40511985	40512010
ENSG00000215845	TSTD1	1.16716	1.22067e-05	0.000124854	tRNA-Ile-TAT-1-1	CCTCACCTGGAGCACTTTTT	-31.19	161	479	787	70	44	-1	chr1	161038738	161038759
ENSG00000020633	RUNX3	1.89618	7.44895e-18	4.28149e-16	tRNA-Glu-CTC-2-1	CCCTGGTGGTCTAGTGGTTAGG	-31.55	164	47	294	48	51	-1	chr1	24953567	24953589
ENSG00000020633	RUNX3	1.89618	7.44895e-18	4.28149e-16	tRNA-Pro-AGG-2-2	AGGCGGCTCGTTGGTCTAGGGG	-30.1	155	371	356	145	55	-1	chr1	24929833	24929859	chr1	24942975	24942999
ENSG00000020633	RUNX3	1.89618	7.44895e-18	4.28149e-16	tRNA-Lys-CTT-1-1	GGCGCCCGGCTAGCTCAG	-32.52	159	119	615	47		-1	chr1	24930012	24930032
ENSG00000020633	RUNX3	1.89618	7.44895e-18	4.28149e-16	tRNA-Lys-TTT-2-1	GCCTGGATAGCTCAGTTGGTAG	-34.24	155	908	1054	239	79	-1	chr1	24946801	24946824
ENSG00000020633	RUNX3	1.89618	7.44895e-18	4.28149e-16	tRNA-Val-AAC-6-1	TGGGGGTGTAGCTCAGTGGTAG	-32.74	150	31	847	110	19	-1	chr1	24900806	24900828	chr1	24948727	24948750
ENSG00000020633	RUNX3	1.89618	7.44895e-18	4.28149e-16	tRNA-Ile-TAT-1-1	CCTCACCTGGAGCACTTTTT	-30.3	153	479	787	70	44	-1	chr1	24932867	24932888
ENSG00000104267	CA2	1.46674	1.9283e-26	2.07773e-24	tRNA-Lys-TTT-6-1	TGGGTAGCTCAGTCGGTAGAG	-31.86	161	32	1389	261	168	1	chr8	85474791	85474812
ENSG00000114948	ADAM23	0.830217	1.12582e-08	2.06491e-07	tRNA-Pro-AGG-2-7	GTGTGGCTCGTTGGTCTAGGGG	-37.56	171	350	276	135	54	1	chr2	206616375	206616397
ENSG00000114948	ADAM23	0.830217	1.12582e-08	2.06491e-07	tRNA-Trp-CCA-3-2	GACCTCGTGGCGCAACGGTAGC	-31.29	151	38	1733	369	325	1	chr2	206545249	206545275
ENSG00000074964	ARHGEF10L	1.97864	7.09094e-34	1.09852e-31	tRNA-Glu-CTC-2-1	CCCTGGTGGTCTAGTGGTTAGG	-31.91	157	47	294	48	51	1	chr1	17572193	17572215	chr1	17622482	17622507
ENSG00000074964	ARHGEF10L	1.97864	7.09094e-34	1.09852e-31	tRNA-Pro-AGG-2-2	AGGCGGCTCGTTGGTCTAGGGG	-35.11	152	371	356	145	55	1	chr1	17668963	17668987	chr1	17671163	17671188	chr1	17619840	17619862
ENSG00000074964	ARHGEF10L	1.97864	7.09094e-34	1.09852e-31	tRNA-Pro-AGG-2-7	GTGTGGCTCGTTGGTCTAGGGG	-31.81	155	350	276	135	54	1	chr1	17604601	17604624
ENSG00000074964	ARHGEF10L	1.97864	7.09094e-34	1.09852e-31	tRNA-Lys-TTT-2-1	GCCTGGATAGCTCAGTTGGTAG	-32.57	153	908	1054	239	79	1	chr1	17668326	17668346
ENSG00000074964	ARHGEF10L	1.97864	7.09094e-34	1.09852e-31	tRNA-Val-AAC-6-1	TGGGGGTGTAGCTCAGTGGTAG	-32.55	163	31	847	110	19	1	chr1	17654712	17654736
ENSG00000074964	ARHGEF10L	1.97864	7.09094e-34	1.09852e-31	tRNA-Ile-TAT-1-1	CTCACCTGGAGCACTTTTTT	-31.24	158	1194	1094	114	33	1	chr1	17638345	17638365
ENSG00000074964	ARHGEF10L	1.97864	7.09094e-34	1.09852e-31	tRNA-Ile-TAT-1-1	CCTCACCTGGAGCACTTTTT	-30.84	158	479	787	70	44	1	chr1	17638346	17638366
ENSG00000074964	ARHGEF10L	1.97864	7.09094e-34	1.09852e-31	tRNA-Gln-CTG-7-1	ACTCTGGACTCTGAATCCAGCC	-30.16	154	31	570	44		1	chr1	17690613	17690641
ENSG00000074964	ARHGEF10L	1.97864	7.09094e-34	1.09852e-31	tRNA-Lys-TTT-6-1	TGGGTAGCTCAGTCGGTAGAG	-30.29	157	32	1389	261	168	1	chr1	17684080	17684105
ENSG00000074964	ARHGEF10L	1.97864	7.09094e-34	1.09852e-31	tRNA-Glu-TTC-14-1	CTAGGATTCGGCGCTTTCACCG	-31.65	153	53	26741	964	947	1	chr1	17641705	17641730
ENSG00000242485	MRPL20	0.758888	1.99267e-08	3.48823e-07	tRNA-Pro-AGG-2-2	AGGCGGCTCGTTGGTCTAGGGG	-35.04	158	371	356	145	55	-1	chr1	1406662	1406687
ENSG00000124762	CDKN1A	1.09823	7.48382e-06	7.97567e-05	tRNA-Ala-AGC-6-1	AGGGGGTATAGCTCAGCGGTAG	-32.82	159	25	346	66	17	1	chr6	36686138	36686160
ENSG00000124762	CDKN1A	1.09823	7.48382e-06	7.97567e-05	tRNA-Pro-AGG-2-7	GTGTGGCTCGTTGGTCTAGGGG	-30.76	163	350	276	135	54	1	chr6	36685358	36685380
ENSG00000124762	CDKN1A	1.09823	7.48382e-06	7.97567e-05	tRNA-Lys-CTT-4-1	CATGGGACTCTTAATCTCAG	-30.36	166	43	1573	72	30	1	chr6	36686785	36686805
ENSG00000232633		1.12551	2.86828e-10	6.70553e-09	tRNA-Glu-CTC-2-1	CCCTGGTGGTCTAGTGGTTAGG	-30.48	166	47	294	48	51	1	chr5	113365944	113365965
ENSG00000232633		1.12551	2.86828e-10	6.70553e-09	tRNA-Pro-AGG-2-7	GTGTGGCTCGTTGGTCTAGGGG	-31.78	157	350	276	135	54	1	chr5	113399018	113399039	chr5	113361943	113361968
ENSG00000232633		1.12551	2.86828e-10	6.70553e-09	tRNA-Glu-TTC-2-2	ATTCCTGGTTTTCACCCAGGCG	-30.98	163	2000	21811	2111	1211	1	chr5	113342336	113342359
ENSG00000160392	C19orf47	0.616095	4.51694e-06	5.06031e-05	tRNA-Ala-TGC-5-1	GGGGGTGTAGCTCAGTGGTAG	-30.19	160	347	9441	2201	1809	-1	chr19	40328492	40328512
ENSG00000178662	CSRNP3	1.39194	1.60546e-10	3.89578e-09	tRNA-Cys-GCA-1-1	GGGGGCATAGCTCAGTGGTAG	-30.66	158	285	7647	1937	1626	1	chr2	165599510	165599537
ENSG00000178662	CSRNP3	1.39194	1.60546e-10	3.89578e-09	tRNA-Cys-GCA-1-1	GGGGGCATAGCTCAGTGGTAGA	-30.66	158	176	1998	956	923	1	chr2	165599509	165599537
ENSG00000178662	CSRNP3	1.39194	1.60546e-10	3.89578e-09	tRNA-Ala-AGC-6-1	AGGGGGTATAGCTCAGCGGTAG	-40.22	184	25	346	66	17	1	chr2	165648532	165648554
ENSG00000178662	CSRNP3	1.39194	1.60546e-10	3.89578e-09	tRNA-Ala-AGC-6-1	GGGGGTATAGCTCAGCGGTAGA	-40.53	172	174	2306	1174	1099	1	chr2	165648531	165648553
ENSG00000178662	CSRNP3	1.39194	1.60546e-10	3.89578e-09	tRNA-Ala-AGC-6-1	GGGGGTATAGCTCAGCGG	-32.57	155	2531	954	210	120	1	chr2	165648535	165648553
ENSG00000178662	CSRNP3	1.39194	1.60546e-10	3.89578e-09	tRNA-Cys-GCA-11-1	GGGGGTATAGCTTAGCGGTAG	-36.28	163	195	7096	1789	1621	1	chr2	165648532	165648553
ENSG00000178662	CSRNP3	1.39194	1.60546e-10	3.89578e-09	tRNA-Val-AAC-6-1	TGGGGGTGTAGCTCAGTGGTAG	-37.42	168	31	847	110	19	1	chr2	165648532	165648554
ENSG00000178662	CSRNP3	1.39194	1.60546e-10	3.89578e-09	tRNA-Cys-GCA-12-1	GGGGGTATAGCTTAGGGGTAG	-32.18	155	178	5618	1446	1381	1	chr2	165648532	165648553	chr2	165680591	165680612
ENSG00000178662	CSRNP3	1.39194	1.60546e-10	3.89578e-09	tRNA-Arg-CCG-2-1	GGGGATTGTGGGTTCGAGTCC	-30.05	159	52	371	66	26	1	chr2	165665490	165665511
ENSG00000178662	CSRNP3	1.39194	1.60546e-10	3.89578e-09	tRNA-Ala-TGC-5-1	GGGGGTGTAGCTCAGTGGTAG	-33.7	150	347	9441	2201	1809	1	chr2	165648532	165648553	chr2	165623285	165623307
ENSG00000079931	MOXD1	0.688781	0.000297364	0.00214544	tRNA-Lys-CTT-1-1	GGCGCCCGGCTAGCTCAG	-30.35	163	119	615	47		-1	chr6	132376801	132376819	chr6	132340934	132340953
ENSG00000079931	MOXD1	0.688781	0.000297364	0.00214544	tRNA-Arg-CCG-2-1	GGGGATTGTGGGTTCGAGTCC	-30.05	159	52	371	66	26	-1	chr6	132340149	132340170
ENSG00000079931	MOXD1	0.688781	0.000297364	0.00214544	tRNA-Val-CAC-2-1	GCTTCTGTAGTGTAGTGGTTAT	-33.85	160	1019	556	30	24	-1	chr6	132377038	132377060
ENSG00000205209	SCGB2B2	1.34791	3.44338e-13	1.21142e-11	tRNA-Cys-GCA-1-1	GGGGGCATAGCTCAGTGGTAG	-30.64	161	285	7647	1937	1626	-1	chr19	34597073	34597093
ENSG00000205209	SCGB2B2	1.34791	3.44338e-13	1.21142e-11	tRNA-Cys-GCA-1-1	GGGGGCATAGCTCAGTGGTA	-30.64	156	2771	175	25	25	-1	chr19	34597073	34597092
ENSG00000205209	SCGB2B2	1.34791	3.44338e-13	1.21142e-11	tRNA-Cys-GCA-1-1	GGGGGCATAGCTCAGTGGTAGA	-30.64	161	176	1998	956	923	-1	chr19	34597073	34597094
ENSG00000205209	SCGB2B2	1.34791	3.44338e-13	1.21142e-11	tRNA-Pro-AGG-2-2	AGGCGGCTCGTTGGTCTAGGGG	-30.54	151	371	356	145	55	-1	chr19	34665960	34665983
ENSG00000248587	GDNF-AS1	0.98787	4.72613e-08	7.74022e-07	tRNA-Cys-GCA-1-1	GGGGGCATAGCTCAGTGGTAG	-31.38	168	285	7647	1937	1626	1	chr5	37886128	37886149
ENSG00000248587	GDNF-AS1	0.98787	4.72613e-08	7.74022e-07	tRNA-Cys-GCA-1-1	GGGGGCATAGCTCAGTGGTA	-31.38	164	2771	175	25	25	1	chr5	37886128	37886149
ENSG00000248587	GDNF-AS1	0.98787	4.72613e-08	7.74022e-07	tRNA-Cys-GCA-1-1	GGGGGCATAGCTCAGTGGTAGA	-30.59	159	176	1998	956	923	1	chr5	37886127	37886149	chr5	37857938	37857963
ENSG00000248587	GDNF-AS1	0.98787	4.72613e-08	7.74022e-07	tRNA-Pro-AGG-2-2	AGGCGGCTCGTTGGTCTAGGGG	-30.13	150	371	356	145	55	1	chr5	37842208	37842234
ENSG00000248587	GDNF-AS1	0.98787	4.72613e-08	7.74022e-07	tRNA-Cys-GCA-17-1	GGGGATATAGCTCAGGGGTAGA	-30.48	150	154	1817	992	1014	1	chr5	37829234	37829255
ENSG00000248587	GDNF-AS1	0.98787	4.72613e-08	7.74022e-07	tRNA-Val-AAC-6-1	TGGGGGTGTAGCTCAGTGGTAG	-34.04	152	31	847	110	19	1	chr5	37939229	37939251	chr5	37841989	37842011
ENSG00000248587	GDNF-AS1	0.98787	4.72613e-08	7.74022e-07	tRNA-Glu-TTC-2-2	ATTCCTGGTTTTCACCCAGGCG	-30.53	154	2000	21811	2111	1211	1	chr5	37913336	37913357
ENSG00000136352	NKX2-1	1.62147	2.80975e-09	5.6628e-08	tRNA-Pro-AGG-2-2	AGGCGGCTCGTTGGTCTAGGGG	-34.82	157	371	356	145	55	-1	chr14	36520753	36520778
ENSG00000259423		2.2308	1.06039e-09	2.26351e-08	tRNA-Pro-AGG-2-7	GTGTGGCTCGTTGGTCTAGGGG	-31.92	164	350	276	135	54	1	chr15	39169937	39169959
ENSG00000259423		2.2308	1.06039e-09	2.26351e-08	tRNA-Ala-CGC-4-1	CATGTACGAGGCCCCGGGTTCG	-30.54	154	26	4071	130	28	1	chr15	39175747	39175769
ENSG00000259423		2.2308	1.06039e-09	2.26351e-08	tRNA-Glu-TTC-2-2	ATTCCTGGTTTTCACCCAGGCG	-33.12	162	2000	21811	2111	1211	1	chr15	39179477	39179501
ENSG00000235665	LINC00298	0.94035	6.98344e-05	0.000600463	tRNA-Gly-GCC-4-1	GCATAGGTGGTTCAGTGGTAGA	-30.63	169	194	307	79	29	-1	chr2	7977550	7977570
ENSG00000235665	LINC00298	0.94035	6.98344e-05	0.000600463	tRNA-Glu-CTC-2-1	CCCTGGTGGTCTAGTGGTTAGG	-30.71	161	47	294	48	51	-1	chr2	7947934	7947957	chr2	8115216	8115241
ENSG00000235665	LINC00298	0.94035	6.98344e-05	0.000600463	tRNA-Lys-TTT-3-5	AAGTCCCTGTTCGGGCGGCA	-30.36	153	54	161	127	124	-1	chr2	7928416	7928436
ENSG00000235665	LINC00298	0.94035	6.98344e-05	0.000600463	tRNA-Ala-AGC-8-1	GGGGGATTAGCTCAAATGGTAG	-30.49	156	153	741	232	168	-1	chr2	8029268	8029290
ENSG00000235665	LINC00298	0.94035	6.98344e-05	0.000600463	tRNA-Gln-CTG-3-1	ACTCTGGACTCTGAATCCAGCG	-30.07	167	31	633	45		-1	chr2	8059926	8059948	chr2	7956638	7956661
ENSG00000235665	LINC00298	0.94035	6.98344e-05	0.000600463	tRNA-Gln-CTG-7-1	ACTCTGGACTCTGAATCCAGCC	-30.11	167	31	570	44		-1	chr2	8059926	8059948	chr2	7956638	7956661
ENSG00000235665	LINC00298	0.94035	6.98344e-05	0.000600463	tRNA-Arg-CCG-2-1	GGGGATTGTGGGTTCGAGTCC	-33.39	151	52	371	66	26	-1	chr2	8224443	8224464
ENSG00000235665	LINC00298	0.94035	6.98344e-05	0.000600463	tRNA-Glu-TTC-2-2	ATTCCTGGTTTTCACCCAGGCG	-32.24	170	2000	21811	2111	1211	-1	chr2	8235197	8235218
ENSG00000235665	LINC00298	0.94035	6.98344e-05	0.000600463	tRNA-Lys-CTT-9-1	GCCCGACTACCTCAGTCGG	-31.32	153	350	1132	29	24	-1	chr2	8069782	8069801
ENSG00000172292	CERS6	0.593875	2.07115e-06	2.49534e-05	tRNA-Gly-GCC-4-1	GCATAGGTGGTTCAGTGGTAGA	-33.04	160	194	307	79	29	1	chr2	168734460	168734482
ENSG00000172292	CERS6	0.593875	2.07115e-06	2.49534e-05	tRNA-Lys-CTT-2-4	TGAGCCCGGCTAGCTCAG	-30.04	159	82	505	41		1	chr2	168456916	168456936
ENSG00000172292	CERS6	0.593875	2.07115e-06	2.49534e-05	tRNA-Glu-CTC-2-1	CCCTGGTGGTCTAGTGGTTAGG	-34.14	151	47	294	48	51	1	chr2	168493509	168493534
ENSG00000172292	CERS6	0.593875	2.07115e-06	2.49534e-05	tRNA-Lys-CTT-1-1	GGCGCCCGGCTAGCTCAG	-32.3	167	119	615	47		1	chr2	168456356	168456374	chr2	168481126	168481144
ENSG00000172292	CERS6	0.593875	2.07115e-06	2.49534e-05	tRNA-Lys-CTT-2-5	GTGTCGCCCGGCTAGCTCAG	-32.61	161	74	894	53	4	1	chr2	168456061	168456082
ENSG00000172292	CERS6	0.593875	2.07115e-06	2.49534e-05	tRNA-Glu-TTC-2-2	ATTCCTGGTTTTCACCCAGGCG	-31.64	169	2000	21811	2111	1211	1	chr2	168490193	168490215
ENSG00000172292	CERS6	0.593875	2.07115e-06	2.49534e-05	tRNA-Glu-TTC-14-1	CTAGGATTCGGCGCTTTCACCG	-34.51	155	53	26741	964	947	1	chr2	168604564	168604587
ENSG00000076242	MLH1	3.77502	2.27958e-98	2.00692e-95	tRNA-Lys-CTT-2-4	TGAGCCCGGCTAGCTCAG	-30.91	163	82	505	41		1	chr3	36993670	36993689
ENSG00000076242	MLH1	3.77502	2.27958e-98	2.00692e-95	tRNA-Arg-CCG-2-1	GGGGATTGTGGGTTCGAGTCC	-30.05	159	52	371	66	26	1	chr3	37028219	37028240
ENSG00000100505	TRIM9	0.91036	1.28644e-08	2.32293e-07	tRNA-Pro-CGG-1-3	TAGGGGTATGATTCTCGCTTCG	-30.5	173	61	841	457	109	-1	chr14	51009001	51009023
ENSG00000100505	TRIM9	0.91036	1.28644e-08	2.32293e-07	tRNA-Cys-GCA-17-1	GGGGATATAGCTCAGGGGTAGA	-37.06	152	154	1817	992	1014	-1	chr14	51081781	51081803
ENSG00000110092	CCND1	2.25032	8.75626e-52	2.45012e-49	tRNA-Lys-CTT-2-4	TGAGCCCGGCTAGCTCAG	-30.16	163	82	505	41		1	chr11	69647346	69647365
ENSG00000110092	CCND1	2.25032	8.75626e-52	2.45012e-49	tRNA-Glu-CTC-2-1	CCCTGGTGGTCTAGTGGTTAGG	-31.94	151	47	294	48	51	1	chr11	69649280	69649302
ENSG00000110092	CCND1	2.25032	8.75626e-52	2.45012e-49	tRNA-Pro-AGG-2-2	AGGCGGCTCGTTGGTCTAGGGG	-32.64	156	371	356	145	55	1	chr11	69644312	69644334
ENSG00000135749	PCNX2	0.360926	3.06636e-05	0.000285929	tRNA-Ala-AGC-6-1	AGGGGGTATAGCTCAGCGGTAG	-30.19	158	25	346	66	17	-1	chr1	233216590	233216611
ENSG00000135749	PCNX2	0.360926	3.06636e-05	0.000285929	tRNA-Ala-AGC-6-1	GGGGGTATAGCTCAGCGGTAGA	-31.36	150	174	2306	1174	1099	-1	chr1	233103785	233103808
ENSG00000135749	PCNX2	0.360926	3.06636e-05	0.000285929	tRNA-Pro-AGG-2-2	AGGCGGCTCGTTGGTCTAGGGG	-30.02	151	371	356	145	55	-1	chr1	233177644	233177666
ENSG00000135749	PCNX2	0.360926	3.06636e-05	0.000285929	tRNA-Pro-AGG-2-7	GTGTGGCTCGTTGGTCTAGGGG	-35.13	154	350	276	135	54	-1	chr1	233188131	233188157
ENSG00000135749	PCNX2	0.360926	3.06636e-05	0.000285929	tRNA-Cys-GCA-1-1	GGGGGCATAGCTCAGTGGTA	-30.34	160	2771	175	56	25	-1	chr1	233103785	233103809
ENSG00000135749	PCNX2	0.360926	3.06636e-05	0.000285929	tRNA-Cys-GCA-1-1	GGGGGCATAGCTCAGTGGTAGA	-30.34	162	176	1998	956	923	-1	chr1	233103785	233103808
ENSG00000135749	PCNX2	0.360926	3.06636e-05	0.000285929	tRNA-Val-AAC-6-1	TGGGGGTGTAGCTCAGTGGTAG	-33.25	161	31	847	110	19	-1	chr1	233091110	233091135
ENSG00000135749	PCNX2	0.360926	3.06636e-05	0.000285929	tRNA-Leu-TAG-1-1	GCTCCAGTCTCTTCGGAGGCG	-32.76	159	26	1066	224	208	-1	chr1	233093696	233093717
ENSG00000135749	PCNX2	0.360926	3.06636e-05	0.000285929	tRNA-Gln-CTG-3-1	ACTCTGGACTCTGAATCCAGCG	-31.99	154	31	633	45		-1	chr1	233186028	233186055
ENSG00000135749	PCNX2	0.360926	3.06636e-05	0.000285929	tRNA-Gln-CTG-7-1	ACTCTGGACTCTGAATCCAGCC	-30.64	154	31	570	44		-1	chr1	233186028	233186055
ENSG00000135749	PCNX2	0.360926	3.06636e-05	0.000285929	tRNA-Gln-CTG-4-1	CGAGTCTCGGTGGAACCTTTGT	-32	163	28	909	50	8	-1	chr1	233248276	233248298
ENSG00000168675	LDLRAD4	1.15658	7.4803e-17	3.87387e-15	tRNA-Cys-GCA-1-1	GGGGGCATAGCTCAGTGGTAG	-37.66	183	285	7647	1937	1626	1	chr18	13279517	13279538
ENSG00000168675	LDLRAD4	1.15658	7.4803e-17	3.87387e-15	tRNA-Cys-GCA-1-1	GGGGGCATAGCTCAGTGGTA	-37.41	178	2771	175	25	25	1	chr18	13279518	13279538
ENSG00000168675	LDLRAD4	1.15658	7.4803e-17	3.87387e-15	tRNA-Cys-GCA-1-1	GGGGGCATAGCTCAGTGGTAGA	-37.89	183	176	1998	956	923	1	chr18	13279516	13279538
ENSG00000168675	LDLRAD4	1.15658	7.4803e-17	3.87387e-15	tRNA-Lys-CTT-2-1	CGGCTAGCTCAGTCGGTAGAGC	-32.64	168	26	1473	525	355	1	chr18	13219735	13219757	chr18	13383692	13383714
ENSG00000168675	LDLRAD4	1.15658	7.4803e-17	3.87387e-15	tRNA-Lys-CTT-2-4	TGAGCCCGGCTAGCTCAG	-30.44	154	82	505	41		1	chr18	13369138	13369158
ENSG00000168675	LDLRAD4	1.15658	7.4803e-17	3.87387e-15	tRNA-Ala-AGC-6-1	AGGGGGTATAGCTCAGCGGTAG	-30.84	164	25	346	66	17	1	chr18	13279517	13279539
ENSG00000168675	LDLRAD4	1.15658	7.4803e-17	3.87387e-15	tRNA-Ala-AGC-6-1	GGGGGTATAGCTCAGCGGTAGA	-31.67	159	174	2306	1174	1099	1	chr18	13279516	13279538
ENSG00000168675	LDLRAD4	1.15658	7.4803e-17	3.87387e-15	tRNA-Glu-CTC-2-1	CCCTGGTGGTCTAGTGGTTAGG	-31.86	152	47	294	48	51	1	chr18	13426039	13426061
ENSG00000168675	LDLRAD4	1.15658	7.4803e-17	3.87387e-15	tRNA-Pro-AGG-2-7	GTGTGGCTCGTTGGTCTAGGGG	-32.74	150	350	276	135	54	1	chr18	13379302	13379323
ENSG00000168675	LDLRAD4	1.15658	7.4803e-17	3.87387e-15	tRNA-Lys-CTT-1-1	GGCGCCCGGCTAGCTCAG	-30.72	167	119	615	47		1	chr18	13371479	13371497
ENSG00000168675	LDLRAD4	1.15658	7.4803e-17	3.87387e-15	tRNA-Lys-TTT-3-5	AAGTCCCTGTTCGGGCGGCA	-30.1	161	54	161	127	124	1	chr18	13491704	13491723	chr18	13218510	13218531	chr18	13271829	13271851
ENSG00000168675	LDLRAD4	1.15658	7.4803e-17	3.87387e-15	tRNA-Leu-TAG-2-1	GGTAGTGTGGCCGAGCGGTCTA	-31.18	152	134	321	60	28	1	chr18	13426048	13426070
ENSG00000168675	LDLRAD4	1.15658	7.4803e-17	3.87387e-15	tRNA-Cys-GCA-17-1	GGGGATATAGCTCAGGGGTAGA	-32.11	167	154	1817	992	1014	1	chr18	13595366	13595389
ENSG00000168675	LDLRAD4	1.15658	7.4803e-17	3.87387e-15	tRNA-Pro-AGG-2-4	ATTCTCGCTTAGGGTGCGAGAG	-32.34	155	41	1414	90	23	1	chr18	13487944	13487967
ENSG00000168675	LDLRAD4	1.15658	7.4803e-17	3.87387e-15	tRNA-Val-TAC-4-1	GTGTAGTGGTTATCACATTCG	-30.86	163	72	447	74	29	1	chr18	13286641	13286662
ENSG00000168675	LDLRAD4	1.15658	7.4803e-17	3.87387e-15	tRNA-Lys-TTT-2-1	GCCTGGATAGCTCAGTTGGTAG	-33.16	168	908	1054	239	79	1	chr18	13394742	13394763
ENSG00000168675	LDLRAD4	1.15658	7.4803e-17	3.87387e-15	tRNA-Val-AAC-6-1	TGGGGGTGTAGCTCAGTGGTAG	-33.72	151	31	847	110	19	1	chr18	13527863	13527886	chr18	13279517	13279539	chr18	13390461	13390484
ENSG00000168675	LDLRAD4	1.15658	7.4803e-17	3.87387e-15	tRNA-Leu-TAG-1-1	GCTCCAGTCTCTTCGGAGGCG	-31.29	155	26	1066	224	208	1	chr18	13272301	13272322	chr18	13323252	13323273
ENSG00000168675	LDLRAD4	1.15658	7.4803e-17	3.87387e-15	tRNA-Val-AAC-2-1	GTGTAGTGGTCATCACGTTCG	-30.29	151	57	472	73	23	1	chr18	13286641	13286662
ENSG00000168675	LDLRAD4	1.15658	7.4803e-17	3.87387e-15	tRNA-Gln-CTG-3-1	ACTCTGGACTCTGAATCCAGCG	-33.59	155	31	633	45		1	chr18	13400401	13400423	chr18	13440134	13440157
ENSG00000168675	LDLRAD4	1.15658	7.4803e-17	3.87387e-15	tRNA-Gln-CTG-7-1	ACTCTGGACTCTGAATCCAGCC	-33.59	155	31	570	44		1	chr18	13400401	13400423	chr18	13440134	13440157
ENSG00000168675	LDLRAD4	1.15658	7.4803e-17	3.87387e-15	tRNA-Lys-CTT-2-5	GTGTCGCCCGGCTAGCTCAG	-32.42	166	74	894	53	4	1	chr18	13609944	13609965
ENSG00000168675	LDLRAD4	1.15658	7.4803e-17	3.87387e-15	tRNA-Trp-CCA-2-1	GACCTCGTGGCGCAATGGTAGC	-30.27	154	38	1666	361	317	1	chr18	13286592	13286614
ENSG00000168675	LDLRAD4	1.15658	7.4803e-17	3.87387e-15	tRNA-Glu-TTC-14-1	CTAGGATTCGGCGCTTTCACCG	-30.36	157	53	26741	964	947	1	chr18	13423996	13424021
ENSG00000168675	LDLRAD4	1.15658	7.4803e-17	3.87387e-15	tRNA-Ala-TGC-5-1	GGGGGTGTAGCTCAGTGGTAG	-32.92	151	347	9441	2201	1809	1	chr18	13279517	13279538
ENSG00000104870	FCGRT	0.948697	1.08308e-05	0.000111923	tRNA-Lys-CTT-2-1	CGGCTAGCTCAGTCGGTAGAGC	-30.3	155	26	1473	525	355	1	chr19	49524607	49524629
ENSG00000131115	ZNF227	2.70296	6.05977e-133	8.74933e-130	tRNA-Ala-AGC-6-1	AGGGGGTATAGCTCAGCGGTAG	-35.01	151	25	346	66	17	1	chr19	44214910	44214933
ENSG00000131115	ZNF227	2.70296	6.05977e-133	8.74933e-130	tRNA-Glu-TTC-2-2	ATTCCTGGTTTTCACCCAGGCG	-31.06	155	2000	21811	2111	1211	1	chr19	44236629	44236653
ENSG00000269113	TRABD2B	1.17763	1.07613e-10	2.68259e-09	tRNA-Gln-TTG-3-1	CACTCTGGACTTTGAATCCAG	-31.6	166	229	3435	143	106	-1	chr1	47868954	47868975
ENSG00000269113	TRABD2B	1.17763	1.07613e-10	2.68259e-09	tRNA-Cys-GCA-1-1	GGGGGCATAGCTCAGTGGTAG	-31.33	165	285	7647	1937	1626	-1	chr1	47777986	47778006
ENSG00000269113	TRABD2B	1.17763	1.07613e-10	2.68259e-09	tRNA-Cys-GCA-1-1	GGGGGCATAGCTCAGTGGTAGA	-33.41	170	176	1998	956	923	-1	chr1	47777986	47778007
ENSG00000269113	TRABD2B	1.17763	1.07613e-10	2.68259e-09	tRNA-Glu-CTC-2-1	CCCTGGTGGTCTAGTGGTTAGG	-30.54	154	47	294	48	51	-1	chr1	47858858	47858880	chr1	47896502	47896523	chr1	47986015	47986037
ENSG00000269113	TRABD2B	1.17763	1.07613e-10	2.68259e-09	tRNA-Lys-TTT-3-5	AAGTCCCTGTTCGGGCGGCA	-31.43	150	54	161	127	124	-1	chr1	47798931	47798951
ENSG00000269113	TRABD2B	1.17763	1.07613e-10	2.68259e-09	tRNA-Ala-AGC-2-2	GGGGGTGTAGCTCAGTGG	-31.13	150	2859	967	213	120	-1	chr1	47840052	47840070	chr1	47922032	47922051
ENSG00000269113	TRABD2B	1.17763	1.07613e-10	2.68259e-09	tRNA-Ala-AGC-6-1	GGGGGTATAGCTCAGCGGTAGA	-31.19	154	174	2306	1174	1099	-1	chr1	47777986	47778007
ENSG00000269113	TRABD2B	1.17763	1.07613e-10	2.68259e-09	tRNA-Val-AAC-6-1	TGGGGGTGTAGCTCAGTGGTAG	-33.71	151	31	847	110	19	-1	chr1	47980468	47980491	chr1	47840051	47840073	chr1	47922031	47922054	chr1	47851000	47851023
ENSG00000269113	TRABD2B	1.17763	1.07613e-10	2.68259e-09	tRNA-Leu-TAG-1-1	GCTCCAGTCTCTTCGGAGGCG	-33.91	166	26	1066	224	208	-1	chr1	47819241	47819262
ENSG00000269113	TRABD2B	1.17763	1.07613e-10	2.68259e-09	tRNA-Gln-CTG-3-1	ACTCTGGACTCTGAATCCAGCG	-31.61	165	31	633	45		-1	chr1	47868955	47868975	chr1	47839535	47839559
ENSG00000269113	TRABD2B	1.17763	1.07613e-10	2.68259e-09	tRNA-Gln-CTG-7-1	ACTCTGGACTCTGAATCCAGCC	-30.48	168	31	570	44		-1	chr1	47868955	47868975
ENSG00000269113	TRABD2B	1.17763	1.07613e-10	2.68259e-09	tRNA-Ile-TAT-1-1	CCTCACCTGGAGCACTTTTT	-31.94	172	479	787	70	44	-1	chr1	47771120	47771139
ENSG00000269113	TRABD2B	1.17763	1.07613e-10	2.68259e-09	tRNA-Glu-TTC-2-2	ATTCCTGGTTTTCACCCAGGCG	-30.14	171	2000	21811	2111	1211	-1	chr1	47940935	47940958
ENSG00000269113	TRABD2B	1.17763	1.07613e-10	2.68259e-09	tRNA-Ala-TGC-5-1	GGGGGTGTAGCTCAGTGGTAG	-31.56	154	347	9441	2201	1809	-1	chr1	47840052	47840073	chr1	47922032	47922054
ENSG00000104213	PDGFRL	1.05989	0.000196348	0.0014946	tRNA-Pro-AGG-2-2	AGGCGGCTCGTTGGTCTAGGGG	-30.47	155	371	356	145	55	1	chr8	17577196	17577219
ENSG00000104213	PDGFRL	1.05989	0.000196348	0.0014946	tRNA-Lys-TTT-3-5	AAGTCCCTGTTCGGGCGGCA	-33.36	169	54	161	127	124	1	chr8	17622340	17622360
ENSG00000104213	PDGFRL	1.05989	0.000196348	0.0014946	tRNA-Lys-CTT-2-5	GTGTCGCCCGGCTAGCTCAG	-32.97	151	74	894	53	4	1	chr8	17615710	17615732
ENSG00000104213	PDGFRL	1.05989	0.000196348	0.0014946	tRNA-Arg-CCG-2-1	GGGGATTGTGGGTTCGAGTCC	-31	151	52	371	66	26	1	chr8	17624636	17624657
ENSG00000104213	PDGFRL	1.05989	0.000196348	0.0014946	tRNA-Lys-TTT-6-1	TGGGTAGCTCAGTCGGTAGAG	-31.82	163	32	1389	261	168	1	chr8	17600462	17600483
ENSG00000128567	PODXL	0.735512	5.69204e-12	1.6841e-10	tRNA-Ala-AGC-6-1	AGGGGGTATAGCTCAGCGGTAG	-30.96	164	25	346	66	17	-1	chr7	131546203	131546223
ENSG00000128567	PODXL	0.735512	5.69204e-12	1.6841e-10	tRNA-Glu-CTC-2-1	CCCTGGTGGTCTAGTGGTTAGG	-30.14	150	47	294	48	51	-1	chr7	131504718	131504746
ENSG00000128567	PODXL	0.735512	5.69204e-12	1.6841e-10	tRNA-Pro-AGG-2-2	AGGCGGCTCGTTGGTCTAGGGG	-30.27	152	371	356	145	55	-1	chr7	131505718	131505738
ENSG00000128567	PODXL	0.735512	5.69204e-12	1.6841e-10	tRNA-Val-AAC-6-1	TGGGGGTGTAGCTCAGTGGTAG	-34.95	159	31	847	110	19	-1	chr7	131546835	131546858
ENSG00000128567	PODXL	0.735512	5.69204e-12	1.6841e-10	tRNA-Gln-CTG-4-1	CGAGTCTCGGTGGAACCTTTGT	-35.82	166	28	909	50	8	-1	chr7	131556226	131556248
ENSG00000154065	ANKRD29	1.17372	2.67726e-11	7.185e-10	tRNA-Lys-CTT-2-4	TGAGCCCGGCTAGCTCAG	-31.01	159	82	505	41		-1	chr18	23662666	23662686
ENSG00000154065	ANKRD29	1.17372	2.67726e-11	7.185e-10	tRNA-Pro-AGG-2-7	GTGTGGCTCGTTGGTCTAGGGG	-33.88	159	350	276	135	54	-1	chr18	23636339	23636363
ENSG00000154065	ANKRD29	1.17372	2.67726e-11	7.185e-10	tRNA-Lys-CTT-1-1	GGCGCCCGGCTAGCTCAG	-31.32	151	119	615	47		-1	chr18	23619664	23619682
ENSG00000154065	ANKRD29	1.17372	2.67726e-11	7.185e-10	tRNA-Ala-AGC-4-1	GGGGATGTAGCTCAGTGGTAG	-31.55	155	299	7727	1919	1534	-1	chr18	23634882	23634903
ENSG00000154065	ANKRD29	1.17372	2.67726e-11	7.185e-10	tRNA-Arg-CCG-2-1	GGGGATTGTGGGTTCGAGTCC	-34.16	151	52	371	66	26	-1	chr18	23622326	23622347
ENSG00000154065	ANKRD29	1.17372	2.67726e-11	7.185e-10	tRNA-Glu-TTC-2-2	ATTCCTGGTTTTCACCCAGGCG	-30.65	158	2000	21811	2111	1211	-1	chr18	23642330	23642358
ENSG00000267041	ZNF850	2.47518	1.13538e-109	1.13841e-106	tRNA-Gln-CTG-3-1	ACTCTGGACTCTGAATCCAGCG	-32.57	174	31	633	45		-1	chr19	36770179	36770205
ENSG00000267041	ZNF850	2.47518	1.13538e-109	1.13841e-106	tRNA-Gln-CTG-7-1	ACTCTGGACTCTGAATCCAGCC	-34.51	174	31	570	44		-1	chr19	36770179	36770205
ENSG00000091129	NRCAM	1.56721	8.54947e-26	8.81719e-24	tRNA-Cys-GCA-1-1	GGGGGCATAGCTCAGTGGTAG	-31.77	170	285	7647	1937	1626	-1	chr7	108334688	108334709
ENSG00000091129	NRCAM	1.56721	8.54947e-26	8.81719e-24	tRNA-Cys-GCA-1-1	GGGGGCATAGCTCAGTGGTA	-31.77	170	2771	175	25	25	-1	chr7	108334688	108334708
ENSG00000091129	NRCAM	1.56721	8.54947e-26	8.81719e-24	tRNA-Cys-GCA-1-1	GGGGGCATAGCTCAGTGGTAGA	-30.22	163	176	1998	956	923	-1	chr7	108334688	108334710	chr7	108238205	108238228
ENSG00000091129	NRCAM	1.56721	8.54947e-26	8.81719e-24	tRNA-Glu-CTC-2-1	CCCTGGTGGTCTAGTGGTTAGG	-30.89	154	47	294	48	51	-1	chr7	108388296	108388317
ENSG00000091129	NRCAM	1.56721	8.54947e-26	8.81719e-24	tRNA-Pro-AGG-2-2	AGGCGGCTCGTTGGTCTAGGGG	-31.88	166	371	356	145	55	-1	chr7	108195484	108195505
ENSG00000091129	NRCAM	1.56721	8.54947e-26	8.81719e-24	tRNA-Pro-AGG-2-7	GTGTGGCTCGTTGGTCTAGGGG	-30.04	158	350	276	135	54	-1	chr7	108263551	108263576
ENSG00000091129	NRCAM	1.56721	8.54947e-26	8.81719e-24	tRNA-Val-AAC-6-1	TGGGGGTGTAGCTCAGTGGTAG	-31.66	161	31	847	110	19	-1	chr7	108392978	108393000
ENSG00000091129	NRCAM	1.56721	8.54947e-26	8.81719e-24	tRNA-Leu-TAG-1-1	GCTCCAGTCTCTTCGGAGGCG	-31.7	150	26	1066	224	208	-1	chr7	108171387	108171408	chr7	108347482	108347503
ENSG00000091129	NRCAM	1.56721	8.54947e-26	8.81719e-24	tRNA-Lys-CTT-2-5	GTGTCGCCCGGCTAGCTCAG	-31.98	150	74	894	53	4	-1	chr7	108395571	108395591
ENSG00000091129	NRCAM	1.56721	8.54947e-26	8.81719e-24	tRNA-Glu-TTC-2-2	ATTCCTGGTTTTCACCCAGGCG	-30.86	161	2000	21811	2111	1211	-1	chr7	108361629	108361651
ENSG00000127152	BCL11B	1.108	1.98393e-07	2.90044e-06	tRNA-Lys-CTT-2-1	CGGCTAGCTCAGTCGGTAGAGC	-31.48	151	26	1473	525	355	-1	chr14	99209470	99209492
ENSG00000127152	BCL11B	1.108	1.98393e-07	2.90044e-06	tRNA-Glu-CTC-2-1	CCCTGGTGGTCTAGTGGTTAGG	-31.73	150	47	294	48	51	-1	chr14	99236587	99236608
ENSG00000127152	BCL11B	1.108	1.98393e-07	2.90044e-06	tRNA-Pro-AGG-2-2	AGGCGGCTCGTTGGTCTAGGGG	-31.73	159	371	356	145	55	-1	chr14	99270562	99270585
ENSG00000127152	BCL11B	1.108	1.98393e-07	2.90044e-06	tRNA-Pro-AGG-2-7	GTGTGGCTCGTTGGTCTAGGGG	-32.26	151	350	276	135	54	-1	chr14	99200807	99200832
ENSG00000127152	BCL11B	1.108	1.98393e-07	2.90044e-06	tRNA-Lys-TTT-3-3	GCCCGGATAGCTCAGTCGGTAG	-32.38	165	1293	1017	200	78	-1	chr14	99189308	99189329
ENSG00000127152	BCL11B	1.108	1.98393e-07	2.90044e-06	tRNA-Cys-GCA-1-1	GGGGGCATAGCTCAGTGGTAGA	-30.08	154	176	1998	956	923	-1	chr14	99175594	99175618
ENSG00000261934	PCDHGA9	2.03818	1.66454e-18	1.01836e-16	tRNA-Ala-AGC-6-1	AGGGGGTATAGCTCAGCGGTAG	-31.41	151	25	346	66	17	1	chr5	141441791	141441814	chr5	141427952	141427975
ENSG00000261934	PCDHGA9	2.03818	1.66454e-18	1.01836e-16	tRNA-Ala-AGC-6-1	GGGGGTATAGCTCAGCGGTAGA	-31.25	158	174	2306	1174	1099	1	chr5	141427951	141427974	chr5	141441790	141441813
ENSG00000261934	PCDHGA9	2.03818	1.66454e-18	1.01836e-16	tRNA-Pro-AGG-2-2	AGGCGGCTCGTTGGTCTAGGGG	-34.82	159	371	356	145	55	1	chr5	141502826	141502849
ENSG00000261934	PCDHGA9	2.03818	1.66454e-18	1.01836e-16	tRNA-Leu-TAG-2-1	GGTAGTGTGGCCGAGCGGTCTA	-31.68	151	134	321	60	28	1	chr5	141498289	141498311
ENSG00000261934	PCDHGA9	2.03818	1.66454e-18	1.01836e-16	tRNA-Cys-GCA-11-1	GGGGGTATAGCTTAGCGGTAG	-30.12	150	195	7096	1789	1621	1	chr5	141441791	141441813	chr5	141427952	141427974
ENSG00000261934	PCDHGA9	2.03818	1.66454e-18	1.01836e-16	tRNA-Ile-AAT-9-1	AACGCCAAGGTCGTGGGTTCG	-30.49	179	28	431	40	22	1	chr5	141505452	141505473
ENSG00000144724	PTPRG	0.936412	3.15421e-24	2.87511e-22	tRNA-Pro-CGG-1-3	TAGGGGTATGATTCTCGCTTCG	-32.19	158	61	841	457	109	1	chr3	61762553	61762574
ENSG00000144724	PTPRG	0.936412	3.15421e-24	2.87511e-22	tRNA-Cys-GCA-1-1	GGGGGCATAGCTCAGTGGTAG	-33.87	157	285	7647	1937	1626	1	chr3	62121013	62121036
ENSG00000144724	PTPRG	0.936412	3.15421e-24	2.87511e-22	tRNA-Cys-GCA-1-1	GGGGGCATAGCTCAGTGGTA	-33.87	157	2771	175	56	25	1	chr3	62121014	62121036
ENSG00000144724	PTPRG	0.936412	3.15421e-24	2.87511e-22	tRNA-Cys-GCA-1-1	GGGGGCATAGCTCAGTGGTAGA	-33.87	157	176	1998	956	923	1	chr3	62071424	62071446	chr3	62121012	62121036
ENSG00000144724	PTPRG	0.936412	3.15421e-24	2.87511e-22	tRNA-Lys-CTT-2-1	CGGCTAGCTCAGTCGGTAGAGC	-32.92	155	26	1473	525	355	1	chr3	62124669	62124691
ENSG00000144724	PTPRG	0.936412	3.15421e-24	2.87511e-22	tRNA-Ala-AGC-6-1	AGGGGGTATAGCTCAGCGGTAG	-31.97	155	25	346	66	17	1	chr3	62233180	62233201	chr3	61886670	61886693
ENSG00000144724	PTPRG	0.936412	3.15421e-24	2.87511e-22	tRNA-Pro-AGG-2-6	TAGGGGTATGATTCTCGCTTA	-30.41	156	26	550	177	35	1	chr3	61762553	61762574
ENSG00000144724	PTPRG	0.936412	3.15421e-24	2.87511e-22	tRNA-Pro-AGG-2-2	TAGGGGTATGATTCTCGCTTAG	-30.78	158	60	804	454	109	1	chr3	61762553	61762574
ENSG00000144724	PTPRG	0.936412	3.15421e-24	2.87511e-22	tRNA-Val-AAC-6-1	TGGGGGTGTAGCTCAGTGGTAG	-30.36	154	31	847	110	19	1	chr3	61563884	61563910
ENSG00000144724	PTPRG	0.936412	3.15421e-24	2.87511e-22	tRNA-Leu-TAG-1-1	GCTCCAGTCTCTTCGGAGGCG	-33.65	151	26	1066	224	208	1	chr3	62209856	62209877
ENSG00000144724	PTPRG	0.936412	3.15421e-24	2.87511e-22	tRNA-Cys-GCA-12-1	GGGGGTATAGCTTAGGGGTAG	-30.03	155	178	5618	1446	1381	1	chr3	62233179	62233200
ENSG00000144724	PTPRG	0.936412	3.15421e-24	2.87511e-22	tRNA-Gln-CTG-3-1	ACTCTGGACTCTGAATCCAGCG	-31.88	179	31	633	45		1	chr3	61882731	61882754
ENSG00000144724	PTPRG	0.936412	3.15421e-24	2.87511e-22	tRNA-Gln-CTG-7-1	ACTCTGGACTCTGAATCCAGCC	-31.88	179	31	570	44		1	chr3	61882731	61882754
ENSG00000144724	PTPRG	0.936412	3.15421e-24	2.87511e-22	tRNA-Arg-CCG-2-1	GGGGATTGTGGGTTCGAGTCC	-31.91	151	52	371	66	26	1	chr3	61816259	61816280	chr3	61969653	61969676	chr3	62214853	62214874
ENSG00000144724	PTPRG	0.936412	3.15421e-24	2.87511e-22	tRNA-Glu-TTC-2-2	ATTCCTGGTTTTCACCCAGGCG	-30.09	166	2000	21811	2111	1211	1	chr3	62220109	62220130
ENSG00000144724	PTPRG	0.936412	3.15421e-24	2.87511e-22	tRNA-Glu-TTC-14-1	CTAGGATTCGGCGCTTTCACCG	-35.38	165	53	26741	964	947	1	chr3	61816396	61816418
ENSG00000188157	AGRN	1.02139	5.67484e-15	2.43314e-13	tRNA-Pro-AGG-2-2	AGGCGGCTCGTTGGTCTAGGGG	-30.35	151	371	356	145	55	1	chr1	1041551	1041574
ENSG00000188157	AGRN	1.02139	5.67484e-15	2.43314e-13	tRNA-Pro-AGG-2-7	GTGTGGCTCGTTGGTCTAGGGG	-33	169	350	276	135	54	1	chr1	1047899	1047920
ENSG00000188157	AGRN	1.02139	5.67484e-15	2.43314e-13	tRNA-Gln-CTG-3-1	ACTCTGGACTCTGAATCCAGCG	-31.73	154	31	633	45		1	chr1	1023424	1023446	chr1	1052072	1052094
ENSG00000188157	AGRN	1.02139	5.67484e-15	2.43314e-13	tRNA-Gln-CTG-7-1	ACTCTGGACTCTGAATCCAGCC	-32.68	154	31	570	44		1	chr1	1023424	1023446	chr1	1052072	1052094
ENSG00000012171	SEMA3B	1.26878	1.59598e-10	3.87675e-09	tRNA-Gln-CTG-3-1	ACTCTGGACTCTGAATCCAGCG	-32.42	158	31	633	45		1	chr3	50269161	50269182
ENSG00000012171	SEMA3B	1.26878	1.59598e-10	3.87675e-09	tRNA-Gln-CTG-7-1	ACTCTGGACTCTGAATCCAGCC	-32.41	158	31	570	44		1	chr3	50269161	50269182
ENSG00000012171	SEMA3B	1.26878	1.59598e-10	3.87675e-09	tRNA-Glu-TTC-2-2	ATTCCTGGTTTTCACCCAGGCG	-32.5	152	2000	21811	2111	1211	1	chr3	50267808	50267830
ENSG00000012171	SEMA3B	1.26878	1.59598e-10	3.87675e-09	tRNA-Glu-TTC-14-1	CTAGGATTCGGCGCTTTCACCG	-33.9	161	53	26741	964	947	1	chr3	50277413	50277438
ENSG00000118985	ELL2	0.921206	2.05465e-07	2.99655e-06	tRNA-Cys-GCA-17-1	GGGGATATAGCTCAGGGGTAGA	-30.09	173	154	1817	992	1014	-1	chr5	95908328	95908350
ENSG00000118985	ELL2	0.921206	2.05465e-07	2.99655e-06	tRNA-Cys-GCA-1-1	GGGGGCATAGCTCAGTGGTAGA	-30.08	153	176	1998	956	923	-1	chr5	95945529	95945553
ENSG00000166073	GPR176	0.558001	0.000611717	0.00406939	tRNA-Glu-CTC-2-1	CCCTGGTGGTCTAGTGGTTAGG	-30.77	166	47	294	48	51	-1	chr15	39862617	39862639
ENSG00000166073	GPR176	0.558001	0.000611717	0.00406939	tRNA-Pro-AGG-2-2	AGGCGGCTCGTTGGTCTAGGGG	-31.19	153	371	356	145	55	-1	chr15	39894287	39894309	chr15	39894238	39894260	chr15	39893936	39893958	chr15	39893885	39893907	chr15	39893710	39893732	chr15	39894160	39894183	chr15	39893985	39894008	chr15	39893807	39893830	chr15	39894425	39894447
ENSG00000166073	GPR176	0.558001	0.000611717	0.00406939	tRNA-Pro-AGG-2-7	GTGTGGCTCGTTGGTCTAGGGG	-33.56	153	350	276	135	54	-1	chr15	39919978	39920000
ENSG00000166073	GPR176	0.558001	0.000611717	0.00406939	tRNA-Leu-TAG-1-1	GCTCCAGTCTCTTCGGAGGCG	-32.49	172	26	1066	224	208	-1	chr15	39920451	39920472
ENSG00000166073	GPR176	0.558001	0.000611717	0.00406939	tRNA-Cys-GCA-12-1	GGGGGTATAGCTTAGGGGTAG	-30.92	151	178	5618	1446	1381	-1	chr15	39915501	39915522
ENSG00000166073	GPR176	0.558001	0.000611717	0.00406939	tRNA-Glu-TTC-2-2	ATTCCTGGTTTTCACCCAGGCG	-32.98	171	2000	21811	2111	1211	-1	chr15	39844243	39844266
ENSG00000168792	ABHD15	0.726263	3.7111e-05	0.000339043	tRNA-Leu-TAG-1-1	GCTCCAGTCTCTTCGGAGGCG	-35.43	151	26	1066	224	208	-1	chr17	29565138	29565159
ENSG00000138772	ANXA3	1.23067	1.65049e-06	2.02847e-05	tRNA-Pro-AGG-2-4	ATTCTCGCTTAGGGTGCGAGAG	-30.93	160	41	1414	90	23	1	chr4	78589726	78589748
ENSG00000138772	ANXA3	1.23067	1.65049e-06	2.02847e-05	tRNA-Val-AAC-6-1	TGGGGGTGTAGCTCAGTGGTAG	-33.49	169	31	847	110	19	1	chr4	78581157	78581177
ENSG00000138772	ANXA3	1.23067	1.65049e-06	2.02847e-05	tRNA-Ala-TGC-5-1	GGGGGTGTAGCTCAGTGGTAG	-34.39	152	347	9441	2201	1809	1	chr4	78581157	78581176
ENSG00000233892		2.06555	1.63897e-08	2.90857e-07	tRNA-Gln-CTG-3-1	ACTCTGGACTCTGAATCCAGCG	-30.71	171	31	633	45		-1	chr6	30186850	30186873
ENSG00000233892		2.06555	1.63897e-08	2.90857e-07	tRNA-Gln-CTG-7-1	ACTCTGGACTCTGAATCCAGCC	-30.75	171	31	570	44		-1	chr6	30186850	30186873
ENSG00000198040	ZNF84	1.07866	4.91202e-16	2.35152e-14	tRNA-Pro-AGG-2-2	AGGCGGCTCGTTGGTCTAGGGG	-30.64	151	371	356	145	55	1	chr12	133037407	133037431
ENSG00000198040	ZNF84	1.07866	4.91202e-16	2.35152e-14	tRNA-Arg-CCG-2-1	GGGGATTGTGGGTTCGAGTCC	-30.14	155	52	371	66	26	1	chr12	133053469	133053490
ENSG00000273993	PTPRK	0.752948	9.13523e-09	1.70235e-07	tRNA-Glu-CTC-2-1	CCCTGGTGGTCTAGTGGTTAGG	-30.89	161	47	294	48	51	-1	CHR_HSCHR6_1_CTG8	128139494	128139516
ENSG00000273993	PTPRK	0.752948	9.13523e-09	1.70235e-07	tRNA-Pro-AGG-2-7	GTGTGGCTCGTTGGTCTAGGGG	-30.81	152	350	276	135	54	-1	CHR_HSCHR6_1_CTG8	128239882	128239904
ENSG00000273993	PTPRK	0.752948	9.13523e-09	1.70235e-07	tRNA-Val-AAC-6-1	TGGGGGTGTAGCTCAGTGGTAG	-31.33	151	31	847	110	19	-1	CHR_HSCHR6_1_CTG8	128071340	128071363
ENSG00000273993	PTPRK	0.752948	9.13523e-09	1.70235e-07	tRNA-Leu-TAG-1-1	GCTCCAGTCTCTTCGGAGGCG	-31.24	157	26	1066	224	208	-1	CHR_HSCHR6_1_CTG8	128046627	128046649
ENSG00000273993	PTPRK	0.752948	9.13523e-09	1.70235e-07	tRNA-Arg-CCG-2-1	GGGGATTGTGGGTTCGAGTCC	-30.01	159	52	371	66	26	-1	CHR_HSCHR6_1_CTG8	128054943	128054964
ENSG00000273993	PTPRK	0.752948	9.13523e-09	1.70235e-07	tRNA-Glu-TTC-14-1	CTAGGATTCGGCGCTTTCACCG	-33.9	161	53	26741	964	947	-1	CHR_HSCHR6_1_CTG8	128121919	128121944
ENSG00000119681	LTBP2	1.50799	9.87954e-26	1.0131e-23	tRNA-Cys-GCA-1-1	GGGGGCATAGCTCAGTGGTAG	-30.95	151	285	7647	1937	1626	-1	chr14	74547401	74547425	chr14	74534048	74534069
ENSG00000119681	LTBP2	1.50799	9.87954e-26	1.0131e-23	tRNA-Cys-GCA-1-1	GGGGGCATAGCTCAGTGGTAGA	-32.05	156	176	1998	956	923	-1	chr14	74547401	74547426	chr14	74534048	74534070
ENSG00000119681	LTBP2	1.50799	9.87954e-26	1.0131e-23	tRNA-Ser-AGA-2-6	GTAGTCGTGGCCGAGTGGTTAA	-32.03	152	683	712	323	90	-1	chr14	74528660	74528681
ENSG00000119681	LTBP2	1.50799	9.87954e-26	1.0131e-23	tRNA-Glu-CTC-2-1	CCCTGGTGGTCTAGTGGTTAGG	-30.36	156	47	294	48	51	-1	chr14	74559573	74559598	chr14	74546570	74546592
ENSG00000119681	LTBP2	1.50799	9.87954e-26	1.0131e-23	tRNA-Pro-AGG-2-2	AGGCGGCTCGTTGGTCTAGGGG	-32.16	155	371	356	145	55	-1	chr14	74586101	74586126
ENSG00000119681	LTBP2	1.50799	9.87954e-26	1.0131e-23	tRNA-Ala-AGC-6-1	GGGGGTATAGCTCAGCGGTAGA	-31.16	154	174	2306	1174	1099	-1	chr14	74547401	74547426
ENSG00000119681	LTBP2	1.50799	9.87954e-26	1.0131e-23	tRNA-Val-AAC-6-1	TGGGGGTGTAGCTCAGTGGTAG	-30.83	161	31	847	110	19	-1	chr14	74605494	74605516	chr14	74521829	74521851
ENSG00000119681	LTBP2	1.50799	9.87954e-26	1.0131e-23	tRNA-Gln-CTG-7-1	ACTCTGGACTCTGAATCCAGCC	-31.09	161	31	570	44		-1	chr14	74540258	74540280
ENSG00000119681	LTBP2	1.50799	9.87954e-26	1.0131e-23	tRNA-Arg-CCG-2-1	GGGGATTGTGGGTTCGAGTCC	-30.4	160	52	371	66	26	-1	chr14	74521128	74521148
ENSG00000119681	LTBP2	1.50799	9.87954e-26	1.0131e-23	tRNA-Lys-TTT-6-1	TGGGTAGCTCAGTCGGTAGAG	-30.74	152	32	1389	261	168	-1	chr14	74583824	74583849
ENSG00000119681	LTBP2	1.50799	9.87954e-26	1.0131e-23	tRNA-Ile-TAT-1-1	CCTCACCTGGAGCACTTTTT	-31.07	168	479	787	70	44	-1	chr14	74594634	74594653
ENSG00000119681	LTBP2	1.50799	9.87954e-26	1.0131e-23	tRNA-Glu-TTC-2-2	ATTCCTGGTTTTCACCCAGGCG	-30.38	158	2000	21811	2111	1211	-1	chr14	74536147	74536168	chr14	74526808	74526831	chr14	74601131	74601155
ENSG00000119681	LTBP2	1.50799	9.87954e-26	1.0131e-23	tRNA-Asn-GTT-26-1	TTAGCGCGTTCGGCTGTTAACC	-31.58	152	50	924	154	66	-1	chr14	74577790	74577812
ENSG00000119681	LTBP2	1.50799	9.87954e-26	1.0131e-23	tRNA-Ala-TGC-5-1	GGGGGTGTAGCTCAGTGGTAG	-33.54	154	347	9441	2201	1809	-1	chr14	74605495	74605516
ENSG00000241886		2.76255	6.20975e-22	4.95901e-20	tRNA-Leu-TAG-1-1	GCTCCAGTCTCTTCGGAGGCG	-30.76	170	26	1066	224	208	1	chrX	30713721	30713742
ENSG00000144681	STAC	4.53724	1.94663e-60	6.82188e-58	tRNA-Cys-GCA-1-1	GGGGGCATAGCTCAGTGGTAG	-30.39	157	285	7647	1937	1626	1	chr3	36416828	36416848
ENSG00000144681	STAC	4.53724	1.94663e-60	6.82188e-58	tRNA-Cys-GCA-1-1	GGGGGCATAGCTCAGTGGTA	-30.39	156	2771	175	25	25	1	chr3	36416829	36416848
ENSG00000144681	STAC	4.53724	1.94663e-60	6.82188e-58	tRNA-Cys-GCA-1-1	GGGGGCATAGCTCAGTGGTAGA	-30.39	157	176	1998	956	923	1	chr3	36416827	36416848
ENSG00000144681	STAC	4.53724	1.94663e-60	6.82188e-58	tRNA-Ala-AGC-6-1	AGGGGGTATAGCTCAGCGGTAG	-35.38	151	25	346	66	17	1	chr3	36420488	36420511
ENSG00000144681	STAC	4.53724	1.94663e-60	6.82188e-58	tRNA-Glu-CTC-2-1	CCCTGGTGGTCTAGTGGTTAGG	-30.03	150	47	294	48	51	1	chr3	36406259	36406283
ENSG00000144681	STAC	4.53724	1.94663e-60	6.82188e-58	tRNA-Val-AAC-6-1	TGGGGGTGTAGCTCAGTGGTAG	-32.77	150	31	847	110	19	1	chr3	36433720	36433741
ENSG00000144681	STAC	4.53724	1.94663e-60	6.82188e-58	tRNA-Glu-TTC-2-2	ATTCCTGGTTTTCACCCAGGCG	-30.77	161	2000	21811	2111	1211	1	chr3	36394419	36394440
ENSG00000180801	ARSJ	0.992361	8.86015e-09	1.65708e-07	tRNA-Lys-CTT-2-5	GTGTCGCCCGGCTAGCTCAG	-30.01	160	74	894	53	4	-1	chr4	113904518	113904541
ENSG00000128604	IRF5	1.03357	2.07819e-08	3.62739e-07	tRNA-Pro-CGG-1-3	TAGGGGTATGATTCTCGCTTCG	-36.58	160	61	841	457	109	1	chr7	128941216	128941238
ENSG00000128604	IRF5	1.03357	2.07819e-08	3.62739e-07	tRNA-Pro-AGG-2-6	TAGGGGTATGATTCTCGCTTA	-33.42	155	26	550	177	35	1	chr7	128941217	128941238
ENSG00000128604	IRF5	1.03357	2.07819e-08	3.62739e-07	tRNA-Pro-TGG-3-3	TAGGGGTATGATTCTCGCTTTG	-33.96	160	64	837	463	114	1	chr7	128941216	128941238
ENSG00000128604	IRF5	1.03357	2.07819e-08	3.62739e-07	tRNA-Pro-AGG-2-2	TAGGGGTATGATTCTCGCTTAG	-33.42	160	60	804	454	109	1	chr7	128941216	128941238
ENSG00000282019	GPI	0.863647	9.98532e-07	1.28312e-05	tRNA-Lys-CTT-1-1	GGCGCCCGGCTAGCTCAG	-32.96	156	119	615	47		1	CHR_HSCHR19_2_CTG3_1	34365140	34365158
ENSG00000282019	GPI	0.863647	9.98532e-07	1.28312e-05	tRNA-Lys-TTT-3-5	AAGTCCCTGTTCGGGCGGCA	-30.9	150	54	161	127	124	1	CHR_HSCHR19_2_CTG3_1	34365674	34365694
ENSG00000267767	LINC01801	0.991768	0.000194483	0.00148133	tRNA-Pro-AGG-2-7	GTGTGGCTCGTTGGTCTAGGGG	-31.51	150	350	276	135	54	-1	chr19	34817736	34817757
ENSG00000221818	EBF2	1.38565	4.55137e-13	1.56612e-11	tRNA-Pro-AGG-2-7	GTGTGGCTCGTTGGTCTAGGGG	-30.04	155	350	276	135	54	-1	chr8	25908960	25908985
ENSG00000221818	EBF2	1.38565	4.55137e-13	1.56612e-11	tRNA-Asn-GTT-26-1	TAACCGGAAGGTTGGTGGTTCG	-31.97	154	108	3640	336	255	-1	chr8	26043971	26043992
ENSG00000221818	EBF2	1.38565	4.55137e-13	1.56612e-11	tRNA-Lys-TTT-2-1	GCCTGGATAGCTCAGTTGGTAG	-30.33	151	908	1054	239	79	-1	chr8	26002973	26002997
ENSG00000221818	EBF2	1.38565	4.55137e-13	1.56612e-11	tRNA-Val-AAC-6-1	TGGGGGTGTAGCTCAGTGGTAG	-30.08	166	31	847	110	19	-1	chr8	25935193	25935217
ENSG00000221818	EBF2	1.38565	4.55137e-13	1.56612e-11	tRNA-Cys-GCA-12-1	GGGGGTATAGCTTAGGGGTAG	-32.57	154	178	5618	1446	1381	-1	chr8	25955281	25955308
ENSG00000221818	EBF2	1.38565	4.55137e-13	1.56612e-11	tRNA-Gln-CTG-3-1	ACTCTGGACTCTGAATCCAGCG	-31.13	150	31	633	45		-1	chr8	25926257	25926278
ENSG00000221818	EBF2	1.38565	4.55137e-13	1.56612e-11	tRNA-Gln-CTG-7-1	ACTCTGGACTCTGAATCCAGCC	-31.13	150	31	570	44		-1	chr8	25926257	25926278
ENSG00000237986	CELF2-AS2	1.46906	2.71384e-12	8.344e-11	tRNA-Val-AAC-6-1	TGGGGGTGTAGCTCAGTGGTAG	-30.05	158	31	847	110	19	-1	chr10	11075711	11075737
ENSG00000154359	LONRF1	0.789787	1.64106e-05	0.000163094	tRNA-Pro-AGG-2-2	AGGCGGCTCGTTGGTCTAGGGG	-32.74	153	371	356	145	55	-1	chr8	12754376	12754396
ENSG00000154359	LONRF1	0.789787	1.64106e-05	0.000163094	tRNA-Lys-CTT-1-1	GGCGCCCGGCTAGCTCAG	-30.43	154	119	615	47		-1	chr8	12754081	12754101
ENSG00000117305	HMGCL	0.628875	7.16807e-06	7.68226e-05	tRNA-Pro-AGG-2-2	AGGCGGCTCGTTGGTCTAGGGG	-31.26	158	371	356	145	55	-1	chr1	23838125	23838146
ENSG00000117305	HMGCL	0.628875	7.16807e-06	7.68226e-05	tRNA-Val-AAC-2-1	GTGTAGTGGTCATCACGTTCG	-31.2	162	57	472	73	23	-1	chr1	23819299	23819320
ENSG00000117305	HMGCL	0.628875	7.16807e-06	7.68226e-05	tRNA-Arg-CCG-2-1	GGGGATTGTGGGTTCGAGTCC	-31.17	159	52	371	66	26	-1	chr1	23835230	23835251
ENSG00000249859	PVT1	0.385264	6.98259e-05	0.000600463	tRNA-Ala-AGC-6-1	AGGGGGTATAGCTCAGCGGTAG	-30.6	167	25	346	66	17	1	chr8	127818233	127818258
ENSG00000249859	PVT1	0.385264	6.98259e-05	0.000600463	tRNA-Ala-AGC-6-1	GGGGGTATAGCTCAGCGGTAGA	-30.93	167	174	2306	1174	1099	1	chr8	127818232	127818257
ENSG00000249859	PVT1	0.385264	6.98259e-05	0.000600463	tRNA-Pro-AGG-2-7	GTGTGGCTCGTTGGTCTAGGGG	-34.01	155	350	276	135	54	1	chr8	128025540	128025563
ENSG00000249859	PVT1	0.385264	6.98259e-05	0.000600463	tRNA-Val-AAC-6-1	TGGGGGTGTAGCTCAGTGGTAG	-30.57	151	31	847	110	19	1	chr8	127851408	127851428	chr8	127818233	127818258
ENSG00000249859	PVT1	0.385264	6.98259e-05	0.000600463	tRNA-Leu-TAG-1-1	GCTCCAGTCTCTTCGGAGGCG	-33	175	26	1066	224	208	1	chr8	127855615	127855636
ENSG00000249859	PVT1	0.385264	6.98259e-05	0.000600463	tRNA-Cys-GCA-12-1	GGGGGTATAGCTTAGGGGTAG	-34.7	166	178	5618	1446	1381	1	chr8	127818233	127818257
ENSG00000249859	PVT1	0.385264	6.98259e-05	0.000600463	tRNA-Cys-GCA-1-1	GGGGGCATAGCTCAGTGGTAGA	-30.04	153	176	1998	956	923	1	chr8	128087626	128087646
ENSG00000249859	PVT1	0.385264	6.98259e-05	0.000600463	tRNA-Gln-CTG-3-1	ACTCTGGACTCTGAATCCAGCG	-31.79	152	31	633	45		1	chr8	127871489	127871513	chr8	127919614	127919636
ENSG00000249859	PVT1	0.385264	6.98259e-05	0.000600463	tRNA-Arg-CCG-2-1	GGGGATTGTGGGTTCGAGTCC	-34.16	163	52	371	66	26	1	chr8	127853510	127853531
ENSG00000249859	PVT1	0.385264	6.98259e-05	0.000600463	tRNA-Glu-TTC-2-2	ATTCCTGGTTTTCACCCAGGCG	-33.16	152	2000	21811	2111	1211	1	chr8	127900724	127900746
ENSG00000249859	PVT1	0.385264	6.98259e-05	0.000600463	tRNA-Glu-TTC-14-1	CTAGGATTCGGCGCTTTCACCG	-32.5	161	53	26741	964	947	1	chr8	127879390	127879415
ENSG00000116750	UCHL5	0.459848	0.000259737	0.00190946	tRNA-Glu-TTC-2-2	ATTCCTGGTTTTCACCCAGGCG	-30.74	166	2000	21811	2111	1211	-1	chr1	193049118	193049139
ENSG00000168621	GDNF	0.969984	2.80635e-06	3.29746e-05	tRNA-Lys-TTT-2-1	GCCTGGATAGCTCAGTTGGTAG	-30.4	165	908	1054	239	79	-1	chr5	37817782	37817805
ENSG00000168621	GDNF	0.969984	2.80635e-06	3.29746e-05	tRNA-Leu-TAG-1-1	GCTCCAGTCTCTTCGGAGGCG	-31.22	163	26	1066	224	208	-1	chr5	37832884	37832905
ENSG00000168621	GDNF	0.969984	2.80635e-06	3.29746e-05	tRNA-Arg-CCG-2-1	GGGGATTGTGGGTTCGAGTCC	-30.48	159	52	371	66	26	-1	chr5	37813829	37813850
ENSG00000168621	GDNF	0.969984	2.80635e-06	3.29746e-05	tRNA-Glu-TTC-2-2	ATTCCTGGTTTTCACCCAGGCG	-33.1	168	2000	21811	2111	1211	-1	chr5	37818178	37818200
ENSG00000115041	KCNIP3	0.781957	0.000439637	0.00305	tRNA-Lys-CTT-2-1	CGGCTAGCTCAGTCGGTAGAGC	-31.81	154	26	1473	525	355	1	chr2	95359521	95359548
ENSG00000115041	KCNIP3	0.781957	0.000439637	0.00305	tRNA-Glu-CTC-2-1	CCCTGGTGGTCTAGTGGTTAGG	-31.36	159	47	294	48	51	1	chr2	95329374	95329396	chr2	95377150	95377173	chr2	95349623	95349646
ENSG00000115041	KCNIP3	0.781957	0.000439637	0.00305	tRNA-Pro-AGG-2-2	AGGCGGCTCGTTGGTCTAGGGG	-33.08	155	371	356	145	55	1	chr2	95346276	95346299
ENSG00000115041	KCNIP3	0.781957	0.000439637	0.00305	tRNA-Pro-AGG-2-7	GTGTGGCTCGTTGGTCTAGGGG	-33.71	162	350	276	135	54	1	chr2	95359812	95359836	chr2	95376085	95376106
ENSG00000115041	KCNIP3	0.781957	0.000439637	0.00305	tRNA-Lys-CTT-1-1	GGCGCCCGGCTAGCTCAG	-31.1	157	119	615	47		1	chr2	95319726	95319742
ENSG00000115041	KCNIP3	0.781957	0.000439637	0.00305	tRNA-Leu-TAG-2-1	GGTAGTGTGGCCGAGCGGTCTA	-34.02	154	134	321	60	28	1	chr2	95298614	95298638
ENSG00000115041	KCNIP3	0.781957	0.000439637	0.00305	tRNA-Val-AAC-6-1	TGGGGGTGTAGCTCAGTGGTAG	-30.93	153	31	847	110	19	1	chr2	95374121	95374143	chr2	95359458	95359486
ENSG00000115041	KCNIP3	0.781957	0.000439637	0.00305	tRNA-Gln-CTG-3-1	ACTCTGGACTCTGAATCCAGCG	-30.5	158	31	633	45		1	chr2	95353378	95353400
ENSG00000115041	KCNIP3	0.781957	0.000439637	0.00305	tRNA-Gln-CTG-7-1	ACTCTGGACTCTGAATCCAGCC	-30.5	158	31	570	44		1	chr2	95353378	95353400
ENSG00000115041	KCNIP3	0.781957	0.000439637	0.00305	tRNA-Glu-TTC-2-2	ATTCCTGGTTTTCACCCAGGCG	-31.17	150	2000	21811	2111	1211	1	chr2	95318078	95318101	chr2	95373872	95373893
ENSG00000115041	KCNIP3	0.781957	0.000439637	0.00305	tRNA-Ala-TGC-5-1	GGGGGTGTAGCTCAGTGGTAG	-30.6	171	347	9441	2201	1809	1	chr2	95374121	95374142
ENSG00000170381	SEMA3E	3.6636	7.55224e-53	2.18085e-50	tRNA-Cys-GCA-1-1	GGGGGCATAGCTCAGTGGTAG	-30.15	151	285	7647	1937	1626	-1	chr7	83545220	83545241	chr7	83583474	83583495
ENSG00000170381	SEMA3E	3.6636	7.55224e-53	2.18085e-50	tRNA-Cys-GCA-1-1	GGGGGCATAGCTCAGTGGTA	-31.8	166	2771	175	25	25	-1	chr7	83545220	83545240
ENSG00000170381	SEMA3E	3.6636	7.55224e-53	2.18085e-50	tRNA-Cys-GCA-1-1	GGGGGCATAGCTCAGTGGTAGA	-31.93	156	176	1998	956	923	-1	chr7	83545220	83545243	chr7	83583474	83583496
ENSG00000170381	SEMA3E	3.6636	7.55224e-53	2.18085e-50	tRNA-Gly-TCC-2-4	GCGTTGGTGGTATAGTGGTG	-30.68	160	33	975	55	15	-1	chr7	83371019	83371040
ENSG00000170381	SEMA3E	3.6636	7.55224e-53	2.18085e-50	tRNA-Glu-CTC-2-1	CCCTGGTGGTCTAGTGGTTAGG	-33.87	156	47	294	48	51	-1	chr7	83553137	83553159
ENSG00000170381	SEMA3E	3.6636	7.55224e-53	2.18085e-50	tRNA-Pro-AGG-2-7	GTGTGGCTCGTTGGTCTAGGGG	-31.82	162	350	276	135	54	-1	chr7	83533811	83533837
ENSG00000170381	SEMA3E	3.6636	7.55224e-53	2.18085e-50	tRNA-Lys-CTT-1-1	GGCGCCCGGCTAGCTCAG	-31.34	168	119	615	47		-1	chr7	83364182	83364200
ENSG00000170381	SEMA3E	3.6636	7.55224e-53	2.18085e-50	tRNA-Cys-GCA-17-1	GGGGATATAGCTCAGGGGTAGA	-31.83	160	154	1817	992	1014	-1	chr7	83506428	83506450
ENSG00000170381	SEMA3E	3.6636	7.55224e-53	2.18085e-50	tRNA-Ala-AGC-6-1	GGGGGTATAGCTCAGCGGTAGA	-30.18	152	174	2306	1174	1099	-1	chr7	83545220	83545242
ENSG00000170381	SEMA3E	3.6636	7.55224e-53	2.18085e-50	tRNA-Val-AAC-6-1	TGGGGGTGTAGCTCAGTGGTAG	-33.78	168	31	847	110	19	-1	chr7	83433803	83433825
ENSG00000170381	SEMA3E	3.6636	7.55224e-53	2.18085e-50	tRNA-Glu-CTC-1-1	CTAGTGGTTAGGATTCGGCG	-30.15	162	41	229	182	55	-1	chr7	83646094	83646114
ENSG00000170381	SEMA3E	3.6636	7.55224e-53	2.18085e-50	tRNA-Glu-TTC-14-1	CTAGGATTCGGCGCTTTCACCG	-30.36	157	53	26741	964	947	-1	chr7	83431534	83431559
ENSG00000170381	SEMA3E	3.6636	7.55224e-53	2.18085e-50	tRNA-Ala-TGC-5-1	GGGGGTGTAGCTCAGTGGTAG	-32	163	347	9441	2201	1809	-1	chr7	83433804	83433825
ENSG00000154265	ABCA5	0.37698	0.000356409	0.0025265	tRNA-Val-AAC-6-1	TGGGGGTGTAGCTCAGTGGTAG	-34.18	167	31	847	110	19	-1	chr17	69300301	69300324
ENSG00000154265	ABCA5	0.37698	0.000356409	0.0025265	tRNA-Arg-CCG-2-1	GGGGATTGTGGGTTCGAGTCC	-30.64	151	52	371	66	26	-1	chr17	69256722	69256743	chr17	69263962	69263983
ENSG00000075213	SEMA3A	2.35923	8.40964e-25	7.976e-23	tRNA-Lys-CTT-2-4	TGAGCCCGGCTAGCTCAG	-31.85	168	82	505	41		-1	chr7	84198028	84198046
ENSG00000075213	SEMA3A	2.35923	8.40964e-25	7.976e-23	tRNA-Pro-AGG-2-7	GTGTGGCTCGTTGGTCTAGGGG	-30.08	171	350	276	135	54	-1	chr7	84325532	84325555
ENSG00000075213	SEMA3A	2.35923	8.40964e-25	7.976e-23	tRNA-Lys-CTT-1-1	GGCGCCCGGCTAGCTCAG	-30.38	151	119	615	47		-1	chr7	84150665	84150684
ENSG00000075213	SEMA3A	2.35923	8.40964e-25	7.976e-23	tRNA-Lys-TTT-3-3	GCCCGGATAGCTCAGTCGGTAG	-34.72	160	1293	1017	200	78	-1	chr7	84040678	84040700
ENSG00000075213	SEMA3A	2.35923	8.40964e-25	7.976e-23	tRNA-Leu-TAG-1-1	GCTCCAGTCTCTTCGGAGGCG	-31.81	154	26	1066	224	208	-1	chr7	84141290	84141312
ENSG00000075213	SEMA3A	2.35923	8.40964e-25	7.976e-23	tRNA-Gln-CTG-3-1	ACTCTGGACTCTGAATCCAGCG	-31	162	31	633	45		-1	chr7	84187114	84187138
ENSG00000157933	SKI	0.941256	1.34357e-12	4.37703e-11	tRNA-Pro-AGG-2-2	AGGCGGCTCGTTGGTCTAGGGG	-31.77	150	371	356	145	55	1	chr1	2228957	2228979	chr1	2295206	2295227
ENSG00000157933	SKI	0.941256	1.34357e-12	4.37703e-11	tRNA-Pro-AGG-2-7	GTGTGGCTCGTTGGTCTAGGGG	-32.89	158	350	276	135	54	1	chr1	2231695	2231721
ENSG00000157933	SKI	0.941256	1.34357e-12	4.37703e-11	tRNA-Leu-TAG-1-1	GCTCCAGTCTCTTCGGAGGCG	-32.73	153	26	1066	224	208	1	chr1	2270672	2270693	chr1	2267896	2267919
ENSG00000157933	SKI	0.941256	1.34357e-12	4.37703e-11	tRNA-Cys-GCA-1-1	GGGGGCATAGCTCAGTGGTAGA	-33.24	151	176	1998	956	923	1	chr1	2278183	2278207
ENSG00000075673	ATP12A	2.21876	2.11598e-11	5.76442e-10	tRNA-Cys-GCA-1-1	GGGGGCATAGCTCAGTGGTAG	-30.01	159	285	7647	1937	1626	1	chr13	24707332	24707353
ENSG00000075673	ATP12A	2.21876	2.11598e-11	5.76442e-10	tRNA-Cys-GCA-1-1	GGGGGCATAGCTCAGTGGTAGA	-30.96	155	176	1998	956	923	1	chr13	24707331	24707353	chr13	24700218	24700242
ENSG00000075673	ATP12A	2.21876	2.11598e-11	5.76442e-10	tRNA-Lys-CTT-2-1	CGGCTAGCTCAGTCGGTAGAGC	-30.35	155	26	1473	525	355	1	chr13	24695805	24695827
ENSG00000075673	ATP12A	2.21876	2.11598e-11	5.76442e-10	tRNA-Lys-TTT-3-5	AAGTCCCTGTTCGGGCGGCA	-30.4	150	54	161	127	124	1	chr13	24687621	24687641
ENSG00000075673	ATP12A	2.21876	2.11598e-11	5.76442e-10	tRNA-Lys-CTT-2-5	GTGTCGCCCGGCTAGCTCAG	-31.1	150	74	894	53	4	1	chr13	24680516	24680536
ENSG00000171219	CDC42BPG	1.50697	2.11711e-08	3.68463e-07	tRNA-Glu-CTC-2-1	CCCTGGTGGTCTAGTGGTTAGG	-30.62	155	47	294	48	51	-1	chr11	64834566	64834589
ENSG00000171219	CDC42BPG	1.50697	2.11711e-08	3.68463e-07	tRNA-Lys-CTT-2-5	GTGTCGCCCGGCTAGCTCAG	-32.45	168	74	894	53	4	-1	chr11	64827904	64827925
ENSG00000171940	ZNF217	1.02935	3.40051e-07	4.77235e-06	tRNA-Glu-TTC-4-1	CTAGTGGCTAGGATTCGGCG	-30.17	161	41	237	179	55	-1	chr20	53604566	53604587
ENSG00000171940	ZNF217	1.02935	3.40051e-07	4.77235e-06	tRNA-Val-AAC-5-1	TGTAGTGGTTATCACGTTTGC	-30.99	150	25	1477	371	162	-1	chr20	53605490	53605513
ENSG00000171940	ZNF217	1.02935	3.40051e-07	4.77235e-06	tRNA-Glu-TTC-14-1	CTAGGATTCGGCGCTTTCACCG	-34.52	165	53	26741	964	947	-1	chr20	53604573	53604598
ENSG00000205309	NT5M	0.829906	0.000165463	0.00128319	tRNA-Ala-AGC-6-1	AGGGGGTATAGCTCAGCGGTAG	-30.39	155	25	346	66	17	1	chr17	17306683	17306707
ENSG00000205309	NT5M	0.829906	0.000165463	0.00128319	tRNA-Leu-TAG-2-1	GGTAGTGTGGCCGAGCGGTCTA	-36.5	164	134	321	60	28	1	chr17	17331166	17331188
ENSG00000205309	NT5M	0.829906	0.000165463	0.00128319	tRNA-Val-TAC-4-1	TGTAGTGGTTATCACATTCGCC	-30.22	150	29	1268	171	217	1	chr17	17345751	17345776
ENSG00000205309	NT5M	0.829906	0.000165463	0.00128319	tRNA-Ile-TAT-1-1	CCTCACCTGGAGCACTTTTT	-32.84	157	479	787	70	44	1	chr17	17304311	17304331	chr17	17347362	17347383
ENSG00000135605	TEC	0.791044	0.000520603	0.00352697	tRNA-Cys-GCA-1-1	GGGGGCATAGCTCAGTGGTAG	-30.33	162	285	7647	1937	1626	-1	chr4	48257466	48257487
ENSG00000135605	TEC	0.791044	0.000520603	0.00352697	tRNA-Cys-GCA-1-1	GGGGGCATAGCTCAGTGGTAGA	-34.86	167	176	1998	956	923	-1	chr4	48257466	48257489
ENSG00000135605	TEC	0.791044	0.000520603	0.00352697	tRNA-Pro-AGG-2-7	GTGTGGCTCGTTGGTCTAGGGG	-31.8	158	350	276	135	54	-1	chr4	48267920	48267941
ENSG00000135605	TEC	0.791044	0.000520603	0.00352697	tRNA-Lys-TTT-3-5	AAGTCCCTGTTCGGGCGGCA	-32.17	165	54	161	127	124	-1	chr4	48138394	48138415
ENSG00000135314	KHDC1	1.20376	1.1111e-16	5.65676e-15	tRNA-Val-TAC-2-1	GTTCCATAGTGTAGCGGTTATC	-31.41	154	65	328	38	27	-1	chr6	73269314	73269336
ENSG00000135314	KHDC1	1.20376	1.1111e-16	5.65676e-15	tRNA-Leu-TAG-1-1	GCTCCAGTCTCTTCGGAGGCG	-32.77	179	26	1066	224	208	-1	chr6	73292572	73292593
ENSG00000135314	KHDC1	1.20376	1.1111e-16	5.65676e-15	tRNA-Glu-TTC-14-1	CTAGGATTCGGCGCTTTCACCG	-32.38	161	53	26741	964	947	-1	chr6	73284975	73285000
ENSG00000175395	ZNF25	0.916552	0.000547256	0.0036854	tRNA-Pro-AGG-2-2	AGGCGGCTCGTTGGTCTAGGGG	-33.02	153	371	356	145	55	-1	chr10	37976391	37976411
ENSG00000089094	KDM2B	0.570971	3.35831e-08	5.64834e-07	tRNA-Pro-AGG-2-2	AGGCGGCTCGTTGGTCTAGGGG	-31.7	163	371	356	145	55	-1	chr12	121518950	121518973
ENSG00000089094	KDM2B	0.570971	3.35831e-08	5.64834e-07	tRNA-Pro-AGG-2-7	GTGTGGCTCGTTGGTCTAGGGG	-30.03	156	350	276	135	54	-1	chr12	121523029	121523051
ENSG00000089094	KDM2B	0.570971	3.35831e-08	5.64834e-07	tRNA-Lys-CTT-1-1	GGCGCCCGGCTAGCTCAG	-32.23	154	119	615	47		-1	chr12	121466859	121466877	chr12	121579713	121579730
ENSG00000089094	KDM2B	0.570971	3.35831e-08	5.64834e-07	tRNA-Leu-TAG-2-1	GGTAGTGTGGCCGAGCGGTCTA	-35.21	163	134	321	60	28	-1	chr12	121553648	121553671
ENSG00000089094	KDM2B	0.570971	3.35831e-08	5.64834e-07	tRNA-Pro-TGG-3-2	CTAGGGGTATGATTCTCGCTTT	-30.48	152	30	692	286	62	-1	chr12	121433831	121433853
ENSG00000089094	KDM2B	0.570971	3.35831e-08	5.64834e-07	tRNA-Lys-TTT-3-3	GCCCGGATAGCTCAGTCGGTAG	-30.71	150	1293	1017	200	78	-1	chr12	121549447	121549471
ENSG00000089094	KDM2B	0.570971	3.35831e-08	5.64834e-07	tRNA-Ile-TAT-1-1	CTCACCTGGAGCACTTTTTT	-30.08	157	1194	1094	114	33	-1	chr12	121540824	121540845
ENSG00000089094	KDM2B	0.570971	3.35831e-08	5.64834e-07	tRNA-Lys-CTT-2-5	GTGTCGCCCGGCTAGCTCAG	-30.01	160	74	894	53	4	-1	chr12	121573618	121573641
ENSG00000089094	KDM2B	0.570971	3.35831e-08	5.64834e-07	tRNA-Arg-CCG-2-1	GGGGATTGTGGGTTCGAGTCC	-30.63	155	52	371	66	26	-1	chr12	121496882	121496903	chr12	121496820	121496841	chr12	121496851	121496872
ENSG00000089094	KDM2B	0.570971	3.35831e-08	5.64834e-07	tRNA-Lys-TTT-6-1	TGGGTAGCTCAGTCGGTAGAG	-30.47	154	32	1389	261	168	-1	chr12	121491027	121491049
ENSG00000089094	KDM2B	0.570971	3.35831e-08	5.64834e-07	tRNA-Glu-TTC-2-2	ATTCCTGGTTTTCACCCAGGCG	-35.33	157	2000	21811	2111	1211	-1	chr12	121525874	121525896
ENSG00000197536	C5orf56	0.930545	2.85347e-13	1.01377e-11	tRNA-Ala-AGC-4-1	GGGGATGTAGCTCAGTGGTAG	-33.62	165	299	7727	1919	1534	1	chr5	132460477	132460499
ENSG00000197536	C5orf56	0.930545	2.85347e-13	1.01377e-11	tRNA-Val-AAC-6-1	TGGGGGTGTAGCTCAGTGGTAG	-31.21	155	31	847	110	19	1	chr5	132411434	132411456
ENSG00000197536	C5orf56	0.930545	2.85347e-13	1.01377e-11	tRNA-Cys-GCA-1-1	GGGGGCATAGCTCAGTGGTAGA	-30.57	155	176	1998	956	923	1	chr5	132481152	132481180
ENSG00000197536	C5orf56	0.930545	2.85347e-13	1.01377e-11	tRNA-Glu-TTC-2-2	ATTCCTGGTTTTCACCCAGGCG	-30.23	156	2000	21811	2111	1211	1	chr5	132472027	132472049
ENSG00000090612	ZNF268	0.620503	7.98334e-08	1.25508e-06	tRNA-Cys-GCA-1-1	GGGGGCATAGCTCAGTGGTAG	-30.7	153	285	7647	1937	1626	1	chr12	133210509	133210531
ENSG00000090612	ZNF268	0.620503	7.98334e-08	1.25508e-06	tRNA-Cys-GCA-1-1	GGGGGCATAGCTCAGTGGTAGA	-31.95	153	176	1998	956	923	1	chr12	133210508	133210531
ENSG00000090612	ZNF268	0.620503	7.98334e-08	1.25508e-06	tRNA-Ala-AGC-4-1	GGGGATGTAGCTCAGTGGTAG	-30.56	153	299	7727	1919	1534	1	chr12	133210329	133210351
ENSG00000168143	FAM83B	2.59894	4.21237e-15	1.82772e-13	tRNA-Gly-GCC-4-1	GCATAGGTGGTTCAGTGGTAGA	-33.63	163	194	307	79	29	1	chr6	54863533	54863556
ENSG00000117266	CDK18	1.1	4.73449e-17	2.51318e-15	tRNA-Glu-CTC-2-1	CCCTGGTGGTCTAGTGGTTAGG	-30.3	162	47	294	48	51	1	chr1	205526898	205526921
ENSG00000117266	CDK18	1.1	4.73449e-17	2.51318e-15	tRNA-Ala-AGC-2-2	GGGGGTGTAGCTCAGTGG	-30.02	155	2859	967	213	120	1	chr1	205520819	205520839
ENSG00000117266	CDK18	1.1	4.73449e-17	2.51318e-15	tRNA-Pro-CGG-1-3	ATTCTCGCTTCGGGTGCGAGAG	-33.46	154	43	1537	97	27	1	chr1	205504911	205504932
ENSG00000117266	CDK18	1.1	4.73449e-17	2.51318e-15	tRNA-Val-AAC-6-1	TGGGGGTGTAGCTCAGTGGTAG	-32.65	167	31	847	110	19	1	chr1	205520816	205520840
ENSG00000117266	CDK18	1.1	4.73449e-17	2.51318e-15	tRNA-Leu-TAG-1-1	GCTCCAGTCTCTTCGGAGGCG	-31.23	157	26	1066	224	208	1	chr1	205509189	205509210	chr1	205525046	205525066
ENSG00000117266	CDK18	1.1	4.73449e-17	2.51318e-15	tRNA-Ala-TGC-5-1	GGGGGTGTAGCTCAGTGGTAG	-33.05	162	347	9441	2201	1809	1	chr1	205520816	205520839
ENSG00000263006	ROCK1P1	2.49821	3.16036e-43	6.99856e-41	tRNA-Pro-AGG-2-2	AGGCGGCTCGTTGGTCTAGGGG	-30.01	156	371	356	145	55	1	chr18	111898	111921
ENSG00000236104	ZBTB22	1.16658	9.43676e-05	0.000782336	tRNA-Glu-CTC-2-1	CCCTGGTGGTCTAGTGGTTAGG	-34.8	154	47	294	48	51	-1	chr6	33315578	33315603
ENSG00000236104	ZBTB22	1.16658	9.43676e-05	0.000782336	tRNA-Val-AAC-6-1	TGGGGGTGTAGCTCAGTGGTAG	-35.4	150	31	847	110	19	-1	chr6	33316847	33316868
ENSG00000274180	NATD1	0.903516	2.40479e-09	4.88758e-08	tRNA-Glu-CTC-2-1	CCCTGGTGGTCTAGTGGTTAGG	-30.22	173	47	294	48	51	-1	chr17	21251506	21251527
ENSG00000274180	NATD1	0.903516	2.40479e-09	4.88758e-08	tRNA-Pro-AGG-2-2	AGGCGGCTCGTTGGTCTAGGGG	-38.41	150	371	356	145	55	-1	chr17	21243968	21243989
ENSG00000158560	DYNC1I1	0.718848	0.00040621	0.00284158	tRNA-Lys-CTT-1-1	GGCGCCCGGCTAGCTCAG	-30.38	151	119	615	47		1	chr7	95837536	95837555	chr7	95941495	95941514
ENSG00000158560	DYNC1I1	0.718848	0.00040621	0.00284158	tRNA-Leu-TAG-2-1	GGTAGTGTGGCCGAGCGGTCTA	-30.9	166	134	321	60	28	1	chr7	95979235	95979258
ENSG00000158560	DYNC1I1	0.718848	0.00040621	0.00284158	tRNA-Cys-GCA-17-1	GGGGATATAGCTCAGGGGTAGA	-30.89	162	154	1817	992	1014	1	chr7	95957380	95957404
ENSG00000158560	DYNC1I1	0.718848	0.00040621	0.00284158	tRNA-Gln-CTG-3-1	ACTCTGGACTCTGAATCCAGCG	-30.15	154	31	633	45		1	chr7	95844709	95844732
ENSG00000010818	HIVEP2	0.714589	3.49855e-07	4.8994e-06	tRNA-Ala-AGC-6-1	AGGGGGTATAGCTCAGCGGTAG	-32.65	168	25	346	66	17	-1	chr6	142772980	142773000
ENSG00000010818	HIVEP2	0.714589	3.49855e-07	4.8994e-06	tRNA-Ala-AGC-6-1	GGGGGTATAGCTCAGCGGTAGA	-31.18	163	174	2306	1099	1099	-1	chr6	142772981	142773001
ENSG00000010818	HIVEP2	0.714589	3.49855e-07	4.8994e-06	tRNA-Ala-AGC-6-1	GGGGGTATAGCTCAGCGG	-30.06	152	2531	954	210	120	-1	chr6	142772981	142772998
ENSG00000010818	HIVEP2	0.714589	3.49855e-07	4.8994e-06	tRNA-Glu-CTC-2-1	CCCTGGTGGTCTAGTGGTTAGG	-34.82	162	47	294	48	51	-1	chr6	142854259	142854280
ENSG00000010818	HIVEP2	0.714589	3.49855e-07	4.8994e-06	tRNA-Pro-AGG-2-7	GTGTGGCTCGTTGGTCTAGGGG	-33.18	151	350	276	135	54	-1	chr6	142952733	142952756
ENSG00000010818	HIVEP2	0.714589	3.49855e-07	4.8994e-06	tRNA-Lys-TTT-3-5	AAGTCCCTGTTCGGGCGGCA	-30.58	170	54	161	127	124	-1	chr6	142913882	142913902
ENSG00000010818	HIVEP2	0.714589	3.49855e-07	4.8994e-06	tRNA-Pro-AGG-2-4	ATTCTCGCTTAGGGTGCGAGAG	-30.42	162	41	1414	90	23	-1	chr6	142828469	142828490
ENSG00000010818	HIVEP2	0.714589	3.49855e-07	4.8994e-06	tRNA-Val-AAC-6-1	TGGGGGTGTAGCTCAGTGGTAG	-33.71	151	31	847	110	19	-1	chr6	142877018	142877040	chr6	142860704	142860727
ENSG00000010818	HIVEP2	0.714589	3.49855e-07	4.8994e-06	tRNA-Ala-TGC-5-1	GGGGGTGTAGCTCAGTGGTAG	-31.78	151	347	9441	2201	1809	-1	chr6	142877019	142877040
ENSG00000275176	ACACA	0.644898	6.81086e-11	1.73619e-09	tRNA-Pro-TGG-1-1	TCTAGTGGTATGATTCTCG	-30.03	151	178	1514	56	22	-1	CHR_HSCHR17_7_CTG4	37346595	37346614
ENSG00000275176	ACACA	0.644898	6.81086e-11	1.73619e-09	tRNA-Pro-TGG-1-1	CTAGTGGTATGATTCTCGCTTT	-30.6	152	30	584	257	46	-1	CHR_HSCHR17_7_CTG4	37338981	37339003
ENSG00000275176	ACACA	0.644898	6.81086e-11	1.73619e-09	tRNA-Pro-AGG-2-2	AGGCGGCTCGTTGGTCTAGGGG	-32.51	156	371	356	145	55	-1	CHR_HSCHR17_7_CTG4	37109178	37109200	CHR_HSCHR17_7_CTG4	37088360	37088382
ENSG00000275176	ACACA	0.644898	6.81086e-11	1.73619e-09	tRNA-Pro-AGG-2-7	GTGTGGCTCGTTGGTCTAGGGG	-31.47	160	350	276	135	54	-1	CHR_HSCHR17_7_CTG4	37088360	37088382
ENSG00000275176	ACACA	0.644898	6.81086e-11	1.73619e-09	tRNA-Val-AAC-6-1	TGGGGGTGTAGCTCAGTGGTAG	-30.62	150	31	847	110	19	-1	CHR_HSCHR17_7_CTG4	37287151	37287173	CHR_HSCHR17_7_CTG4	37087641	37087665
ENSG00000275176	ACACA	0.644898	6.81086e-11	1.73619e-09	tRNA-Arg-CCG-2-1	GGGGATTGTGGGTTCGAGTCC	-31.11	159	52	371	66	26	-1	CHR_HSCHR17_7_CTG4	37397295	37397316
ENSG00000275176	ACACA	0.644898	6.81086e-11	1.73619e-09	tRNA-Lys-TTT-6-1	TGGGTAGCTCAGTCGGTAGAG	-31.78	158	32	1389	261	168	-1	CHR_HSCHR17_7_CTG4	37152237	37152259
ENSG00000275176	ACACA	0.644898	6.81086e-11	1.73619e-09	tRNA-Lys-CTT-9-1	GCCCGACTACCTCAGTCGG	-30.52	161	350	1132	29	24	-1	CHR_HSCHR17_7_CTG4	37223773	37223792
ENSG00000275176	ACACA	0.644898	6.81086e-11	1.73619e-09	tRNA-Ala-TGC-5-1	GGGGGTGTAGCTCAGTGGTAG	-30.29	150	347	9441	2201	1809	-1	CHR_HSCHR17_7_CTG4	37119789	37119812
ENSG00000137337	MDC1	1.35268	1.28333e-10	3.15553e-09	tRNA-Glu-CTC-2-1	CCCTGGTGGTCTAGTGGTTAGG	-31.35	161	47	294	48	51	-1	chr6	30704879	30704902
ENSG00000137337	MDC1	1.35268	1.28333e-10	3.15553e-09	tRNA-Lys-TTT-6-1	TGGGTAGCTCAGTCGGTAGAG	-30.61	159	32	1389	261	168	-1	chr6	30700559	30700580
ENSG00000261824	LINC00662	1.37088	6.25125e-25	6.0012e-23	tRNA-Leu-TAG-2-1	GGTAGTGTGGCCGAGCGGTCTA	-30.97	164	134	321	60	28	-1	chr19	27764690	27764712
ENSG00000261824	LINC00662	1.37088	6.25125e-25	6.0012e-23	tRNA-Lys-TTT-2-1	GCCTGGATAGCTCAGTTGGTAG	-30.57	169	908	1054	239	79	-1	chr19	27746194	27746215
ENSG00000261824	LINC00662	1.37088	6.25125e-25	6.0012e-23	tRNA-Leu-TAG-1-1	GCTCCAGTCTCTTCGGAGGCG	-32.04	163	26	1066	224	208	-1	chr19	27775095	27775117
ENSG00000261824	LINC00662	1.37088	6.25125e-25	6.0012e-23	tRNA-Lys-CTT-2-5	GTGTCGCCCGGCTAGCTCAG	-30.91	150	74	894	53	4	-1	chr19	27758999	27759019
ENSG00000261824	LINC00662	1.37088	6.25125e-25	6.0012e-23	tRNA-Glu-TTC-2-2	ATTCCTGGTTTTCACCCAGGCG	-31.42	154	2000	21811	2111	1211	-1	chr19	27767889	27767910	chr19	27760442	27760463	chr19	27689514	27689535	chr19	27719224	27719245
ENSG00000261824	LINC00662	1.37088	6.25125e-25	6.0012e-23	tRNA-Val-CAC-2-1	GCTTCTGTAGTGTAGTGGTTAT	-30.99	164	1019	556	30	24	-1	chr19	27708551	27708573
ENSG00000164946	FREM1	1.63585	1.00683e-09	2.16067e-08	tRNA-Pro-AGG-2-7	GTGTGGCTCGTTGGTCTAGGGG	-32.7	167	350	276	135	54	-1	chr9	14827854	14827878
ENSG00000164946	FREM1	1.63585	1.00683e-09	2.16067e-08	tRNA-Cys-GCA-1-1	GGGGGCATAGCTCAGTGGTAGA	-31.81	159	176	1998	956	923	-1	chr9	14851025	14851048
ENSG00000164946	FREM1	1.63585	1.00683e-09	2.16067e-08	tRNA-Lys-CTT-2-5	GTGTCGCCCGGCTAGCTCAG	-30.78	171	74	894	53	4	-1	chr9	14885453	14885474
ENSG00000164946	FREM1	1.63585	1.00683e-09	2.16067e-08	tRNA-Glu-TTC-2-2	ATTCCTGGTTTTCACCCAGGCG	-30.46	150	2000	21811	2111	1211	-1	chr9	14908786	14908808	chr9	14833294	14833315
ENSG00000224596	ZMIZ1-AS1	1.86425	5.46456e-09	1.05877e-07	tRNA-Lys-CTT-2-4	TGAGCCCGGCTAGCTCAG	-30.54	155	82	505	41		-1	chr10	79017738	79017756
ENSG00000224596	ZMIZ1-AS1	1.86425	5.46456e-09	1.05877e-07	tRNA-Glu-CTC-2-1	CCCTGGTGGTCTAGTGGTTAGG	-30.98	158	47	294	48	51	-1	chr10	78955096	78955119	chr10	79066516	79066539	chr10	79061070	79061091
ENSG00000224596	ZMIZ1-AS1	1.86425	5.46456e-09	1.05877e-07	tRNA-Pro-AGG-2-2	AGGCGGCTCGTTGGTCTAGGGG	-31.71	155	371	356	145	55	-1	chr10	79067121	79067145
ENSG00000224596	ZMIZ1-AS1	1.86425	5.46456e-09	1.05877e-07	tRNA-Pro-AGG-2-7	GTGTGGCTCGTTGGTCTAGGGG	-30.57	150	350	276	135	54	-1	chr10	78982196	78982218
ENSG00000224596	ZMIZ1-AS1	1.86425	5.46456e-09	1.05877e-07	tRNA-Val-AAC-6-1	TGGGGGTGTAGCTCAGTGGTAG	-32.48	158	31	847	110	19	-1	chr10	78985699	78985720
ENSG00000224596	ZMIZ1-AS1	1.86425	5.46456e-09	1.05877e-07	tRNA-Leu-TAG-1-1	GCTCCAGTCTCTTCGGAGGCG	-32.8	151	26	1066	224	208	-1	chr10	78945061	78945082
ENSG00000224596	ZMIZ1-AS1	1.86425	5.46456e-09	1.05877e-07	tRNA-Gln-CTG-3-1	ACTCTGGACTCTGAATCCAGCG	-33.04	166	31	633	45		-1	chr10	78992375	78992397
ENSG00000224596	ZMIZ1-AS1	1.86425	5.46456e-09	1.05877e-07	tRNA-Gln-CTG-7-1	ACTCTGGACTCTGAATCCAGCC	-33.35	166	31	570	44		-1	chr10	78992375	78992397
ENSG00000166949	SMAD3	0.74752	4.79748e-14	1.88024e-12	tRNA-Pro-AGG-2-7	GTGTGGCTCGTTGGTCTAGGGG	-32.8	153	350	276	135	54	1	chr15	67184857	67184879	chr15	67167895	67167919
ENSG00000166949	SMAD3	0.74752	4.79748e-14	1.88024e-12	tRNA-Lys-CTT-1-1	GGCGCCCGGCTAGCTCAG	-32.25	159	119	615	47		1	chr15	67065453	67065471
ENSG00000166949	SMAD3	0.74752	4.79748e-14	1.88024e-12	tRNA-Val-AAC-6-1	TGGGGGTGTAGCTCAGTGGTAG	-31.77	167	31	847	110	19	1	chr15	67091429	67091453
ENSG00000166949	SMAD3	0.74752	4.79748e-14	1.88024e-12	tRNA-Cys-GCA-12-1	GGGGGTATAGCTTAGGGGTAG	-31.34	162	178	5618	1446	1381	1	chr15	67142573	67142594
ENSG00000166949	SMAD3	0.74752	4.79748e-14	1.88024e-12	tRNA-Lys-TTT-6-1	TGGGTAGCTCAGTCGGTAGAG	-30.46	166	32	1389	261	168	1	chr15	67170448	67170470
ENSG00000166949	SMAD3	0.74752	4.79748e-14	1.88024e-12	tRNA-Glu-TTC-2-2	ATTCCTGGTTTTCACCCAGGCG	-30.05	155	2000	21811	2111	1211	1	chr15	67175052	67175075	chr15	67108662	67108685
ENSG00000215374	FAM66B	1.42794	4.00844e-15	1.75168e-13	tRNA-Ala-AGC-6-1	AGGGGGTATAGCTCAGCGGTAG	-30.67	156	25	346	66	17	-1	chr8	7355117	7355143
ENSG00000215374	FAM66B	1.42794	4.00844e-15	1.75168e-13	tRNA-Cys-GCA-17-1	GGGGATATAGCTCAGGGGTAGA	-30.8	166	154	1817	992	1014	-1	chr8	7326699	7326720
ENSG00000215374	FAM66B	1.42794	4.00844e-15	1.75168e-13	tRNA-Val-AAC-6-1	TGGGGGTGTAGCTCAGTGGTAG	-30.1	153	31	847	110	19	-1	chr8	7350820	7350847
ENSG00000215374	FAM66B	1.42794	4.00844e-15	1.75168e-13	tRNA-Cys-GCA-1-1	GGGGGCATAGCTCAGTGGTAGA	-30.45	153	176	1998	956	923	-1	chr8	7355099	7355124
ENSG00000127666	TICAM1	1.22981	0.000189664	0.00144891	tRNA-Pro-AGG-2-2	AGGCGGCTCGTTGGTCTAGGGG	-33.46	157	371	356	145	55	-1	chr19	4819643	4819667
ENSG00000137142	IGFBPL1	2.58167	1.83275e-15	8.21803e-14	tRNA-Gly-GCC-4-1	GCATAGGTGGTTCAGTGGTAGA	-34.69	151	194	307	79	29	-1	chr9	38409457	38409481
ENSG00000143850	PLEKHA6	1.5019	4.03911e-09	8.01075e-08	tRNA-Gly-GCC-4-1	GCATAGGTGGTTCAGTGGTAGA	-33.12	166	194	307	79	29	-1	chr1	204223385	204223407
ENSG00000143850	PLEKHA6	1.5019	4.03911e-09	8.01075e-08	tRNA-Glu-CTC-2-1	CCCTGGTGGTCTAGTGGTTAGG	-37.63	150	47	294	48	51	-1	chr1	204286898	204286921
ENSG00000143850	PLEKHA6	1.5019	4.03911e-09	8.01075e-08	tRNA-Pro-AGG-2-7	GTGTGGCTCGTTGGTCTAGGGG	-30.88	156	350	276	135	54	-1	chr1	204338676	204338702	chr1	204339011	204339033
ENSG00000143850	PLEKHA6	1.5019	4.03911e-09	8.01075e-08	tRNA-Ile-AAT-9-1	AACGCCAAGGTCGTGGGTTCG	-30.23	158	28	431	40	22	-1	chr1	204315003	204315025
ENSG00000143850	PLEKHA6	1.5019	4.03911e-09	8.01075e-08	tRNA-Val-AAC-6-1	TGGGGGTGTAGCTCAGTGGTAG	-30.15	150	31	847	110	19	-1	chr1	204253446	204253470
ENSG00000143850	PLEKHA6	1.5019	4.03911e-09	8.01075e-08	tRNA-Cys-GCA-1-1	GGGGGCATAGCTCAGTGGTAGA	-32.21	152	176	1998	956	923	-1	chr1	204292682	204292702
ENSG00000143850	PLEKHA6	1.5019	4.03911e-09	8.01075e-08	tRNA-Lys-CTT-2-5	GTGTCGCCCGGCTAGCTCAG	-30.4	150	74	894	53	4	-1	chr1	204332405	204332426
ENSG00000143850	PLEKHA6	1.5019	4.03911e-09	8.01075e-08	tRNA-Lys-TTT-6-1	TGGGTAGCTCAGTCGGTAGAG	-32.32	153	32	1389	261	168	-1	chr1	204286957	204286977
ENSG00000143850	PLEKHA6	1.5019	4.03911e-09	8.01075e-08	tRNA-Ile-TAT-1-1	CCTCACCTGGAGCACTTTTT	-30.54	152	479	787	70	44	-1	chr1	204292465	204292484
ENSG00000143850	PLEKHA6	1.5019	4.03911e-09	8.01075e-08	tRNA-Gln-CTG-4-1	CGAGTCTCGGTGGAACCTTTGT	-31.35	150	28	909	50	8	-1	chr1	204362005	204362026
ENSG00000273616	NDUFA6-AS1	1.97569	5.35426e-08	8.67838e-07	tRNA-Val-AAC-6-1	TGGGGGTGTAGCTCAGTGGTAG	-30.3	154	31	847	110	19	1	CHR_HSCHR22_1_CTG1	42124947	42124973
ENSG00000157445	CACNA2D3	1.09465	3.07938e-17	1.66442e-15	tRNA-Ser-AGA-2-6	GTAGTCGTGGCCGAGTGGTTAA	-30.07	158	683	712	323	90	1	chr3	54812185	54812208
ENSG00000157445	CACNA2D3	1.09465	3.07938e-17	1.66442e-15	tRNA-Glu-CTC-2-1	CCCTGGTGGTCTAGTGGTTAGG	-30.32	161	47	294	48	51	1	chr3	54468452	54468474	chr3	54329067	54329088
ENSG00000157445	CACNA2D3	1.09465	3.07938e-17	1.66442e-15	tRNA-Pro-AGG-2-2	AGGCGGCTCGTTGGTCTAGGGG	-30.67	151	371	356	145	55	1	chr3	54896802	54896825	chr3	54377051	54377074
ENSG00000157445	CACNA2D3	1.09465	3.07938e-17	1.66442e-15	tRNA-Glu-TTC-4-1	CTAGTGGCTAGGATTCGGCG	-31.41	162	41	237	179	55	1	chr3	54313336	54313356
ENSG00000157445	CACNA2D3	1.09465	3.07938e-17	1.66442e-15	tRNA-Lys-CTT-1-1	GGCGCCCGGCTAGCTCAG	-30.38	151	119	615	47		1	chr3	54298509	54298527	chr3	54678434	54678451	chr3	54399868	54399887	chr3	55051673	55051692
ENSG00000157445	CACNA2D3	1.09465	3.07938e-17	1.66442e-15	tRNA-Leu-TAG-2-1	GGTAGTGTGGCCGAGCGGTCTA	-30.03	150	134	321	60	28	1	chr3	54531977	54531999
ENSG00000157445	CACNA2D3	1.09465	3.07938e-17	1.66442e-15	tRNA-Cys-GCA-17-1	GGGGATATAGCTCAGGGGTAGA	-32.41	150	154	1817	992	1014	1	chr3	54448455	54448477	chr3	54145570	54145594	chr3	54913338	54913360	chr3	54857837	54857860
ENSG00000157445	CACNA2D3	1.09465	3.07938e-17	1.66442e-15	tRNA-Cys-GCA-17-1	GGGGATATAGCTCAGGGG	-33.78	156	2405	850	189	112	1	chr3	54448459	54448477
ENSG00000157445	CACNA2D3	1.09465	3.07938e-17	1.66442e-15	tRNA-Ile-AAT-9-1	AACGCCAAGGTCGTGGGTTCG	-31.61	166	28	431	40	22	1	chr3	54625696	54625720
ENSG00000157445	CACNA2D3	1.09465	3.07938e-17	1.66442e-15	tRNA-Ala-AGC-2-2	GGGGGTGTAGCTCAGTGG	-30.46	150	2859	967	213	120	1	chr3	54855245	54855262
ENSG00000157445	CACNA2D3	1.09465	3.07938e-17	1.66442e-15	tRNA-Ala-AGC-4-1	GGGGATGTAGCTCAGTGGTAG	-31.36	150	299	7727	1919	1534	1	chr3	54344790	54344811
ENSG00000157445	CACNA2D3	1.09465	3.07938e-17	1.66442e-15	tRNA-Val-AAC-6-1	TGGGGGTGTAGCTCAGTGGTAG	-32.72	150	31	847	110	19	1	chr3	54855242	54855263	chr3	54526975	54527001	chr3	54892265	54892289	chr3	54617871	54617897
ENSG00000157445	CACNA2D3	1.09465	3.07938e-17	1.66442e-15	tRNA-Leu-TAG-1-1	GCTCCAGTCTCTTCGGAGGCG	-31.36	166	26	1066	224	208	1	chr3	54826318	54826340
ENSG00000157445	CACNA2D3	1.09465	3.07938e-17	1.66442e-15	tRNA-Cys-GCA-1-1	GGGGGCATAGCTCAGTGGTAGA	-30.01	154	176	1998	956	923	1	chr3	54740581	54740605	chr3	54715331	54715356
ENSG00000157445	CACNA2D3	1.09465	3.07938e-17	1.66442e-15	tRNA-Gln-CTG-3-1	ACTCTGGACTCTGAATCCAGCG	-31.09	150	31	633	45		1	chr3	54929105	54929130	chr3	54985176	54985198	chr3	54836644	54836668
ENSG00000157445	CACNA2D3	1.09465	3.07938e-17	1.66442e-15	tRNA-Gln-CTG-7-1	ACTCTGGACTCTGAATCCAGCC	-31.09	150	31	570	44		1	chr3	54929105	54929130	chr3	54836644	54836668
ENSG00000157445	CACNA2D3	1.09465	3.07938e-17	1.66442e-15	tRNA-Lys-TTT-6-1	TGGGTAGCTCAGTCGGTAGAG	-31.11	155	32	1389	261	168	1	chr3	54700332	54700353
ENSG00000157445	CACNA2D3	1.09465	3.07938e-17	1.66442e-15	tRNA-Glu-TTC-2-2	ATTCCTGGTTTTCACCCAGGCG	-30.32	153	2000	21811	2111	1211	1	chr3	54195166	54195188	chr3	54813195	54813218	chr3	54885032	54885056	chr3	54953049	54953071
ENSG00000157445	CACNA2D3	1.09465	3.07938e-17	1.66442e-15	tRNA-Glu-TTC-14-1	CTAGGATTCGGCGCTTTCACCG	-31.79	154	53	26741	964	947	1	chr3	54666926	54666950
ENSG00000157445	CACNA2D3	1.09465	3.07938e-17	1.66442e-15	tRNA-Ala-TGC-5-1	GGGGGTGTAGCTCAGTGGTAG	-33.04	150	347	9441	2201	1809	1	chr3	54855242	54855262
ENSG00000206290	COL11A2	1.8277	5.93286e-07	7.9876e-06	tRNA-Glu-CTC-2-1	CCCTGGTGGTCTAGTGGTTAGG	-31.61	155	47	294	48	51	-1	CHR_HSCHR6_MHC_QBL_CTG1	33098236	33098256	CHR_HSCHR6_MHC_QBL_CTG1	33100574	33100596
ENSG00000206290	COL11A2	1.8277	5.93286e-07	7.9876e-06	tRNA-Lys-TTT-3-5	AAGTCCCTGTTCGGGCGGCA	-30.09	157	54	161	127	124	-1	CHR_HSCHR6_MHC_QBL_CTG1	33101370	33101393
ENSG00000206290	COL11A2	1.8277	5.93286e-07	7.9876e-06	tRNA-Leu-TAG-1-1	GCTCCAGTCTCTTCGGAGGCG	-30.97	150	26	1066	224	208	-1	CHR_HSCHR6_MHC_QBL_CTG1	33099523	33099546	CHR_HSCHR6_MHC_QBL_CTG1	33120410	33120432	CHR_HSCHR6_MHC_QBL_CTG1	33120923	33120945	CHR_HSCHR6_MHC_QBL_CTG1	33100290	33100312
ENSG00000078319	PMS2P1	0.773623	1.48018e-06	1.83478e-05	tRNA-Pro-AGG-2-2	AGGCGGCTCGTTGGTCTAGGGG	-37.81	159	371	356	145	55	-1	chr7	100336374	100336399
ENSG00000078319	PMS2P1	0.773623	1.48018e-06	1.83478e-05	tRNA-Lys-CTT-2-5	GTGTCGCCCGGCTAGCTCAG	-31.12	151	74	894	53	4	-1	chr7	100334758	100334780
ENSG00000078319	PMS2P1	0.773623	1.48018e-06	1.83478e-05	tRNA-Glu-TTC-14-1	CTAGGATTCGGCGCTTTCACCG	-37.49	152	53	26741	964	947	-1	chr7	100334855	100334880	chr7	100326446	100326468
ENSG00000132359	RAP1GAP2	0.784323	1.91975e-07	2.81459e-06	tRNA-Gln-TTG-3-1	CACTCTGGACTTTGAATCCAG	-30.3	166	229	3435	143	106	1	chr17	2774245	2774266
ENSG00000132359	RAP1GAP2	0.784323	1.91975e-07	2.81459e-06	tRNA-Cys-GCA-1-1	GGGGGCATAGCTCAGTGGTAG	-33.31	150	285	7647	1937	1626	1	chr17	2916972	2916994
ENSG00000132359	RAP1GAP2	0.784323	1.91975e-07	2.81459e-06	tRNA-Cys-GCA-1-1	GGGGGCATAGCTCAGTGGTAGA	-33.31	150	176	1998	956	923	1	chr17	2916971	2916994
ENSG00000132359	RAP1GAP2	0.784323	1.91975e-07	2.81459e-06	tRNA-Pro-AGG-2-2	AGGCGGCTCGTTGGTCTAGGGG	-32.22	151	371	356	145	55	1	chr17	2776462	2776485
ENSG00000132359	RAP1GAP2	0.784323	1.91975e-07	2.81459e-06	tRNA-Pro-AGG-2-7	GTGTGGCTCGTTGGTCTAGGGG	-31.45	155	350	276	135	54	1	chr17	2871734	2871757
ENSG00000132359	RAP1GAP2	0.784323	1.91975e-07	2.81459e-06	tRNA-Lys-CTT-1-1	GGCGCCCGGCTAGCTCAG	-31.34	154	119	615	47		1	chr17	2755720	2755737
ENSG00000132359	RAP1GAP2	0.784323	1.91975e-07	2.81459e-06	tRNA-Val-AAC-3-1	ATCACGTTCGCCTAACACG	-31.53	177	35	7234	105	67	1	chr17	2931308	2931327
ENSG00000132359	RAP1GAP2	0.784323	1.91975e-07	2.81459e-06	tRNA-Lys-TTT-2-1	GCCTGGATAGCTCAGTTGGTAG	-30.03	162	908	1054	239	79	1	chr17	2788654	2788675
ENSG00000132359	RAP1GAP2	0.784323	1.91975e-07	2.81459e-06	tRNA-Val-AAC-6-1	TGGGGGTGTAGCTCAGTGGTAG	-30.59	152	31	847	110	19	1	chr17	2869663	2869686	chr17	2792732	2792754
ENSG00000132359	RAP1GAP2	0.784323	1.91975e-07	2.81459e-06	tRNA-Gln-CTG-3-1	ACTCTGGACTCTGAATCCAGCG	-30.78	165	31	633	45		1	chr17	2774243	2774265
ENSG00000132359	RAP1GAP2	0.784323	1.91975e-07	2.81459e-06	tRNA-Gln-CTG-7-1	ACTCTGGACTCTGAATCCAGCC	-30.82	165	31	570	44		1	chr17	2774243	2774265
ENSG00000132359	RAP1GAP2	0.784323	1.91975e-07	2.81459e-06	tRNA-Val-AAC-2-1	TCATCACGTTCGCCTAACACG	-33.37	151	35	8286	131	58	1	chr17	2931308	2931330
ENSG00000132359	RAP1GAP2	0.784323	1.91975e-07	2.81459e-06	tRNA-Ile-TAT-1-1	CCTCACCTGGAGCACTTTTT	-31.07	152	479	787	70	44	1	chr17	2810063	2810082
ENSG00000132359	RAP1GAP2	0.784323	1.91975e-07	2.81459e-06	tRNA-Glu-TTC-2-2	ATTCCTGGTTTTCACCCAGGCG	-31.63	153	2000	21811	2111	1211	1	chr17	2815128	2815150	chr17	2827476	2827499	chr17	2763782	2763803
ENSG00000198739	LRRTM3	2.00187	1.85054e-08	3.2584e-07	tRNA-Pro-AGG-2-7	GTGTGGCTCGTTGGTCTAGGGG	-31.33	160	350	276	135	54	1	chr10	67097459	67097481
ENSG00000198739	LRRTM3	2.00187	1.85054e-08	3.2584e-07	tRNA-Pro-CGG-1-3	ATTCTCGCTTCGGGTGCGAGAG	-31.12	156	43	1537	97	27	1	chr10	67084254	67084276
ENSG00000198739	LRRTM3	2.00187	1.85054e-08	3.2584e-07	tRNA-Val-AAC-6-1	TGGGGGTGTAGCTCAGTGGTAG	-31.44	151	31	847	110	19	1	chr10	66961799	66961823	chr10	67062706	67062730
ENSG00000198739	LRRTM3	2.00187	1.85054e-08	3.2584e-07	tRNA-Arg-CCG-2-1	GGGGATTGTGGGTTCGAGTCC	-30.05	159	52	371	66	26	1	chr10	66986227	66986248
ENSG00000198739	LRRTM3	2.00187	1.85054e-08	3.2584e-07	tRNA-Glu-TTC-14-1	CTAGGATTCGGCGCTTTCACCG	-30.36	157	53	26741	964	947	1	chr10	66968878	66968903
ENSG00000178538	CA8	1.43884	2.55554e-22	2.07292e-20	tRNA-Lys-TTT-3-5	AAGTCCCTGTTCGGGCGGCA	-32.5	162	54	161	127	124	-1	chr8	60203993	60204013
ENSG00000178538	CA8	1.43884	2.55554e-22	2.07292e-20	tRNA-Asn-GTT-26-1	TAACCGGAAGGTTGGTGGTTCG	-33.69	168	108	3640	336	255	-1	chr8	60275057	60275079
ENSG00000147676	MAL2	3.20434	2.82176e-20	1.9816e-18	tRNA-Glu-TTC-4-1	CTAGTGGCTAGGATTCGGCG	-30.93	153	41	237	179	55	1	chr8	119230061	119230082
ENSG00000147676	MAL2	3.20434	2.82176e-20	1.9816e-18	tRNA-Lys-CTT-1-1	GGCGCCCGGCTAGCTCAG	-31.08	156	119	615	47		1	chr8	119208263	119208281
ENSG00000119900	OGFRL1	0.523267	0.000533297	0.00360417	tRNA-Gln-CTG-3-1	ACTCTGGACTCTGAATCCAGCG	-33.25	164	31	633	45		1	chr6	71307155	71307177
ENSG00000119900	OGFRL1	0.523267	0.000533297	0.00360417	tRNA-Gln-CTG-7-1	ACTCTGGACTCTGAATCCAGCC	-35.19	164	31	570	44		1	chr6	71307155	71307177
ENSG00000270149		1.63751	2.53332e-07	3.63734e-06	tRNA-Glu-TTC-4-1	CTAGTGGCTAGGATTCGGCG	-30.17	161	41	237	179	55	-1	chr1	161030818	161030839	chr1	161003888	161003909
ENSG00000270149		1.63751	2.53332e-07	3.63734e-06	tRNA-Ile-TAT-1-1	CCTCACCTGGAGCACTTTTT	-31.19	161	479	787	70	44	-1	chr1	161038738	161038759
ENSG00000080947	CROCCP3	1.13962	1.95805e-13	7.14638e-12	tRNA-Lys-CTT-2-1	CGGCTAGCTCAGTCGGTAGAGC	-30.09	155	26	1473	525	355	-1	chr1	16484605	16484627
ENSG00000080947	CROCCP3	1.13962	1.95805e-13	7.14638e-12	tRNA-Cys-GCA-22-1	GGGCGTATAGCTCAGGGGTAG	-31.61	151	181	6057	1468	1375	-1	chr1	16492517	16492538
ENSG00000080947	CROCCP3	1.13962	1.95805e-13	7.14638e-12	tRNA-Leu-TAG-1-1	GCTCCAGTCTCTTCGGAGGCG	-31.25	151	26	1066	224	208	-1	chr1	16491023	16491043
ENSG00000196458	ZNF605	1.04746	7.68881e-15	3.24983e-13	tRNA-Leu-TAG-2-1	GGTAGTGTGGCCGAGCGGTCTA	-33.54	158	134	321	60	28	-1	chr12	132943072	132943096
ENSG00000196458	ZNF605	1.04746	7.68881e-15	3.24983e-13	tRNA-Leu-TAG-1-1	GCTCCAGTCTCTTCGGAGGCG	-31.62	168	26	1066	224	208	-1	chr12	132943560	132943579
ENSG00000203867	RBM20	0.426787	3.22032e-05	0.000298742	tRNA-Pro-CGG-1-3	TAGGGGTATGATTCTCGCTTCG	-32.2	154	61	841	457	109	1	chr10	110716859	110716880
ENSG00000203867	RBM20	0.426787	3.22032e-05	0.000298742	tRNA-Pro-AGG-2-2	AGGCGGCTCGTTGGTCTAGGGG	-31.72	150	371	356	145	55	1	chr10	110729523	110729544
ENSG00000203867	RBM20	0.426787	3.22032e-05	0.000298742	tRNA-Pro-AGG-2-2	TAGGGGTATGATTCTCGCTTAG	-30.79	154	60	804	454	109	1	chr10	110716859	110716880
ENSG00000203867	RBM20	0.426787	3.22032e-05	0.000298742	tRNA-Pro-AGG-2-7	GTGTGGCTCGTTGGTCTAGGGG	-30.68	154	350	276	135	54	1	chr10	110729523	110729544
ENSG00000203867	RBM20	0.426787	3.22032e-05	0.000298742	tRNA-Pro-AGG-2-6	TAGGGGTATGATTCTCGCTTA	-30.42	152	26	550	177	35	1	chr10	110716859	110716880
ENSG00000203867	RBM20	0.426787	3.22032e-05	0.000298742	tRNA-Val-AAC-6-1	TGGGGGTGTAGCTCAGTGGTAG	-34.6	160	31	847	110	19	1	chr10	110786110	110786132	chr10	110833681	110833703
ENSG00000203867	RBM20	0.426787	3.22032e-05	0.000298742	tRNA-Leu-TAG-1-1	GCTCCAGTCTCTTCGGAGGCG	-35.94	163	26	1066	224	208	1	chr10	110830224	110830245
ENSG00000203867	RBM20	0.426787	3.22032e-05	0.000298742	tRNA-Gln-CTG-3-1	ACTCTGGACTCTGAATCCAGCG	-34.71	156	31	633	45		1	chr10	110803894	110803916
ENSG00000203867	RBM20	0.426787	3.22032e-05	0.000298742	tRNA-Gln-CTG-7-1	ACTCTGGACTCTGAATCCAGCC	-36.65	156	31	570	44		1	chr10	110803894	110803916
ENSG00000203867	RBM20	0.426787	3.22032e-05	0.000298742	tRNA-Trp-CCA-2-1	GACCTCGTGGCGCAATGGTAGC	-32.5	150	38	1666	361	317	1	chr10	110803499	110803527
ENSG00000203867	RBM20	0.426787	3.22032e-05	0.000298742	tRNA-Ala-TGC-5-1	GGGGGTGTAGCTCAGTGGTAG	-32.82	155	347	9441	2201	1809	1	chr10	110786110	110786131	chr10	110833681	110833702
ENSG00000120725	SIL1	0.722572	1.50127e-11	4.17488e-10	tRNA-Gln-TTG-3-1	CACTCTGGACTTTGAATCCAG	-30.42	157	229	3435	143	106	-1	chr5	138984379	138984403
ENSG00000120725	SIL1	0.722572	1.50127e-11	4.17488e-10	tRNA-Cys-GCA-1-1	GGGGGCATAGCTCAGTGGTAG	-37.19	158	285	7647	1937	1626	-1	chr5	138975408	138975430	chr5	138951337	138951359
ENSG00000120725	SIL1	0.722572	1.50127e-11	4.17488e-10	tRNA-Cys-GCA-1-1	GGGGGCATAGCTCAGTGGTA	-34.07	153	2771	175	56	25	-1	chr5	138975408	138975429	chr5	138951337	138951358
ENSG00000120725	SIL1	0.722572	1.50127e-11	4.17488e-10	tRNA-Cys-GCA-1-1	GGGGGCATAGCTCAGTGGTAGA	-30.55	152	176	1998	956	923	-1	chr5	138951337	138951360	chr5	138975408	138975431	chr5	138956199	138956221
ENSG00000120725	SIL1	0.722572	1.50127e-11	4.17488e-10	tRNA-Ala-AGC-6-1	AGGGGGTATAGCTCAGCGGTAG	-34.46	159	25	346	66	17	-1	chr5	139148318	139148340	chr5	138951336	138951359
ENSG00000120725	SIL1	0.722572	1.50127e-11	4.17488e-10	tRNA-Ala-AGC-6-1	GGGGGTATAGCTCAGCGGTAGA	-35.34	164	174	2306	1174	1099	-1	chr5	139251709	139251730	chr5	139148319	139148341
ENSG00000120725	SIL1	0.722572	1.50127e-11	4.17488e-10	tRNA-Ala-AGC-6-1	GGGGGTATAGCTCAGCGG	-32.42	164	2531	954	210	120	-1	chr5	139148319	139148337
ENSG00000120725	SIL1	0.722572	1.50127e-11	4.17488e-10	tRNA-Glu-CTC-2-1	CCCTGGTGGTCTAGTGGTTAGG	-31.83	158	47	294	48	51	-1	chr5	138967427	138967449
ENSG00000120725	SIL1	0.722572	1.50127e-11	4.17488e-10	tRNA-Lys-TTT-3-5	AAGTCCCTGTTCGGGCGGCA	-34.99	161	54	161	127	124	-1	chr5	139041080	139041101	chr5	139097199	139097222
ENSG00000120725	SIL1	0.722572	1.50127e-11	4.17488e-10	tRNA-Val-TAC-4-1	TGTAGTGGTTATCACATTCGCC	-30.92	150	29	1268	171	217	-1	chr5	139029553	139029578
ENSG00000120725	SIL1	0.722572	1.50127e-11	4.17488e-10	tRNA-Ala-AGC-4-1	GGGGATGTAGCTCAGTGGTAG	-32.58	157	299	7727	1919	1534	-1	chr5	138969005	138969027	chr5	139180525	139180545
ENSG00000120725	SIL1	0.722572	1.50127e-11	4.17488e-10	tRNA-Val-AAC-6-1	TGGGGGTGTAGCTCAGTGGTAG	-34.14	151	31	847	110	19	-1	chr5	138969004	138969027
ENSG00000120725	SIL1	0.722572	1.50127e-11	4.17488e-10	tRNA-Gln-CTG-3-1	ACTCTGGACTCTGAATCCAGCG	-30.96	166	31	633	45		-1	chr5	138984380	138984405
ENSG00000120725	SIL1	0.722572	1.50127e-11	4.17488e-10	tRNA-Gln-CTG-7-1	ACTCTGGACTCTGAATCCAGCC	-30.05	159	31	570	44		-1	chr5	138984380	138984405	chr5	139248960	139248980
ENSG00000120725	SIL1	0.722572	1.50127e-11	4.17488e-10	tRNA-Ala-TGC-5-1	GGGGGTGTAGCTCAGTGGTAG	-33.93	150	347	9441	2201	1809	-1	chr5	138969005	138969027
ENSG00000147642	SYBU	1.63381	1.08936e-23	9.61404e-22	tRNA-Leu-TAG-1-1	GCTCCAGTCTCTTCGGAGGCG	-30.08	152	26	1066	224	208	-1	chr8	109575085	109575109
ENSG00000147642	SYBU	1.63381	1.08936e-23	9.61404e-22	tRNA-Gln-CTG-3-1	ACTCTGGACTCTGAATCCAGCG	-31.81	162	31	633	45		-1	chr8	109579114	109579135
ENSG00000147642	SYBU	1.63381	1.08936e-23	9.61404e-22	tRNA-Gln-CTG-7-1	ACTCTGGACTCTGAATCCAGCC	-33.75	162	31	570	44		-1	chr8	109579114	109579135
ENSG00000157077	ZFYVE9	0.459492	7.80239e-06	8.27122e-05	tRNA-Lys-CTT-2-4	TGAGCCCGGCTAGCTCAG	-31.05	167	82	505	41		1	chr1	52196354	52196372
ENSG00000157077	ZFYVE9	0.459492	7.80239e-06	8.27122e-05	tRNA-Pro-AGG-2-2	AGGCGGCTCGTTGGTCTAGGGG	-30.25	152	371	356	145	55	1	chr1	52182057	52182079
ENSG00000157077	ZFYVE9	0.459492	7.80239e-06	8.27122e-05	tRNA-Pro-AGG-2-7	GTGTGGCTCGTTGGTCTAGGGG	-32.03	177	350	276	135	54	1	chr1	52340279	52340300
ENSG00000157077	ZFYVE9	0.459492	7.80239e-06	8.27122e-05	tRNA-Ile-AAT-9-1	AACGCCAAGGTCGTGGGTTCG	-32.31	169	28	431	40	22	1	chr1	52158560	52158580
ENSG00000157077	ZFYVE9	0.459492	7.80239e-06	8.27122e-05	tRNA-Ala-CGC-4-1	CATGTACGAGGCCCCGGGTTCG	-31.63	155	26	4071	130	28	1	chr1	52142719	52142744	chr1	52248274	52248298
ENSG00000157077	ZFYVE9	0.459492	7.80239e-06	8.27122e-05	tRNA-Arg-CCG-2-1	GGGGATTGTGGGTTCGAGTCC	-31.44	163	52	371	66	26	1	chr1	52314411	52314432
ENSG00000157077	ZFYVE9	0.459492	7.80239e-06	8.27122e-05	tRNA-Lys-TTT-6-1	TGGGTAGCTCAGTCGGTAGAG	-31.13	152	32	1389	261	168	1	chr1	52153070	52153092
ENSG00000152217	SETBP1	2.35825	6.27366e-44	1.41534e-41	tRNA-Glu-CTC-2-1	CCCTGGTGGTCTAGTGGTTAGG	-30.08	151	47	294	48	51	1	chr18	44913123	44913145
ENSG00000152217	SETBP1	2.35825	6.27366e-44	1.41534e-41	tRNA-Pro-AGG-2-2	AGGCGGCTCGTTGGTCTAGGGG	-31.88	156	371	356	145	55	1	chr18	44886373	44886395
ENSG00000152217	SETBP1	2.35825	6.27366e-44	1.41534e-41	tRNA-Lys-CTT-1-1	GGCGCCCGGCTAGCTCAG	-34.12	152	119	615	47		1	chr18	44926928	44926946
ENSG00000152217	SETBP1	2.35825	6.27366e-44	1.41534e-41	tRNA-Ala-AGC-4-1	GGGGATGTAGCTCAGTGGTAG	-30.1	158	299	7727	1919	1534	1	chr18	44943404	44943428
ENSG00000152217	SETBP1	2.35825	6.27366e-44	1.41534e-41	tRNA-Ala-AGC-6-1	GGGGGTATAGCTCAGCGGTAGA	-32.74	151	174	2306	1174	1099	1	chr18	44821888	44821912
ENSG00000152217	SETBP1	2.35825	6.27366e-44	1.41534e-41	tRNA-Lys-TTT-2-1	GCCTGGATAGCTCAGTTGGTAG	-31.53	151	908	1054	239	79	1	chr18	45020394	45020416
ENSG00000152217	SETBP1	2.35825	6.27366e-44	1.41534e-41	tRNA-Val-AAC-6-1	TGGGGGTGTAGCTCAGTGGTAG	-30.56	152	31	847	110	19	1	chr18	44689319	44689345
ENSG00000152217	SETBP1	2.35825	6.27366e-44	1.41534e-41	tRNA-Glu-TTC-2-2	ATTCCTGGTTTTCACCCAGGCG	-30.41	163	2000	21811	2111	1211	1	chr18	44898568	44898592
ENSG00000152217	SETBP1	2.35825	6.27366e-44	1.41534e-41	tRNA-Ala-TGC-5-1	GGGGGTGTAGCTCAGTGGTAG	-31	152	347	9441	2201	1809	1	chr18	44733196	44733223
ENSG00000170390	DCLK2	0.744384	1.17943e-06	1.49378e-05	tRNA-Pro-AGG-2-2	AGGCGGCTCGTTGGTCTAGGGG	-34.71	162	371	356	145	55	1	chr4	150256249	150256274
ENSG00000170390	DCLK2	0.744384	1.17943e-06	1.49378e-05	tRNA-Pro-AGG-2-7	GTGTGGCTCGTTGGTCTAGGGG	-31	162	350	276	135	54	1	chr4	150205830	150205852
ENSG00000170390	DCLK2	0.744384	1.17943e-06	1.49378e-05	tRNA-Lys-TTT-3-3	GCCCGGATAGCTCAGTCGGTAG	-33.63	154	1293	1017	200	78	1	chr4	150078478	150078501
ENSG00000170390	DCLK2	0.744384	1.17943e-06	1.49378e-05	tRNA-Val-AAC-6-1	TGGGGGTGTAGCTCAGTGGTAG	-31.9	154	31	847	110	19	1	chr4	150169018	150169047
ENSG00000170390	DCLK2	0.744384	1.17943e-06	1.49378e-05	tRNA-Glu-TTC-2-2	ATTCCTGGTTTTCACCCAGGCG	-30.17	170	2000	21811	2111	1211	1	chr4	150177911	150177935
ENSG00000170390	DCLK2	0.744384	1.17943e-06	1.49378e-05	tRNA-Val-CAC-2-1	GCTTCTGTAGTGTAGTGGTTAT	-30.46	160	1019	556	30	24	1	chr4	150163471	150163493
ENSG00000068724	TTC7A	0.416544	0.000469402	0.00322796	tRNA-Lys-CTT-2-1	CGGCTAGCTCAGTCGGTAGAGC	-36.37	163	26	1473	525	355	1	chr2	46957416	46957439
ENSG00000068724	TTC7A	0.416544	0.000469402	0.00322796	tRNA-Glu-CTC-2-1	CCCTGGTGGTCTAGTGGTTAGG	-30.73	160	47	294	48	51	1	chr2	47055065	47055087	chr2	46958740	46958762
ENSG00000068724	TTC7A	0.416544	0.000469402	0.00322796	tRNA-Pro-AGG-2-2	AGGCGGCTCGTTGGTCTAGGGG	-32.68	150	371	356	145	55	1	chr2	47052771	47052792
ENSG00000068724	TTC7A	0.416544	0.000469402	0.00322796	tRNA-Pro-AGG-2-7	GTGTGGCTCGTTGGTCTAGGGG	-30.1	156	350	276	135	54	1	chr2	47016695	47016717
ENSG00000068724	TTC7A	0.416544	0.000469402	0.00322796	tRNA-Lys-CTT-1-1	GGCGCCCGGCTAGCTCAG	-30.84	164	119	615	47		1	chr2	46966923	46966941
ENSG00000068724	TTC7A	0.416544	0.000469402	0.00322796	tRNA-Ala-AGC-9-2	GGGGAATTAGCTCAGGCGG	-31.97	153	317	825	101	47	1	chr2	46986667	46986686
ENSG00000068724	TTC7A	0.416544	0.000469402	0.00322796	tRNA-Cys-GCA-17-1	GGGGATATAGCTCAGGGGTAGA	-30.13	153	154	1817	992	1014	1	chr2	46962410	46962433
ENSG00000068724	TTC7A	0.416544	0.000469402	0.00322796	tRNA-Ala-AGC-8-1	GGGGGATTAGCTCAAATGGTAG	-31.2	167	153	741	232	168	1	chr2	47055214	47055242
ENSG00000068724	TTC7A	0.416544	0.000469402	0.00322796	tRNA-Val-AAC-6-1	TGGGGGTGTAGCTCAGTGGTAG	-34.17	160	31	847	110	19	1	chr2	47025785	47025807
ENSG00000068724	TTC7A	0.416544	0.000469402	0.00322796	tRNA-Ile-TAT-1-1	CTCACCTGGAGCACTTTTTT	-30.25	168	1194	1094	114	33	1	chr2	47007033	47007054
ENSG00000068724	TTC7A	0.416544	0.000469402	0.00322796	tRNA-Leu-TAG-1-1	GCTCCAGTCTCTTCGGAGGCG	-31.24	150	26	1066	224	208	1	chr2	46965814	46965835	chr2	46989091	46989112	chr2	47035731	47035753
ENSG00000068724	TTC7A	0.416544	0.000469402	0.00322796	tRNA-Gln-CTG-3-1	ACTCTGGACTCTGAATCCAGCG	-33.25	156	31	633	45		1	chr2	46987291	46987313
ENSG00000068724	TTC7A	0.416544	0.000469402	0.00322796	tRNA-Gln-CTG-7-1	ACTCTGGACTCTGAATCCAGCC	-31.9	156	31	570	44		1	chr2	46987291	46987313
ENSG00000068724	TTC7A	0.416544	0.000469402	0.00322796	tRNA-Glu-TTC-2-2	ATTCCTGGTTTTCACCCAGGCG	-31.68	155	2000	21811	2111	1211	1	chr2	47039406	47039429
ENSG00000068724	TTC7A	0.416544	0.000469402	0.00322796	tRNA-Val-CAC-2-1	GCTTCTGTAGTGTAGTGGTTAT	-30.46	168	1019	556	30	24	1	chr2	46983817	46983839
ENSG00000226711	FAM66C	1.40917	1.64524e-24	1.53454e-22	tRNA-Pro-AGG-2-2	AGGCGGCTCGTTGGTCTAGGGG	-31.88	159	371	356	145	55	1	chr12	8184739	8184760	chr12	8184484	8184506	chr12	8184181	8184202	chr12	8184229	8184251	chr12	8184611	8184633	chr12	8184561	8184584
ENSG00000226711	FAM66C	1.40917	1.64524e-24	1.53454e-22	tRNA-Val-AAC-6-1	TGGGGGTGTAGCTCAGTGGTAG	-30.1	153	31	847	110	19	1	chr12	8186769	8186796
ENSG00000184005	ST6GALNAC3	0.784889	0.000152001	0.00119249	tRNA-Lys-CTT-2-1	CGGCTAGCTCAGTCGGTAGAGC	-30.1	151	26	1473	525	355	1	chr1	76125416	76125438	chr1	76618624	76618647
ENSG00000184005	ST6GALNAC3	0.784889	0.000152001	0.00119249	tRNA-Glu-CTC-2-1	CCCTGGTGGTCTAGTGGTTAGG	-30.75	160	47	294	48	51	1	chr1	76346075	76346099
ENSG00000184005	ST6GALNAC3	0.784889	0.000152001	0.00119249	tRNA-Pro-AGG-2-7	GTGTGGCTCGTTGGTCTAGGGG	-31.13	154	350	276	135	54	1	chr1	76270652	76270678
ENSG00000184005	ST6GALNAC3	0.784889	0.000152001	0.00119249	tRNA-Glu-TTC-4-1	CTAGTGGCTAGGATTCGGCG	-31.96	161	41	237	179	55	1	chr1	76525425	76525447
ENSG00000184005	ST6GALNAC3	0.784889	0.000152001	0.00119249	tRNA-Leu-TAG-2-1	GGTAGTGTGGCCGAGCGGTCTA	-32.72	162	134	321	60	28	1	chr1	76137130	76137152
ENSG00000184005	ST6GALNAC3	0.784889	0.000152001	0.00119249	tRNA-Lys-TTT-3-3	GCCCGGATAGCTCAGTCGGTAG	-32.53	152	1293	1017	200	78	1	chr1	76128507	76128529
ENSG00000184005	ST6GALNAC3	0.784889	0.000152001	0.00119249	tRNA-Cys-GCA-1-1	GGGGGCATAGCTCAGTGGTAGA	-30.6	154	176	1998	956	923	1	chr1	76503390	76503417
ENSG00000184005	ST6GALNAC3	0.784889	0.000152001	0.00119249	tRNA-Gln-CTG-3-1	ACTCTGGACTCTGAATCCAGCG	-31.11	154	31	633	45		1	chr1	76281629	76281650	chr1	76389336	76389361
ENSG00000184005	ST6GALNAC3	0.784889	0.000152001	0.00119249	tRNA-Gln-CTG-7-1	ACTCTGGACTCTGAATCCAGCC	-31.11	154	31	570	44		1	chr1	76281629	76281650	chr1	76389336	76389361
ENSG00000184005	ST6GALNAC3	0.784889	0.000152001	0.00119249	tRNA-Lys-TTT-1-1	GGATAGCTCAGTTGGTAGAGC	-31.53	171	26	379	63	21	1	chr1	76315501	76315522
ENSG00000125850	OVOL2	2.17809	1.60864e-11	4.44606e-10	tRNA-Pro-AGG-2-2	AGGCGGCTCGTTGGTCTAGGGG	-31.19	153	371	356	145	55	-1	chr20	18010548	18010570	chr20	18010499	18010521	chr20	18010372	18010394	chr20	18010323	18010345	chr20	18010196	18010217	chr20	18010759	18010781
ENSG00000125850	OVOL2	2.17809	1.60864e-11	4.44606e-10	tRNA-Pro-AGG-2-7	GTGTGGCTCGTTGGTCTAGGGG	-33.62	151	350	276	135	54	-1	chr20	18041062	18041085
ENSG00000125850	OVOL2	2.17809	1.60864e-11	4.44606e-10	tRNA-Val-AAC-6-1	TGGGGGTGTAGCTCAGTGGTAG	-31.61	157	31	847	110	19	-1	chr20	18007657	18007678
ENSG00000125850	OVOL2	2.17809	1.60864e-11	4.44606e-10	tRNA-Leu-TAG-1-1	GCTCCAGTCTCTTCGGAGGCG	-30.87	150	26	1066	224	208	-1	chr20	18044637	18044658
ENSG00000125850	OVOL2	2.17809	1.60864e-11	4.44606e-10	tRNA-Gln-CTG-7-1	ACTCTGGACTCTGAATCCAGCC	-30.54	151	31	570	44		-1	chr20	17968566	17968588
ENSG00000116991	SIPA1L2	0.975797	3.41938e-16	1.6545e-14	tRNA-Cys-GCA-1-1	GGGGGCATAGCTCAGTGGTAG	-32.82	175	285	7647	1937	1626	-1	chr1	232399085	232399106
ENSG00000116991	SIPA1L2	0.975797	3.41938e-16	1.6545e-14	tRNA-Cys-GCA-1-1	GGGGGCATAGCTCAGTGGTA	-32.82	170	2771	175	25	25	-1	chr1	232399085	232399105
ENSG00000116991	SIPA1L2	0.975797	3.41938e-16	1.6545e-14	tRNA-Cys-GCA-1-1	GGGGGCATAGCTCAGTGGTAGA	-32.82	175	176	1998	956	923	-1	chr1	232399085	232399107
ENSG00000116991	SIPA1L2	0.975797	3.41938e-16	1.6545e-14	tRNA-Glu-CTC-2-1	CCCTGGTGGTCTAGTGGTTAGG	-31.08	155	47	294	48	51	-1	chr1	232482574	232482597
ENSG00000116991	SIPA1L2	0.975797	3.41938e-16	1.6545e-14	tRNA-Pro-AGG-2-2	AGGCGGCTCGTTGGTCTAGGGG	-31.03	163	371	356	145	55	-1	chr1	232461009	232461032
ENSG00000116991	SIPA1L2	0.975797	3.41938e-16	1.6545e-14	tRNA-Leu-TAG-2-1	GGTAGTGTGGCCGAGCGGTCTA	-36.18	150	134	321	60	28	-1	chr1	232508480	232508507
ENSG00000116991	SIPA1L2	0.975797	3.41938e-16	1.6545e-14	tRNA-Lys-TTT-2-1	GCCTGGATAGCTCAGTTGGTAG	-31.1	158	908	1054	239	79	-1	chr1	232401851	232401872
ENSG00000116991	SIPA1L2	0.975797	3.41938e-16	1.6545e-14	tRNA-Leu-TAG-1-1	GCTCCAGTCTCTTCGGAGGCG	-30.59	154	26	1066	224	208	-1	chr1	232446801	232446822
ENSG00000116991	SIPA1L2	0.975797	3.41938e-16	1.6545e-14	tRNA-Lys-CTT-2-5	GTGTCGCCCGGCTAGCTCAG	-33.73	154	74	894	53	4	-1	chr1	232403351	232403371
ENSG00000138028	CGREF1	1.39053	7.76361e-16	3.62061e-14	tRNA-Val-AAC-6-1	TGGGGGTGTAGCTCAGTGGTAG	-34.61	151	31	847	110	19	-1	chr2	27118867	27118889
ENSG00000058063	ATP11B	0.825329	4.491e-11	1.17214e-09	tRNA-Pro-AGG-2-7	GTGTGGCTCGTTGGTCTAGGGG	-31.26	161	350	276	135	54	1	chr3	182920883	182920903
ENSG00000187583	PLEKHN1	1.69769	4.84499e-07	6.61691e-06	tRNA-Val-AAC-6-1	TGGGGGTGTAGCTCAGTGGTAG	-30.5	152	31	847	110	19	1	chr1	970984	971003
ENSG00000181007	ZFP82	2.18783	2.77775e-65	1.19364e-62	tRNA-Cys-GCA-17-1	GGGGATATAGCTCAGGGGTAGA	-31.61	151	154	1817	992	1014	-1	chr19	36399529	36399552
ENSG00000060642	PIGV	0.961213	1.51367e-07	2.26523e-06	tRNA-Arg-CCG-2-1	GGGGATTGTGGGTTCGAGTCC	-30.69	159	52	371	66	26	1	chr1	26795442	26795463
ENSG00000235750	KIAA0040	1.8621	3.29855e-16	1.60248e-14	tRNA-Gln-CTG-3-1	ACTCTGGACTCTGAATCCAGCG	-32.42	167	31	633	45		-1	chr1	175165582	175165605
ENSG00000235750	KIAA0040	1.8621	3.29855e-16	1.60248e-14	tRNA-Gln-CTG-7-1	ACTCTGGACTCTGAATCCAGCC	-32.42	167	31	570	44		-1	chr1	175165582	175165605
ENSG00000235750	KIAA0040	1.8621	3.29855e-16	1.60248e-14	tRNA-Lys-CTT-2-5	GTGTCGCCCGGCTAGCTCAG	-30.3	153	74	894	53	4	-1	chr1	175171188	175171208
ENSG00000161405	IKZF3	0.40599	0.00014554	0.00114854	tRNA-Gly-GCC-4-1	GCATAGGTGGTTCAGTGGTAGA	-30.57	159	194	307	79	29	-1	chr17	39796873	39796895
ENSG00000161405	IKZF3	0.40599	0.00014554	0.00114854	tRNA-Glu-CTC-2-1	CCCTGGTGGTCTAGTGGTTAGG	-31.01	166	47	294	48	51	-1	chr17	39835161	39835186
ENSG00000161405	IKZF3	0.40599	0.00014554	0.00114854	tRNA-Val-TAC-4-1	TGTAGTGGTTATCACATTCGCC	-30.22	150	29	1268	171	217	-1	chr17	39788989	39789014
ENSG00000153113	CAST	0.915242	9.53267e-14	3.61061e-12	tRNA-Glu-CTC-2-1	CCCTGGTGGTCTAGTGGTTAGG	-31.51	150	47	294	48	51	1	chr5	96652998	96653022
ENSG00000153113	CAST	0.915242	9.53267e-14	3.61061e-12	tRNA-Pro-AGG-2-2	AGGCGGCTCGTTGGTCTAGGGG	-32.78	154	371	356	145	55	1	chr5	96584051	96584072
ENSG00000153113	CAST	0.915242	9.53267e-14	3.61061e-12	tRNA-Leu-TAG-1-1	GCTCCAGTCTCTTCGGAGGCG	-35.49	159	26	1066	224	208	1	chr5	96576461	96576482
ENSG00000153113	CAST	0.915242	9.53267e-14	3.61061e-12	tRNA-Lys-CTT-2-5	GTGTCGCCCGGCTAGCTCAG	-33.46	157	74	894	53	4	1	chr5	96730839	96730859
ENSG00000153113	CAST	0.915242	9.53267e-14	3.61061e-12	tRNA-Glu-TTC-2-2	ATTCCTGGTTTTCACCCAGGCG	-34.86	179	2000	21811	2111	1211	1	chr5	96660659	96660682
ENSG00000110237	ARHGEF17	1.14355	7.98167e-18	4.58039e-16	tRNA-Glu-CTC-2-1	CCCTGGTGGTCTAGTGGTTAGG	-31.42	158	47	294	48	51	1	chr11	73367595	73367617
ENSG00000110237	ARHGEF17	1.14355	7.98167e-18	4.58039e-16	tRNA-Pro-AGG-2-7	GTGTGGCTCGTTGGTCTAGGGG	-36.22	151	350	276	135	54	1	chr11	73368854	73368878
ENSG00000110237	ARHGEF17	1.14355	7.98167e-18	4.58039e-16	tRNA-Lys-CTT-1-1	GGCGCCCGGCTAGCTCAG	-31.68	163	119	615	47		1	chr11	73342906	73342924
ENSG00000110237	ARHGEF17	1.14355	7.98167e-18	4.58039e-16	tRNA-Val-AAC-6-1	TGGGGGTGTAGCTCAGTGGTAG	-31.63	158	31	847	110	19	1	chr11	73335747	73335774
ENSG00000110237	ARHGEF17	1.14355	7.98167e-18	4.58039e-16	tRNA-Arg-CCG-2-1	GGGGATTGTGGGTTCGAGTCC	-31.11	159	52	371	66	26	1	chr11	73337155	73337176
ENSG00000110237	ARHGEF17	1.14355	7.98167e-18	4.58039e-16	tRNA-Glu-TTC-2-2	ATTCCTGGTTTTCACCCAGGCG	-33.6	167	2000	21811	2111	1211	1	chr11	73342361	73342384
ENSG00000254266	PKIA-AS1	1.49929	1.18648e-08	2.15755e-07	tRNA-Cys-GCA-1-1	GGGGGCATAGCTCAGTGGTAG	-30.54	153	285	7647	1937	1626	-1	chr8	78429928	78429949
ENSG00000254266	PKIA-AS1	1.49929	1.18648e-08	2.15755e-07	tRNA-Cys-GCA-1-1	GGGGGCATAGCTCAGTGGTA	-30.54	153	2771	175	25	25	-1	chr8	78429928	78429948
ENSG00000254266	PKIA-AS1	1.49929	1.18648e-08	2.15755e-07	tRNA-Cys-GCA-1-1	GGGGGCATAGCTCAGTGGTAGA	-30.58	153	176	1998	956	923	-1	chr8	78429928	78429950
ENSG00000254266	PKIA-AS1	1.49929	1.18648e-08	2.15755e-07	tRNA-Glu-TTC-14-1	CTAGGATTCGGCGCTTTCACCG	-31.63	161	53	26741	964	947	-1	chr8	78460914	78460939
ENSG00000118640	VAMP8	2.33185	6.00588e-15	2.56554e-13	tRNA-Ala-AGC-9-2	GGGGAATTAGCTCAGGCGG	-31.24	151	317	825	101	47	1	chr2	85577990	85578008
ENSG00000283563		0.912206	6.96563e-06	7.48754e-05	tRNA-Cys-GCA-1-1	GGGGGCATAGCTCAGTGGTAG	-31.35	154	285	7647	1937	1626	1	chr3	29096454	29096476
ENSG00000283563		0.912206	6.96563e-06	7.48754e-05	tRNA-Cys-GCA-1-1	GGGGGCATAGCTCAGTGGTAGA	-31.58	154	176	1998	956	923	1	chr3	29096453	29096476
ENSG00000283563		0.912206	6.96563e-06	7.48754e-05	tRNA-Glu-CTC-2-1	CCCTGGTGGTCTAGTGGTTAGG	-31.08	155	47	294	48	51	1	chr3	28389164	28389186	chr3	28951393	28951416	chr3	29269823	29269845
ENSG00000283563		0.912206	6.96563e-06	7.48754e-05	tRNA-Pro-AGG-2-2	AGGCGGCTCGTTGGTCTAGGGG	-35.22	151	371	356	145	55	1	chr3	28799349	28799372
ENSG00000283563		0.912206	6.96563e-06	7.48754e-05	tRNA-Pro-AGG-2-7	GTGTGGCTCGTTGGTCTAGGGG	-34.45	163	350	276	135	54	1	chr3	28665373	28665396	chr3	28799349	28799372
ENSG00000283563		0.912206	6.96563e-06	7.48754e-05	tRNA-Glu-TTC-4-1	CTAGTGGCTAGGATTCGGCG	-30.89	157	41	237	179	55	1	chr3	29195292	29195314
ENSG00000283563		0.912206	6.96563e-06	7.48754e-05	tRNA-Lys-CTT-1-1	GGCGCCCGGCTAGCTCAG	-32.55	150	119	615	47		1	chr3	28576216	28576233	chr3	29111656	29111675	chr3	28993231	28993251
ENSG00000283563		0.912206	6.96563e-06	7.48754e-05	tRNA-Cys-GCA-17-1	GGGGATATAGCTCAGGGGTAGA	-31.89	175	154	1817	992	1014	1	chr3	28423242	28423265
ENSG00000283563		0.912206	6.96563e-06	7.48754e-05	tRNA-Ile-AAT-9-1	AACGCCAAGGTCGTGGGTTCG	-31.28	166	28	431	40	22	1	chr3	28617587	28617609
ENSG00000283563		0.912206	6.96563e-06	7.48754e-05	tRNA-Ala-AGC-6-1	GGGGGTATAGCTCAGCGGTAGA	-30.28	151	174	2306	1174	1099	1	chr3	29198163	29198186
ENSG00000283563		0.912206	6.96563e-06	7.48754e-05	tRNA-Pro-TGG-3-2	CTAGGGGTATGATTCTCGCTTT	-30.38	150	30	692	286	62	1	chr3	29421094	29421115
ENSG00000283563		0.912206	6.96563e-06	7.48754e-05	tRNA-Lys-TTT-3-3	GCCCGGATAGCTCAGTCGGTAG	-30.13	160	1293	1017	200	78	1	chr3	29301679	29301701
ENSG00000283563		0.912206	6.96563e-06	7.48754e-05	tRNA-Val-AAC-6-1	TGGGGGTGTAGCTCAGTGGTAG	-30.02	155	31	847	110	19	1	chr3	29701850	29701872	chr3	28786602	28786624
ENSG00000283563		0.912206	6.96563e-06	7.48754e-05	tRNA-Cys-GCA-12-1	GGGGGTATAGCTTAGGGGTAG	-30.9	161	178	5618	1446	1381	1	chr3	29508325	29508347
ENSG00000283563		0.912206	6.96563e-06	7.48754e-05	tRNA-Lys-CTT-2-5	GTGTCGCCCGGCTAGCTCAG	-31.46	154	74	894	53	4	1	chr3	28640451	28640471	chr3	29009141	29009161
ENSG00000283563		0.912206	6.96563e-06	7.48754e-05	tRNA-Arg-CCG-2-1	GGGGATTGTGGGTTCGAGTCC	-36.1	170	52	371	66	26	1	chr3	29118769	29118790
ENSG00000283563		0.912206	6.96563e-06	7.48754e-05	tRNA-Ile-TAT-1-1	CCTCACCTGGAGCACTTTTT	-31.12	172	479	787	70	44	1	chr3	28970663	28970682
ENSG00000283563		0.912206	6.96563e-06	7.48754e-05	tRNA-Glu-TTC-2-2	ATTCCTGGTTTTCACCCAGGCG	-31.52	180	2000	21811	2111	1211	1	chr3	29481484	29481506
ENSG00000137968	SLC44A5	0.776098	6.25656e-09	1.20575e-07	tRNA-Cys-GCA-1-1	GGGGGCATAGCTCAGTGGTAG	-31.08	158	285	7647	1937	1626	-1	chr1	75589775	75589798
ENSG00000137968	SLC44A5	0.776098	6.25656e-09	1.20575e-07	tRNA-Cys-GCA-1-1	GGGGGCATAGCTCAGTGGTA	-30.83	153	2771	175	25	25	-1	chr1	75589775	75589797
ENSG00000137968	SLC44A5	0.776098	6.25656e-09	1.20575e-07	tRNA-Cys-GCA-1-1	GGGGGCATAGCTCAGTGGTAGA	-31.31	158	176	1998	956	923	-1	chr1	75589775	75589799
ENSG00000137968	SLC44A5	0.776098	6.25656e-09	1.20575e-07	tRNA-Lys-CTT-1-1	GGCGCCCGGCTAGCTCAG	-30.38	151	119	615	47		-1	chr1	75376262	75376281
ENSG00000137968	SLC44A5	0.776098	6.25656e-09	1.20575e-07	tRNA-Ala-AGC-2-2	GGGGGTGTAGCTCAGTGG	-30.19	151	2859	967	213	120	-1	chr1	75257878	75257896
ENSG00000137968	SLC44A5	0.776098	6.25656e-09	1.20575e-07	tRNA-Ala-TGC-5-1	GGGGGTGTAGCTCAGTGGTAG	-30.91	154	347	9441	2201	1809	-1	chr1	75257878	75257899
ENSG00000244198		0.716826	1.52417e-05	0.000152316	tRNA-Glu-CTC-2-1	CCCTGGTGGTCTAGTGGTTAGG	-30.02	153	47	294	48	51	1	chr7	144195325	144195347
ENSG00000244198		0.716826	1.52417e-05	0.000152316	tRNA-Cys-GCA-17-1	GGGGATATAGCTCAGGGGTAGA	-33.35	168	154	1817	992	1014	1	chr7	144220776	144220798
ENSG00000244198		0.716826	1.52417e-05	0.000152316	tRNA-Ala-CGC-4-1	CATGTACGAGGCCCCGGGTTCG	-34.68	155	26	4071	130	28	1	chr7	144232053	144232076	chr7	144250813	144250836
ENSG00000183230	CTNNA3	2.78595	1.96263e-18	1.19667e-16	tRNA-Cys-GCA-1-1	GGGGGCATAGCTCAGTGGTAG	-33.86	158	285	7647	1937	1626	-1	chr10	67229305	67229326	chr10	66130196	66130221
ENSG00000183230	CTNNA3	2.78595	1.96263e-18	1.19667e-16	tRNA-Cys-GCA-1-1	GGGGGCATAGCTCAGTGGTA	-32.31	153	2771	175	25	25	-1	chr10	67229305	67229325	chr10	66130196	66130220
ENSG00000183230	CTNNA3	2.78595	1.96263e-18	1.19667e-16	tRNA-Cys-GCA-1-1	GGGGGCATAGCTCAGTGGTAGA	-30.02	158	176	1998	956	923	-1	chr10	67229305	67229327	chr10	66130196	66130222	chr10	66210986	66211014
ENSG00000183230	CTNNA3	2.78595	1.96263e-18	1.19667e-16	tRNA-Ala-AGC-6-1	AGGGGGTATAGCTCAGCGGTAG	-32.68	159	25	346	66	17	-1	chr10	65960245	65960272
ENSG00000183230	CTNNA3	2.78595	1.96263e-18	1.19667e-16	tRNA-Gly-TCC-2-4	GCGTTGGTGGTATAGTGGTG	-35.07	170	33	975	55	15	-1	chr10	67155744	67155764
ENSG00000183230	CTNNA3	2.78595	1.96263e-18	1.19667e-16	tRNA-Glu-CTC-2-1	CCCTGGTGGTCTAGTGGTTAGG	-32.17	158	47	294	48	51	-1	chr10	66824466	66824490	chr10	66676979	66677003
ENSG00000183230	CTNNA3	2.78595	1.96263e-18	1.19667e-16	tRNA-Pro-AGG-2-2	AGGCGGCTCGTTGGTCTAGGGG	-31.42	161	371	356	145	55	-1	chr10	66232928	66232950	chr10	66219894	66219918
ENSG00000183230	CTNNA3	2.78595	1.96263e-18	1.19667e-16	tRNA-Pro-AGG-2-7	GTGTGGCTCGTTGGTCTAGGGG	-32.23	168	350	276	135	54	-1	chr10	66875946	66875968
ENSG00000183230	CTNNA3	2.78595	1.96263e-18	1.19667e-16	tRNA-Glu-TTC-4-1	CTAGTGGCTAGGATTCGGCG	-32.03	164	41	237	179	55	-1	chr10	67625772	67625792
ENSG00000183230	CTNNA3	2.78595	1.96263e-18	1.19667e-16	tRNA-Lys-CTT-1-1	GGCGCCCGGCTAGCTCAG	-30.38	151	119	615	47		-1	chr10	67231100	67231119
ENSG00000183230	CTNNA3	2.78595	1.96263e-18	1.19667e-16	tRNA-Ala-AGC-9-2	GGGGAATTAGCTCAGGCGG	-33.85	161	317	825	101	47	-1	chr10	66768321	66768340
ENSG00000183230	CTNNA3	2.78595	1.96263e-18	1.19667e-16	tRNA-Ile-AAT-9-1	AACGCCAAGGTCGTGGGTTCG	-30.42	173	28	431	40	22	-1	chr10	66670353	66670375
ENSG00000183230	CTNNA3	2.78595	1.96263e-18	1.19667e-16	tRNA-Ala-AGC-13-1	GGGGAATTAGCTCAAGCGGTAG	-36.83	175	69	371	125	100	-1	chr10	66768321	66768343
ENSG00000183230	CTNNA3	2.78595	1.96263e-18	1.19667e-16	tRNA-Val-TAC-2-1	GTTCCATAGTGTAGCGGTTATC	-30.85	156	65	328	38	27	-1	chr10	66000619	66000641	chr10	66651884	66651906
ENSG00000183230	CTNNA3	2.78595	1.96263e-18	1.19667e-16	tRNA-Lys-TTT-3-3	GCCCGGATAGCTCAGTCGGTAG	-31.11	157	1293	1017	200	78	-1	chr10	67128167	67128188
ENSG00000183230	CTNNA3	2.78595	1.96263e-18	1.19667e-16	tRNA-Lys-TTT-2-1	GCCTGGATAGCTCAGTTGGTAG	-30.98	162	908	1054	239	79	-1	chr10	66302200	66302225
ENSG00000183230	CTNNA3	2.78595	1.96263e-18	1.19667e-16	tRNA-Val-AAC-6-1	TGGGGGTGTAGCTCAGTGGTAG	-32.89	150	31	847	110	19	-1	chr10	67438734	67438759	chr10	67548047	67548069	chr10	67284943	67284971	chr10	67614457	67614482
ENSG00000183230	CTNNA3	2.78595	1.96263e-18	1.19667e-16	tRNA-Gln-CTG-3-1	ACTCTGGACTCTGAATCCAGCG	-31	164	31	633	45		-1	chr10	67683222	67683244
ENSG00000183230	CTNNA3	2.78595	1.96263e-18	1.19667e-16	tRNA-Glu-CTC-1-1	CTAGTGGTTAGGATTCGGCG	-31.96	173	41	229	182	55	-1	chr10	66925126	66925147
ENSG00000183230	CTNNA3	2.78595	1.96263e-18	1.19667e-16	tRNA-Gln-CTG-7-1	ACTCTGGACTCTGAATCCAGCC	-30.99	164	31	570	44		-1	chr10	67683222	67683244
ENSG00000183230	CTNNA3	2.78595	1.96263e-18	1.19667e-16	tRNA-Arg-CCG-2-1	GGGGATTGTGGGTTCGAGTCC	-30.07	156	52	371	66	26	-1	chr10	66332133	66332153
ENSG00000183230	CTNNA3	2.78595	1.96263e-18	1.19667e-16	tRNA-Glu-TTC-2-2	ATTCCTGGTTTTCACCCAGGCG	-30.06	156	2000	21811	2111	1211	-1	chr10	66627328	66627350
ENSG00000183230	CTNNA3	2.78595	1.96263e-18	1.19667e-16	tRNA-Trp-CCA-2-1	GACCTCGTGGCGCAATGGTAGC	-31.1	157	38	1666	361	317	-1	chr10	67419448	67419468
ENSG00000170430	MGMT	6.00379	1.18235e-97	9.69957e-95	tRNA-Lys-CTT-2-4	TGAGCCCGGCTAGCTCAG	-30.23	155	82	505	41		1	chr10	129609061	129609080
ENSG00000170430	MGMT	6.00379	1.18235e-97	9.69957e-95	tRNA-Glu-CTC-2-1	CCCTGGTGGTCTAGTGGTTAGG	-30.33	155	47	294	48	51	1	chr10	129589111	129589134	chr10	129509102	129509126	chr10	129553733	129553755
ENSG00000170430	MGMT	6.00379	1.18235e-97	9.69957e-95	tRNA-Pro-AGG-2-7	GTGTGGCTCGTTGGTCTAGGGG	-31	150	350	276	135	54	1	chr10	129654039	129654060
ENSG00000170430	MGMT	6.00379	1.18235e-97	9.69957e-95	tRNA-Leu-TAG-2-1	GGTAGTGTGGCCGAGCGGTCTA	-31.35	152	134	321	60	28	1	chr10	129534907	129534929
ENSG00000170430	MGMT	6.00379	1.18235e-97	9.69957e-95	tRNA-Cys-GCA-17-1	GGGGATATAGCTCAGGGGTAGA	-35.44	163	154	1817	992	1014	1	chr10	129758381	129758405
ENSG00000170430	MGMT	6.00379	1.18235e-97	9.69957e-95	tRNA-Cys-GCA-17-1	GGGGATATAGCTCAGGGG	-31.71	151	2405	850	189	112	1	chr10	129758385	129758405
ENSG00000170430	MGMT	6.00379	1.18235e-97	9.69957e-95	tRNA-Pro-CGG-1-3	ATTCTCGCTTCGGGTGCGAGAG	-30.41	159	43	1537	97	27	1	chr10	129517921	129517944
ENSG00000170430	MGMT	6.00379	1.18235e-97	9.69957e-95	tRNA-Val-AAC-6-1	TGGGGGTGTAGCTCAGTGGTAG	-32.36	152	31	847	110	19	1	chr10	129685441	129685465	chr10	129742133	129742155
ENSG00000170430	MGMT	6.00379	1.18235e-97	9.69957e-95	tRNA-Leu-TAG-1-1	GCTCCAGTCTCTTCGGAGGCG	-30.68	155	26	1066	224	208	1	chr10	129758330	129758351	chr10	129536292	129536313
ENSG00000170430	MGMT	6.00379	1.18235e-97	9.69957e-95	tRNA-Cys-GCA-12-1	GGGGGTATAGCTTAGGGGTAG	-30.27	161	178	5618	1446	1381	1	chr10	129512888	129512910	chr10	129660416	129660441
ENSG00000170430	MGMT	6.00379	1.18235e-97	9.69957e-95	tRNA-Gln-CTG-4-1	CGAGTCTCGGTGGAACCTTTGT	-32.66	159	28	909	50	8	1	chr10	129762174	129762198
ENSG00000170430	MGMT	6.00379	1.18235e-97	9.69957e-95	tRNA-Glu-TTC-2-2	ATTCCTGGTTTTCACCCAGGCG	-30.04	155	2000	21811	2111	1211	1	chr10	129506138	129506160	chr10	129546367	129546390	chr10	129512015	129512042
ENSG00000170430	MGMT	6.00379	1.18235e-97	9.69957e-95	tRNA-Ala-TGC-5-1	GGGGGTGTAGCTCAGTGGTAG	-32.83	151	347	9441	2201	1809	1	chr10	129742133	129742154
ENSG00000273018		0.646755	3.89799e-08	6.47501e-07	tRNA-Glu-TTC-14-1	CTAGGATTCGGCGCTTTCACCG	-32.25	158	53	26741	964	947	-1	chr17	18548504	18548529
ENSG00000277956	MAPT	0.657772	0.000105485	0.000864576	tRNA-Lys-CTT-2-1	CGGCTAGCTCAGTCGGTAGAGC	-33.36	164	26	1473	525	355	1	CHR_HSCHR17_2_CTG5	45919590	45919612
ENSG00000277956	MAPT	0.657772	0.000105485	0.000864576	tRNA-Ser-AGA-2-6	GTAGTCGTGGCCGAGTGGTTAA	-34.49	158	683	712	323	90	1	CHR_HSCHR17_2_CTG5	45908860	45908881
ENSG00000277956	MAPT	0.657772	0.000105485	0.000864576	tRNA-Glu-CTC-2-1	CCCTGGTGGTCTAGTGGTTAGG	-37.25	171	47	294	48	51	1	CHR_HSCHR17_2_CTG5	45987889	45987910	CHR_HSCHR17_2_CTG5	45955897	45955921
ENSG00000277956	MAPT	0.657772	0.000105485	0.000864576	tRNA-Leu-TAG-2-1	GGTAGTGTGGCCGAGCGGTCTA	-33.1	172	134	321	60	28	1	CHR_HSCHR17_2_CTG5	45920113	45920135
ENSG00000277956	MAPT	0.657772	0.000105485	0.000864576	tRNA-Val-AAC-6-1	TGGGGGTGTAGCTCAGTGGTAG	-32.92	150	31	847	110	19	1	CHR_HSCHR17_2_CTG5	45965450	45965472	CHR_HSCHR17_2_CTG5	46025748	46025770	CHR_HSCHR17_2_CTG5	45942395	45942416
ENSG00000277956	MAPT	0.657772	0.000105485	0.000864576	tRNA-Ile-TAT-1-1	CTCACCTGGAGCACTTTTTT	-31.46	158	1194	1094	114	33	1	CHR_HSCHR17_2_CTG5	45931556	45931576
ENSG00000277956	MAPT	0.657772	0.000105485	0.000864576	tRNA-Ile-TAT-1-1	CCTCACCTGGAGCACTTTTT	-30.73	158	479	787	70	44	1	CHR_HSCHR17_2_CTG5	45931557	45931577
ENSG00000277956	MAPT	0.657772	0.000105485	0.000864576	tRNA-Leu-TAG-1-1	GCTCCAGTCTCTTCGGAGGCG	-33.9	154	26	1066	224	208	1	CHR_HSCHR17_2_CTG5	45996082	45996105
ENSG00000277956	MAPT	0.657772	0.000105485	0.000864576	tRNA-Val-AAC-2-1	GTGTAGTGGTCATCACGTTCG	-31.66	153	57	472	73	23	1	CHR_HSCHR17_2_CTG5	45966221	45966245
ENSG00000277956	MAPT	0.657772	0.000105485	0.000864576	tRNA-Ala-CGC-4-1	CATGTACGAGGCCCCGGGTTCG	-30.94	157	26	4071	130	28	1	CHR_HSCHR17_2_CTG5	46023063	46023086
ENSG00000277956	MAPT	0.657772	0.000105485	0.000864576	tRNA-Gln-CTG-3-1	ACTCTGGACTCTGAATCCAGCG	-30.17	150	31	633	45		1	CHR_HSCHR17_2_CTG5	45921919	45921945
ENSG00000277956	MAPT	0.657772	0.000105485	0.000864576	tRNA-Arg-CCG-2-1	GGGGATTGTGGGTTCGAGTCC	-30.86	158	52	371	66	26	1	CHR_HSCHR17_2_CTG5	46025606	46025628
ENSG00000049323	LTBP1	1.28192	1.06749e-24	1.00606e-22	tRNA-Gly-GCC-4-1	GCATAGGTGGTTCAGTGGTAGA	-30.82	167	194	307	79	29	1	chr2	33250934	33250957
ENSG00000049323	LTBP1	1.28192	1.06749e-24	1.00606e-22	tRNA-Pro-AGG-2-7	GTGTGGCTCGTTGGTCTAGGGG	-30.8	155	350	276	135	54	1	chr2	33079717	33079740
ENSG00000049323	LTBP1	1.28192	1.06749e-24	1.00606e-22	tRNA-Lys-CTT-1-1	GGCGCCCGGCTAGCTCAG	-30.95	152	119	615	47		1	chr2	33182373	33182391	chr2	32947582	32947600
ENSG00000049323	LTBP1	1.28192	1.06749e-24	1.00606e-22	tRNA-Lys-TTT-3-5	AAGTCCCTGTTCGGGCGGCA	-31.32	150	54	161	127	124	1	chr2	32947860	32947880
ENSG00000049323	LTBP1	1.28192	1.06749e-24	1.00606e-22	tRNA-Cys-GCA-11-1	GGGGGTATAGCTTAGCGGTAG	-30.31	158	195	7096	1789	1621	1	chr2	32972451	32972473
ENSG00000049323	LTBP1	1.28192	1.06749e-24	1.00606e-22	tRNA-Leu-TAG-1-1	GCTCCAGTCTCTTCGGAGGCG	-35.18	158	26	1066	224	208	1	chr2	33164710	33164733
ENSG00000049323	LTBP1	1.28192	1.06749e-24	1.00606e-22	tRNA-Cys-GCA-1-1	GGGGGCATAGCTCAGTGGTAGA	-30.01	171	176	1998	956	923	1	chr2	32972447	32972473
ENSG00000049323	LTBP1	1.28192	1.06749e-24	1.00606e-22	tRNA-Lys-CTT-2-5	GTGTCGCCCGGCTAGCTCAG	-37.61	150	74	894	53	4	1	chr2	32947582	32947602
ENSG00000108679	LGALS3BP	3.38229	2.91099e-205	2.62688e-201	tRNA-Lys-CTT-2-4	TGAGCCCGGCTAGCTCAG	-30.31	151	82	505	41		-1	chr17	78975395	78975414
ENSG00000108679	LGALS3BP	3.38229	2.91099e-205	2.62688e-201	tRNA-Glu-CTC-2-1	CCCTGGTGGTCTAGTGGTTAGG	-31.8	168	47	294	48	51	-1	chr17	78971392	78971416
ENSG00000166793	YPEL4	4.53174	1.28588e-52	3.68375e-50	tRNA-Glu-CTC-2-1	CCCTGGTGGTCTAGTGGTTAGG	-31.05	162	47	294	48	51	-1	chr11	57647126	57647150
ENSG00000164616	FBXL21	1.9662	2.05765e-22	1.68802e-20	tRNA-Lys-CTT-1-1	GGCGCCCGGCTAGCTCAG	-30.81	150	119	615	47		1	chr5	135930742	135930760
ENSG00000181982	CCDC149	1.03553	9.67561e-08	1.50188e-06	tRNA-Glu-CTC-2-1	CCCTGGTGGTCTAGTGGTTAGG	-36.46	171	47	294	48	51	-1	chr4	24968980	24969005
ENSG00000181982	CCDC149	1.03553	9.67561e-08	1.50188e-06	tRNA-Lys-CTT-1-1	GGCGCCCGGCTAGCTCAG	-31.31	155	119	615	47		-1	chr4	24938849	24938868
ENSG00000181982	CCDC149	1.03553	9.67561e-08	1.50188e-06	tRNA-Val-AAC-6-1	TGGGGGTGTAGCTCAGTGGTAG	-30.64	153	31	847	110	19	-1	chr4	24923132	24923154
ENSG00000164306	PRIMPOL	0.861245	2.31215e-05	0.000222677	tRNA-Pro-AGG-2-2	AGGCGGCTCGTTGGTCTAGGGG	-31.81	156	371	356	145	55	1	chr4	184669822	184669844
ENSG00000234546	LINC01759	1.8233	1.89959e-07	2.78843e-06	tRNA-Val-AAC-6-1	TGGGGGTGTAGCTCAGTGGTAG	-30.52	153	31	847	110	19	1	chr1	9193827	9193851	chr1	9182979	9183000
ENSG00000257591	ZNF625	0.995755	4.76431e-06	5.31929e-05	tRNA-Lys-CTT-1-1	GGCGCCCGGCTAGCTCAG	-33.18	164	119	615	47		-1	chr19	12146720	12146738
ENSG00000166965	RCCD1	0.546188	5.76616e-07	7.78076e-06	tRNA-Lys-CTT-2-4	TGAGCCCGGCTAGCTCAG	-30.24	162	82	505	41		1	chr15	90957124	90957141
ENSG00000166965	RCCD1	0.546188	5.76616e-07	7.78076e-06	tRNA-Lys-TTT-3-5	AAGTCCCTGTTCGGGCGGCA	-30.04	156	54	161	127	124	1	chr15	90960753	90960777
ENSG00000166965	RCCD1	0.546188	5.76616e-07	7.78076e-06	tRNA-Glu-TTC-14-1	CTAGGATTCGGCGCTTTCACCG	-33.25	154	53	26741	964	947	1	chr15	90956381	90956405
ENSG00000109794	FAM149A	0.934673	5.2053e-08	8.44832e-07	tRNA-Lys-CTT-1-1	GGCGCCCGGCTAGCTCAG	-30.38	151	119	615	47		1	chr4	186115962	186115981
ENSG00000109794	FAM149A	0.934673	5.2053e-08	8.44832e-07	tRNA-Ala-AGC-4-1	GGGGATGTAGCTCAGTGGTAG	-32.7	173	299	7727	1919	1534	1	chr4	186124065	186124087
ENSG00000109794	FAM149A	0.934673	5.2053e-08	8.44832e-07	tRNA-Val-AAC-6-1	TGGGGGTGTAGCTCAGTGGTAG	-34.21	162	31	847	110	19	1	chr4	186124065	186124088
ENSG00000109794	FAM149A	0.934673	5.2053e-08	8.44832e-07	tRNA-Ala-TGC-5-1	GGGGGTGTAGCTCAGTGGTAG	-32.43	157	347	9441	2201	1809	1	chr4	186124065	186124087
ENSG00000166510	CCDC68	2.84226	1.91363e-21	1.45727e-19	tRNA-Pro-AGG-2-7	GTGTGGCTCGTTGGTCTAGGGG	-33.35	175	350	276	135	54	-1	chr18	54948901	54948925
ENSG00000166510	CCDC68	2.84226	1.91363e-21	1.45727e-19	tRNA-Pro-AGG-2-4	ATTCTCGCTTAGGGTGCGAGAG	-30.51	167	41	1414	90	23	-1	chr18	54959130	54959154
ENSG00000156113	KCNMA1	1.55257	1.07767e-13	4.05626e-12	tRNA-Lys-CTT-2-1	CGGCTAGCTCAGTCGGTAGAGC	-30.93	150	26	1473	525	355	-1	chr10	77120263	77120289
ENSG00000156113	KCNMA1	1.55257	1.07767e-13	4.05626e-12	tRNA-Glu-CTC-2-1	CCCTGGTGGTCTAGTGGTTAGG	-31.36	152	47	294	48	51	-1	chr10	77285939	77285962	chr10	77561224	77561247
ENSG00000156113	KCNMA1	1.55257	1.07767e-13	4.05626e-12	tRNA-Gly-GCC-2-3	GCATTGGTGGTTCAGTGGTAG	-33.61	155	570	1393	122	32	-1	chr10	77533765	77533786	chr10	77350869	77350890
ENSG00000156113	KCNMA1	1.55257	1.07767e-13	4.05626e-12	tRNA-Pro-AGG-2-7	GTGTGGCTCGTTGGTCTAGGGG	-30.44	155	350	276	135	54	-1	chr10	76943775	76943797	chr10	77030897	77030919	chr10	77302697	77302716
ENSG00000156113	KCNMA1	1.55257	1.07767e-13	4.05626e-12	tRNA-Gly-CCC-3-1	TTCAATGGTAGAATTCTCGCC	-30.29	187	25	607	27	23	-1	chr10	77365469	77365490
ENSG00000156113	KCNMA1	1.55257	1.07767e-13	4.05626e-12	tRNA-Lys-TTT-2-1	GCCTGGATAGCTCAGTTGGTAG	-30.66	172	908	1054	239	79	-1	chr10	77287799	77287821
ENSG00000156113	KCNMA1	1.55257	1.07767e-13	4.05626e-12	tRNA-Val-AAC-6-1	TGGGGGTGTAGCTCAGTGGTAG	-30.54	150	31	847	110	19	-1	chr10	76944029	76944051	chr10	76915035	76915059	chr10	77130460	77130482	chr10	77350383	77350405
ENSG00000156113	KCNMA1	1.55257	1.07767e-13	4.05626e-12	tRNA-Leu-TAG-1-1	GCTCCAGTCTCTTCGGAGGCG	-31.12	150	26	1066	224	208	-1	chr10	77546341	77546363
ENSG00000156113	KCNMA1	1.55257	1.07767e-13	4.05626e-12	tRNA-Gln-CTG-3-1	ACTCTGGACTCTGAATCCAGCG	-32.34	151	31	633	45		-1	chr10	77408820	77408841	chr10	77480091	77480114	chr10	77015571	77015594
ENSG00000156113	KCNMA1	1.55257	1.07767e-13	4.05626e-12	tRNA-Gln-CTG-7-1	ACTCTGGACTCTGAATCCAGCC	-34.28	151	31	570	44		-1	chr10	77408820	77408841	chr10	77480091	77480114	chr10	77015571	77015594
ENSG00000156113	KCNMA1	1.55257	1.07767e-13	4.05626e-12	tRNA-Arg-CCG-2-1	GGGGATTGTGGGTTCGAGTCC	-30.67	154	52	371	66	26	-1	chr10	77463646	77463668
ENSG00000156113	KCNMA1	1.55257	1.07767e-13	4.05626e-12	tRNA-Gln-CTG-4-1	CGAGTCTCGGTGGAACCTTTGT	-32.53	180	28	909	50	8	-1	chr10	77537749	77537771
ENSG00000156113	KCNMA1	1.55257	1.07767e-13	4.05626e-12	tRNA-Glu-TTC-2-2	ATTCCTGGTTTTCACCCAGGCG	-34.51	153	2000	21811	2111	1211	-1	chr10	77505560	77505583	chr10	77163992	77164013	chr10	77571429	77571449
ENSG00000156113	KCNMA1	1.55257	1.07767e-13	4.05626e-12	tRNA-Val-CAC-2-1	GCTTCTGTAGTGTAGTGGTTAT	-30.42	179	1019	556	30	24	-1	chr10	77261963	77261987
ENSG00000156113	KCNMA1	1.55257	1.07767e-13	4.05626e-12	tRNA-Ala-TGC-5-1	GGGGGTGTAGCTCAGTGGTAG	-30.78	158	347	9441	2201	1809	-1	chr10	77350384	77350405	chr10	76944030	76944051
ENSG00000198682	PAPSS2	1.03892	1.36001e-09	2.84916e-08	tRNA-Gly-GCC-2-3	GCATTGGTGGTTCAGTGGTAG	-30.67	166	570	1393	122	32	1	chr10	87744364	87744385
ENSG00000137764	MAP2K5	1.03078	1.73715e-15	7.82822e-14	tRNA-Pro-AGG-2-7	GTGTGGCTCGTTGGTCTAGGGG	-30.91	164	350	276	135	54	1	chr15	67689926	67689949
ENSG00000137764	MAP2K5	1.03078	1.73715e-15	7.82822e-14	tRNA-Lys-CTT-1-1	GGCGCCCGGCTAGCTCAG	-33.92	171	119	615	47		1	chr15	67624049	67624068
ENSG00000137764	MAP2K5	1.03078	1.73715e-15	7.82822e-14	tRNA-Leu-TAG-1-1	GCTCCAGTCTCTTCGGAGGCG	-30.86	152	26	1066	224	208	1	chr15	67802888	67802909
ENSG00000137764	MAP2K5	1.03078	1.73715e-15	7.82822e-14	tRNA-Arg-CCG-2-1	GGGGATTGTGGGTTCGAGTCC	-30.7	155	52	371	66	26	1	chr15	67705464	67705485
ENSG00000137764	MAP2K5	1.03078	1.73715e-15	7.82822e-14	tRNA-Glu-TTC-14-1	CTAGGATTCGGCGCTTTCACCG	-31.15	157	53	26741	964	947	1	chr15	67683626	67683648
ENSG00000066933	MYO9A	0.383697	0.00031183	0.00223818	tRNA-Gln-TTG-3-1	CACTCTGGACTTTGAATCCAG	-41.48	191	229	3435	143	106	-1	chr15	72102555	72102576
ENSG00000066933	MYO9A	0.383697	0.00031183	0.00223818	tRNA-Val-TAC-3-1	GGTTCCATAGTGTAGTGGTTAT	-30.46	183	1080	806	66	24	-1	chr15	72102533	72102555
ENSG00000066933	MYO9A	0.383697	0.00031183	0.00223818	tRNA-Gln-CTG-3-1	ACTCTGGACTCTGAATCCAGCG	-41.97	200	31	633	45		-1	chr15	72102556	72102578
ENSG00000066933	MYO9A	0.383697	0.00031183	0.00223818	tRNA-Gln-CTG-7-1	ACTCTGGACTCTGAATCCAGCC	-41.97	200	31	570	44		-1	chr15	72102556	72102578
ENSG00000066933	MYO9A	0.383697	0.00031183	0.00223818	tRNA-Arg-CCG-2-1	GGGGATTGTGGGTTCGAGTCC	-33.24	175	52	371	66	26	-1	chr15	71876388	71876409
ENSG00000259447		1.52114	3.2455e-07	4.57259e-06	tRNA-Val-AAC-6-1	TGGGGGTGTAGCTCAGTGGTAG	-30.25	150	31	847	110	19	-1	chr15	39301165	39301189
ENSG00000186314	PRELID2	1.30064	1.24016e-20	8.98892e-19	tRNA-Ala-AGC-6-1	AGGGGGTATAGCTCAGCGGTAG	-35.38	151	25	346	66	17	-1	chr5	145482914	145482937
ENSG00000186314	PRELID2	1.30064	1.24016e-20	8.98892e-19	tRNA-Pro-AGG-2-7	GTGTGGCTCGTTGGTCTAGGGG	-35.24	166	350	276	135	54	-1	chr5	145580466	145580488	chr5	145563063	145563088
ENSG00000186314	PRELID2	1.30064	1.24016e-20	8.98892e-19	tRNA-Lys-TTT-3-5	AAGTCCCTGTTCGGGCGGCA	-30.37	164	54	161	127	124	-1	chr5	145556509	145556530
ENSG00000186314	PRELID2	1.30064	1.24016e-20	8.98892e-19	tRNA-Ala-AGC-13-1	GGGGAATTAGCTCAAGCGGTAG	-30.49	150	69	371	125	100	-1	chr5	145483239	145483260
ENSG00000186314	PRELID2	1.30064	1.24016e-20	8.98892e-19	tRNA-Leu-TAG-1-1	GCTCCAGTCTCTTCGGAGGCG	-30.58	161	26	1066	224	208	-1	chr5	145744129	145744154
ENSG00000186314	PRELID2	1.30064	1.24016e-20	8.98892e-19	tRNA-Val-AAC-2-1	GTGTAGTGGTCATCACGTTCG	-31.93	157	57	472	73	23	-1	chr5	145787591	145787615
ENSG00000186314	PRELID2	1.30064	1.24016e-20	8.98892e-19	tRNA-Cys-GCA-1-1	GGGGGCATAGCTCAGTGGTAGA	-31.79	152	176	1998	956	923	-1	chr5	145618684	145618705
ENSG00000186314	PRELID2	1.30064	1.24016e-20	8.98892e-19	tRNA-Arg-CCG-2-1	GGGGATTGTGGGTTCGAGTCC	-31.17	159	52	371	66	26	-1	chr5	145677421	145677442
ENSG00000250903	GMDS-AS1	0.432289	0.000103572	0.00085005	tRNA-Lys-CTT-1-1	GGCGCCCGGCTAGCTCAG	-35.9	172	119	615	47		1	chr6	2246942	2246960
ENSG00000250903	GMDS-AS1	0.432289	0.000103572	0.00085005	tRNA-Val-AAC-6-1	TGGGGGTGTAGCTCAGTGGTAG	-36.42	163	31	847	110	19	1	chr6	2359530	2359553
ENSG00000250903	GMDS-AS1	0.432289	0.000103572	0.00085005	tRNA-Lys-CTT-9-1	GCCCGACTACCTCAGTCGG	-31.24	153	350	1132	29	24	1	chr6	2466957	2466976
ENSG00000198929	NOS1AP	1.07411	1.52807e-16	7.67137e-15	tRNA-Gly-GCC-4-1	GCATAGGTGGTTCAGTGGTAGA	-34.16	162	194	307	79	29	1	chr1	162216188	162216209
ENSG00000198929	NOS1AP	1.07411	1.52807e-16	7.67137e-15	tRNA-Ala-AGC-6-1	AGGGGGTATAGCTCAGCGGTAG	-30.04	160	25	346	66	17	1	chr1	162320057	162320077
ENSG00000198929	NOS1AP	1.07411	1.52807e-16	7.67137e-15	tRNA-Glu-CTC-2-1	CCCTGGTGGTCTAGTGGTTAGG	-30.12	160	47	294	48	51	1	chr1	162318370	162318393
ENSG00000198929	NOS1AP	1.07411	1.52807e-16	7.67137e-15	tRNA-Pro-AGG-2-2	AGGCGGCTCGTTGGTCTAGGGG	-31.74	151	371	356	145	55	1	chr1	162195041	162195065
ENSG00000198929	NOS1AP	1.07411	1.52807e-16	7.67137e-15	tRNA-Pro-AGG-2-7	GTGTGGCTCGTTGGTCTAGGGG	-30.37	159	350	276	135	54	1	chr1	162238010	162238033
ENSG00000198929	NOS1AP	1.07411	1.52807e-16	7.67137e-15	tRNA-Lys-TTT-3-5	AAGTCCCTGTTCGGGCGGCA	-32.09	170	54	161	127	124	1	chr1	162271996	162272016
ENSG00000198929	NOS1AP	1.07411	1.52807e-16	7.67137e-15	tRNA-Pro-AGG-2-4	ATTCTCGCTTAGGGTGCGAGAG	-35.21	152	41	1414	90	23	1	chr1	162169043	162169065
ENSG00000198929	NOS1AP	1.07411	1.52807e-16	7.67137e-15	tRNA-Ile-TAT-1-1	CTCACCTGGAGCACTTTTTT	-30.51	169	1194	1094	114	33	1	chr1	162322254	162322275
ENSG00000198929	NOS1AP	1.07411	1.52807e-16	7.67137e-15	tRNA-Cys-GCA-12-1	GGGGGTATAGCTTAGGGGTAG	-31.18	154	178	5618	1446	1381	1	chr1	162144797	162144818
ENSG00000198929	NOS1AP	1.07411	1.52807e-16	7.67137e-15	tRNA-Arg-TCT-4-1	ACTTCTAATCCAGAGGTTCCG	-33.46	163	37	568	66	14	1	chr1	162139282	162139303
ENSG00000198929	NOS1AP	1.07411	1.52807e-16	7.67137e-15	tRNA-Lys-TTT-6-1	TGGGTAGCTCAGTCGGTAGAG	-34.97	157	32	1389	261	168	1	chr1	162177067	162177087
ENSG00000151468	CCDC3	1.06526	3.11487e-08	5.27118e-07	tRNA-Lys-CTT-2-1	CGGCTAGCTCAGTCGGTAGAGC	-33.7	154	26	1473	525	355	-1	chr10	13001449	13001472
ENSG00000151468	CCDC3	1.06526	3.11487e-08	5.27118e-07	tRNA-Lys-CTT-1-1	GGCGCCCGGCTAGCTCAG	-35.52	168	119	615	47		-1	chr10	12935819	12935837
ENSG00000151468	CCDC3	1.06526	3.11487e-08	5.27118e-07	tRNA-Val-AAC-6-1	TGGGGGTGTAGCTCAGTGGTAG	-32.72	163	31	847	110	19	-1	chr10	12896679	12896702
ENSG00000151468	CCDC3	1.06526	3.11487e-08	5.27118e-07	tRNA-Lys-CTT-2-5	GTGTCGCCCGGCTAGCTCAG	-30.99	157	74	894	53	4	-1	chr10	13073535	13073556
ENSG00000151468	CCDC3	1.06526	3.11487e-08	5.27118e-07	tRNA-Arg-CCG-2-1	GGGGATTGTGGGTTCGAGTCC	-30.69	159	52	371	66	26	-1	chr10	12910861	12910882
ENSG00000151468	CCDC3	1.06526	3.11487e-08	5.27118e-07	tRNA-Glu-TTC-2-2	ATTCCTGGTTTTCACCCAGGCG	-31.77	156	2000	21811	2111	1211	-1	chr10	12966415	12966437
ENSG00000151468	CCDC3	1.06526	3.11487e-08	5.27118e-07	tRNA-Ala-TGC-5-1	GGGGGTGTAGCTCAGTGGTAG	-30.72	174	347	9441	2201	1809	-1	chr10	12896680	12896702
ENSG00000088756	ARHGAP28	0.780773	1.57749e-11	4.37672e-10	tRNA-Glu-CTC-2-1	CCCTGGTGGTCTAGTGGTTAGG	-30.81	156	47	294	48	51	1	chr18	6729948	6729968
ENSG00000088756	ARHGAP28	0.780773	1.57749e-11	4.37672e-10	tRNA-Pro-AGG-2-7	GTGTGGCTCGTTGGTCTAGGGG	-34.31	155	350	276	135	54	1	chr18	6750946	6750970	chr18	6855360	6855383
ENSG00000088756	ARHGAP28	0.780773	1.57749e-11	4.37672e-10	tRNA-Cys-GCA-12-1	GGGGGTATAGCTTAGGGGTAG	-31	156	178	5618	1446	1381	1	chr18	6796373	6796392
ENSG00000088756	ARHGAP28	0.780773	1.57749e-11	4.37672e-10	tRNA-Lys-TTT-6-1	TGGGTAGCTCAGTCGGTAGAG	-33.07	162	32	1389	261	168	1	chr18	6855446	6855468
ENSG00000157214	STEAP2	1.32497	3.93129e-18	2.3494e-16	tRNA-Pro-AGG-2-7	GTGTGGCTCGTTGGTCTAGGGG	-33.68	158	350	276	135	54	1	chr7	90174671	90174693
ENSG00000157214	STEAP2	1.32497	3.93129e-18	2.3494e-16	tRNA-Lys-TTT-3-3	GCCCGGATAGCTCAGTCGGTAG	-34.38	152	1293	1017	200	78	1	chr7	90211761	90211782
ENSG00000070018	LRP6	1.0456	2.18681e-25	2.17452e-23	tRNA-Lys-CTT-1-1	GGCGCCCGGCTAGCTCAG	-31.4	150	119	615	47		-1	chr12	12177134	12177152	chr12	12248623	12248644
ENSG00000070018	LRP6	1.0456	2.18681e-25	2.17452e-23	tRNA-Val-AAC-2-1	TCATCACGTTCGCCTAACACG	-35.99	162	35	8286	131	58	-1	chr12	12220884	12220906
ENSG00000151240	DIP2C	0.406856	1.41443e-05	0.000142612	tRNA-Ala-AGC-6-1	AGGGGGTATAGCTCAGCGGTAG	-30.47	154	25	346	66	17	-1	chr10	301048	301069
ENSG00000151240	DIP2C	0.406856	1.41443e-05	0.000142612	tRNA-Glu-CTC-2-1	CCCTGGTGGTCTAGTGGTTAGG	-35.91	166	47	294	48	51	-1	chr10	548228	548249
ENSG00000151240	DIP2C	0.406856	1.41443e-05	0.000142612	tRNA-Pro-AGG-2-2	AGGCGGCTCGTTGGTCTAGGGG	-30.07	150	371	356	145	55	-1	chr10	392239	392262	chr10	582292	582313	chr10	511327	511350	chr10	308653	308674
ENSG00000151240	DIP2C	0.406856	1.41443e-05	0.000142612	tRNA-Pro-AGG-2-7	GTGTGGCTCGTTGGTCTAGGGG	-30.9	150	350	276	135	54	-1	chr10	308844	308865
ENSG00000151240	DIP2C	0.406856	1.41443e-05	0.000142612	tRNA-Lys-TTT-3-5	AAGTCCCTGTTCGGGCGGCA	-30.24	150	54	161	127	124	-1	chr10	681865	681885
ENSG00000151240	DIP2C	0.406856	1.41443e-05	0.000142612	tRNA-Ala-AGC-9-2	GGGGAATTAGCTCAGGCGG	-31.44	156	317	825	101	47	-1	chr10	655039	655058
ENSG00000151240	DIP2C	0.406856	1.41443e-05	0.000142612	tRNA-Pro-AGG-2-4	ATTCTCGCTTAGGGTGCGAGAG	-31.64	158	41	1414	90	23	-1	chr10	292834	292855
ENSG00000151240	DIP2C	0.406856	1.41443e-05	0.000142612	tRNA-Ala-AGC-8-1	GGGGGATTAGCTCAAATGGTAG	-31.09	155	153	741	232	168	-1	chr10	506371	506393
ENSG00000151240	DIP2C	0.406856	1.41443e-05	0.000142612	tRNA-Asn-GTT-1-1	TAACCGAAAGGTTGGTGGTTCG	-30.18	158	105	3856	356	257	-1	chr10	327033	327059
ENSG00000151240	DIP2C	0.406856	1.41443e-05	0.000142612	tRNA-Val-AAC-6-1	TGGGGGTGTAGCTCAGTGGTAG	-30.94	153	31	847	110	19	-1	chr10	323139	323164	chr10	322943	322968	chr10	388826	388850	chr10	323433	323458	chr10	323335	323360	chr10	323286	323311	chr10	322698	322723	chr10	321571	321596
ENSG00000151240	DIP2C	0.406856	1.41443e-05	0.000142612	tRNA-Leu-TAG-1-1	GCTCCAGTCTCTTCGGAGGCG	-32.45	150	26	1066	224	208	-1	chr10	551777	551798
ENSG00000151240	DIP2C	0.406856	1.41443e-05	0.000142612	tRNA-Glu-TTC-2-2	ATTCCTGGTTTTCACCCAGGCG	-31.6	154	2000	21811	2111	1211	-1	chr10	638740	638766
ENSG00000151240	DIP2C	0.406856	1.41443e-05	0.000142612	tRNA-Ala-TGC-5-1	GGGGGTGTAGCTCAGTGGTAG	-31.94	153	347	9441	2201	1809	-1	chr10	388827	388850
ENSG00000243137	PSG4	1.46503	4.26458e-15	1.84795e-13	tRNA-Pro-AGG-2-2	AGGCGGCTCGTTGGTCTAGGGG	-30.15	153	371	356	145	55	-1	chr19	43206323	43206348
ENSG00000078081	LAMP3	0.921304	6.38084e-06	6.91452e-05	tRNA-Lys-TTT-3-5	AAGTCCCTGTTCGGGCGGCA	-30.19	162	54	161	127	124	-1	chr3	183158708	183158728
ENSG00000078081	LAMP3	0.921304	6.38084e-06	6.91452e-05	tRNA-Cys-GCA-17-1	GGGGATATAGCTCAGGGGTAGA	-30.03	153	154	1817	992	1014	-1	chr3	183139451	183139473
ENSG00000095637	SORBS1	0.970062	7.74972e-10	1.69023e-08	tRNA-Ala-AGC-6-1	AGGGGGTATAGCTCAGCGGTAG	-30.42	150	25	346	66	17	-1	chr10	95535773	95535799
ENSG00000095637	SORBS1	0.970062	7.74972e-10	1.69023e-08	tRNA-Glu-CTC-2-1	CCCTGGTGGTCTAGTGGTTAGG	-32.57	167	47	294	48	51	-1	chr10	95317347	95317372
ENSG00000095637	SORBS1	0.970062	7.74972e-10	1.69023e-08	tRNA-Pro-AGG-2-2	AGGCGGCTCGTTGGTCTAGGGG	-34.15	152	371	356	145	55	-1	chr10	95424958	95424980
ENSG00000095637	SORBS1	0.970062	7.74972e-10	1.69023e-08	tRNA-Pro-AGG-2-7	GTGTGGCTCGTTGGTCTAGGGG	-30.86	150	350	276	135	54	-1	chr10	95405902	95405924	chr10	95504495	95504516
ENSG00000095637	SORBS1	0.970062	7.74972e-10	1.69023e-08	tRNA-Leu-TAG-2-1	GGTAGTGTGGCCGAGCGGTCTA	-33.68	172	134	321	60	28	-1	chr10	95384026	95384048
ENSG00000095637	SORBS1	0.970062	7.74972e-10	1.69023e-08	tRNA-Asn-GTT-26-1	TAACCGGAAGGTTGGTGGTTCG	-32.62	151	108	3640	336	255	-1	chr10	95326310	95326336
ENSG00000095637	SORBS1	0.970062	7.74972e-10	1.69023e-08	tRNA-Ile-AAT-9-1	AACGCCAAGGTCGTGGGTTCG	-32.37	150	28	431	40	22	-1	chr10	95516068	95516090
ENSG00000095637	SORBS1	0.970062	7.74972e-10	1.69023e-08	tRNA-Val-AAC-6-1	TGGGGGTGTAGCTCAGTGGTAG	-33.87	158	31	847	110	19	-1	chr10	95494212	95494237	chr10	95554381	95554400	chr10	95326609	95326632
ENSG00000095637	SORBS1	0.970062	7.74972e-10	1.69023e-08	tRNA-Leu-TAG-1-1	GCTCCAGTCTCTTCGGAGGCG	-30.71	155	26	1066	224	208	-1	chr10	95414360	95414381
ENSG00000095637	SORBS1	0.970062	7.74972e-10	1.69023e-08	tRNA-Arg-CCG-2-1	GGGGATTGTGGGTTCGAGTCC	-31.54	166	52	371	66	26	-1	chr10	95414724	95414746
ENSG00000095637	SORBS1	0.970062	7.74972e-10	1.69023e-08	tRNA-Ala-TGC-5-1	GGGGGTGTAGCTCAGTGGTAG	-33.56	158	347	9441	2201	1809	-1	chr10	95494213	95494237
ENSG00000111912	NCOA7	0.742295	1.56963e-07	2.34024e-06	tRNA-Cys-GCA-1-1	GGGGGCATAGCTCAGTGGTAG	-30.15	151	285	7647	1937	1626	1	chr6	125861690	125861711
ENSG00000111912	NCOA7	0.742295	1.56963e-07	2.34024e-06	tRNA-Cys-GCA-1-1	GGGGGCATAGCTCAGTGGTA	-30.15	151	2771	175	25	25	1	chr6	125861691	125861711
ENSG00000111912	NCOA7	0.742295	1.56963e-07	2.34024e-06	tRNA-Cys-GCA-1-1	GGGGGCATAGCTCAGTGGTAGA	-30.15	151	176	1998	956	923	1	chr6	125861689	125861711
ENSG00000111912	NCOA7	0.742295	1.56963e-07	2.34024e-06	tRNA-Lys-CTT-2-4	TGAGCCCGGCTAGCTCAG	-31.18	156	82	505	41		1	chr6	125833297	125833315
ENSG00000111912	NCOA7	0.742295	1.56963e-07	2.34024e-06	tRNA-Gln-CTG-4-1	CGAGTCTCGGTGGAACCTTTGT	-30.96	155	28	909	50	8	1	chr6	125922707	125922730
ENSG00000072201	LNX1	2.4843	1.27961e-20	9.25624e-19	tRNA-Cys-GCA-1-1	GGGGGCATAGCTCAGTGGTAG	-30.01	162	285	7647	1937	1626	-1	chr4	53542441	53542464
ENSG00000072201	LNX1	2.4843	1.27961e-20	9.25624e-19	tRNA-Cys-GCA-1-1	GGGGGCATAGCTCAGTGGTA	-30.01	159	2771	175	25	25	-1	chr4	53542441	53542463
ENSG00000072201	LNX1	2.4843	1.27961e-20	9.25624e-19	tRNA-Cys-GCA-1-1	GGGGGCATAGCTCAGTGGTAGA	-30.01	162	176	1998	956	923	-1	chr4	53542441	53542465
ENSG00000072201	LNX1	2.4843	1.27961e-20	9.25624e-19	tRNA-Ala-AGC-6-1	AGGGGGTATAGCTCAGCGGTAG	-31.22	155	25	346	66	17	-1	chr4	53542440	53542464
ENSG00000072201	LNX1	2.4843	1.27961e-20	9.25624e-19	tRNA-Lys-CTT-1-1	GGCGCCCGGCTAGCTCAG	-30.38	151	119	615	47		-1	chr4	53466784	53466803
ENSG00000072201	LNX1	2.4843	1.27961e-20	9.25624e-19	tRNA-Ile-AAT-9-1	AACGCCAAGGTCGTGGGTTCG	-32.84	162	28	431	40	22	-1	chr4	53583418	53583439
ENSG00000072201	LNX1	2.4843	1.27961e-20	9.25624e-19	tRNA-Val-AAC-6-1	TGGGGGTGTAGCTCAGTGGTAG	-32.38	157	31	847	110	19	-1	chr4	53582800	53582823
ENSG00000072201	LNX1	2.4843	1.27961e-20	9.25624e-19	tRNA-Arg-CCG-2-1	GGGGATTGTGGGTTCGAGTCC	-30.05	159	52	371	66	26	-1	chr4	53594978	53594999
ENSG00000072201	LNX1	2.4843	1.27961e-20	9.25624e-19	tRNA-Glu-TTC-14-1	CTAGGATTCGGCGCTTTCACCG	-32.5	161	53	26741	964	947	-1	chr4	53495673	53495698
ENSG00000129521	EGLN3	1.32904	1.7213e-16	8.55813e-15	tRNA-Cys-GCA-1-1	GGGGGCATAGCTCAGTGGTAG	-30.42	169	285	7647	1937	1626	-1	chr14	34384605	34384625
ENSG00000129521	EGLN3	1.32904	1.7213e-16	8.55813e-15	tRNA-Cys-GCA-1-1	GGGGGCATAGCTCAGTGGTA	-30.42	167	2771	175	25	25	-1	chr14	34384605	34384624
ENSG00000129521	EGLN3	1.32904	1.7213e-16	8.55813e-15	tRNA-Cys-GCA-1-1	GGGGGCATAGCTCAGTGGTAGA	-30.42	169	176	1998	956	923	-1	chr14	34384605	34384626
ENSG00000129521	EGLN3	1.32904	1.7213e-16	8.55813e-15	tRNA-Glu-CTC-2-1	CCCTGGTGGTCTAGTGGTTAGG	-33.34	156	47	294	48	51	-1	chr14	34052552	34052574
ENSG00000129521	EGLN3	1.32904	1.7213e-16	8.55813e-15	tRNA-Pro-AGG-2-2	AGGCGGCTCGTTGGTCTAGGGG	-31.19	153	371	356	145	55	-1	chr14	33984488	33984510
ENSG00000129521	EGLN3	1.32904	1.7213e-16	8.55813e-15	tRNA-Gly-GCC-2-3	GCATTGGTGGTTCAGTGGTAG	-30.46	177	570	1393	122	32	-1	chr14	34271767	34271788
ENSG00000129521	EGLN3	1.32904	1.7213e-16	8.55813e-15	tRNA-Lys-CTT-1-1	GGCGCCCGGCTAGCTCAG	-30.38	151	119	615	47		-1	chr14	34150512	34150531
ENSG00000129521	EGLN3	1.32904	1.7213e-16	8.55813e-15	tRNA-Pro-AGG-2-4	ATTCTCGCTTAGGGTGCGAGAG	-31.94	152	41	1414	90	23	-1	chr14	34060030	34060052
ENSG00000129521	EGLN3	1.32904	1.7213e-16	8.55813e-15	tRNA-Lys-TTT-3-3	GCCCGGATAGCTCAGTCGGTAG	-30.43	160	1293	1017	200	78	-1	chr14	33931191	33931212
ENSG00000129521	EGLN3	1.32904	1.7213e-16	8.55813e-15	tRNA-Pro-CGG-1-3	ATTCTCGCTTCGGGTGCGAGAG	-38.94	160	43	1537	97	27	-1	chr14	34060030	34060052
ENSG00000129521	EGLN3	1.32904	1.7213e-16	8.55813e-15	tRNA-Val-AAC-6-1	TGGGGGTGTAGCTCAGTGGTAG	-31.14	155	31	847	110	19	-1	chr14	34046711	34046734
ENSG00000129521	EGLN3	1.32904	1.7213e-16	8.55813e-15	tRNA-Val-AAC-2-1	GTGTAGTGGTCATCACGTTCG	-30.22	164	57	472	73	23	-1	chr14	33979641	33979665
ENSG00000129521	EGLN3	1.32904	1.7213e-16	8.55813e-15	tRNA-Gln-CTG-3-1	ACTCTGGACTCTGAATCCAGCG	-30.28	155	31	633	45		-1	chr14	34345713	34345736
ENSG00000129521	EGLN3	1.32904	1.7213e-16	8.55813e-15	tRNA-Gln-CTG-7-1	ACTCTGGACTCTGAATCCAGCC	-30.32	155	31	570	44		-1	chr14	34345713	34345736
ENSG00000129521	EGLN3	1.32904	1.7213e-16	8.55813e-15	tRNA-Arg-CCG-2-1	GGGGATTGTGGGTTCGAGTCC	-30.8	151	52	371	66	26	-1	chr14	34324015	34324036
ENSG00000129521	EGLN3	1.32904	1.7213e-16	8.55813e-15	tRNA-Trp-CCA-2-1	GACCTCGTGGCGCAATGGTAGC	-32.66	162	38	1666	361	317	-1	chr14	34248285	34248309
ENSG00000039560	RAI14	0.575303	9.31021e-07	1.20151e-05	tRNA-Cys-GCA-17-1	GGGGATATAGCTCAGGGGTAGA	-33.48	172	154	1817	992	1014	1	chr5	34771731	34771753
ENSG00000039560	RAI14	0.575303	9.31021e-07	1.20151e-05	tRNA-Leu-TAG-1-1	GCTCCAGTCTCTTCGGAGGCG	-30.16	161	26	1066	224	208	1	chr5	34821086	34821108
ENSG00000039560	RAI14	0.575303	9.31021e-07	1.20151e-05	tRNA-Lys-TTT-6-1	TGGGTAGCTCAGTCGGTAGAG	-31.21	155	32	1389	261	168	1	chr5	34694661	34694682
ENSG00000039560	RAI14	0.575303	9.31021e-07	1.20151e-05	tRNA-Glu-TTC-2-2	ATTCCTGGTTTTCACCCAGGCG	-32.37	162	2000	21811	2111	1211	1	chr5	34760395	34760417	chr5	34710673	34710694
ENSG00000133107	TRPC4	3.34388	7.11748e-26	7.40382e-24	tRNA-Gly-GCC-4-1	GCATAGGTGGTTCAGTGGTAGA	-33.77	170	194	307	79	29	-1	chr13	37683609	37683631	chr13	37853103	37853128
ENSG00000133107	TRPC4	3.34388	7.11748e-26	7.40382e-24	tRNA-Cys-GCA-11-1	GGGGGTATAGCTTAGCGGTAG	-32.8	167	195	7096	1789	1621	-1	chr13	37838351	37838372
ENSG00000133107	TRPC4	3.34388	7.11748e-26	7.40382e-24	tRNA-Lys-TTT-3-3	GCCCGGATAGCTCAGTCGGTAG	-30.31	150	1293	1017	200	78	-1	chr13	37705770	37705794
ENSG00000269190	FBXO17	1.06283	1.3752e-13	5.11744e-12	tRNA-Pro-AGG-2-2	TAGGGGTATGATTCTCGCTTAG	-30.9	168	60	804	454	109	-1	chr19	38957698	38957720
ENSG00000269190	FBXO17	1.06283	1.3752e-13	5.11744e-12	tRNA-Pro-TGG-3-2	CTAGGGGTATGATTCTCGCTTT	-32.1	172	30	692	286	62	-1	chr19	38957697	38957719
ENSG00000269190	FBXO17	1.06283	1.3752e-13	5.11744e-12	tRNA-Lys-CTT-2-5	GTGTCGCCCGGCTAGCTCAG	-34.82	150	74	894	53	4	-1	chr19	38945133	38945153
ENSG00000269190	FBXO17	1.06283	1.3752e-13	5.11744e-12	tRNA-Arg-CCG-2-1	GGGGATTGTGGGTTCGAGTCC	-30.7	155	52	371	66	26	-1	chr19	38967832	38967853
ENSG00000204837	FGF7P3	1.477	7.56596e-06	8.05132e-05	tRNA-Cys-GCA-1-1	GGGGGCATAGCTCAGTGGTAG	-33.36	150	285	7647	1937	1626	-1	chr9	39856017	39856041
ENSG00000204837	FGF7P3	1.477	7.56596e-06	8.05132e-05	tRNA-Cys-GCA-1-1	GGGGGCATAGCTCAGTGGTAGA	-34.46	155	176	1998	956	923	-1	chr9	39856017	39856042
ENSG00000204837	FGF7P3	1.477	7.56596e-06	8.05132e-05	tRNA-Lys-CTT-1-1	GGCGCCCGGCTAGCTCAG	-33.71	150	119	615	47		-1	chr9	39825117	39825138
ENSG00000204837	FGF7P3	1.477	7.56596e-06	8.05132e-05	tRNA-Cys-GCA-17-1	GGGGATATAGCTCAGGGGTAGA	-32.8	151	154	1817	992	1014	-1	chr9	39856017	39856042
ENSG00000204837	FGF7P3	1.477	7.56596e-06	8.05132e-05	tRNA-Ile-AAT-9-1	AACGCCAAGGTCGTGGGTTCG	-30.82	167	28	431	40	22	-1	chr9	39845564	39845585
ENSG00000204837	FGF7P3	1.477	7.56596e-06	8.05132e-05	tRNA-Val-AAC-6-1	TGGGGGTGTAGCTCAGTGGTAG	-30.82	157	31	847	110	19	-1	chr9	39983192	39983215
ENSG00000204837	FGF7P3	1.477	7.56596e-06	8.05132e-05	tRNA-Trp-CCA-3-2	GACCTCGTGGCGCAACGGTAGC	-31.51	150	38	1733	369	325	-1	chr9	39830586	39830614
ENSG00000204837	FGF7P3	1.477	7.56596e-06	8.05132e-05	tRNA-Gln-CTG-7-1	ACTCTGGACTCTGAATCCAGCC	-30.59	157	31	570	44		-1	chr9	39874368	39874389
ENSG00000204837	FGF7P3	1.477	7.56596e-06	8.05132e-05	tRNA-Arg-CCG-2-1	GGGGATTGTGGGTTCGAGTCC	-32.49	157	52	371	66	26	-1	chr9	40084965	40084986	chr9	39828657	39828683
ENSG00000204837	FGF7P3	1.477	7.56596e-06	8.05132e-05	tRNA-Ile-AAT-6-1	TAACGCTAAGGTCGCGGGTTCG	-30.91	160	230	655	126	34	-1	chr9	39845563	39845585
ENSG00000198756	COLGALT2	0.832681	1.10452e-06	1.40729e-05	tRNA-Pro-AGG-2-2	AGGCGGCTCGTTGGTCTAGGGG	-30.44	151	371	356	145	55	-1	chr1	184037424	184037448
ENSG00000198756	COLGALT2	0.832681	1.10452e-06	1.40729e-05	tRNA-Pro-AGG-2-7	GTGTGGCTCGTTGGTCTAGGGG	-31.05	152	350	276	135	54	-1	chr1	183997656	183997678
ENSG00000198756	COLGALT2	0.832681	1.10452e-06	1.40729e-05	tRNA-Cys-GCA-17-1	GGGGATATAGCTCAGGGGTAGA	-33.7	159	154	1817	992	1014	-1	chr1	184024736	184024758
ENSG00000274137	MYOM2	5.07393	5.68292e-164	1.70942e-160	tRNA-Pro-AGG-2-7	GTGTGGCTCGTTGGTCTAGGGG	-30.76	164	350	276	135	54	1	CHR_HSCHR8_8_CTG1	2159655	2159677
ENSG00000274137	MYOM2	5.07393	5.68292e-164	1.70942e-160	tRNA-Lys-TTT-3-5	AAGTCCCTGTTCGGGCGGCA	-34.11	154	54	161	127	124	1	CHR_HSCHR8_8_CTG1	2119106	2119126
ENSG00000274137	MYOM2	5.07393	5.68292e-164	1.70942e-160	tRNA-Leu-TAG-2-1	GGTAGTGTGGCCGAGCGGTCTA	-32.8	151	134	321	60	28	1	CHR_HSCHR8_8_CTG1	2155366	2155388
ENSG00000274137	MYOM2	5.07393	5.68292e-164	1.70942e-160	tRNA-Gln-CTG-3-1	ACTCTGGACTCTGAATCCAGCG	-33.84	159	31	633	45		1	CHR_HSCHR8_8_CTG1	2073490	2073513	CHR_HSCHR8_8_CTG1	2052568	2052591
ENSG00000274137	MYOM2	5.07393	5.68292e-164	1.70942e-160	tRNA-Gln-CTG-7-1	ACTCTGGACTCTGAATCCAGCC	-33.88	159	31	570	44		1	CHR_HSCHR8_8_CTG1	2073490	2073513	CHR_HSCHR8_8_CTG1	2052568	2052591
ENSG00000212766	EWSAT1	1.34806	0.000231102	0.00172388	tRNA-Pro-AGG-2-2	AGGCGGCTCGTTGGTCTAGGGG	-33.38	154	371	356	145	55	1	chr15	69089925	69089946
ENSG00000212766	EWSAT1	1.34806	0.000231102	0.00172388	tRNA-Lys-TTT-3-5	AAGTCCCTGTTCGGGCGGCA	-30.77	152	54	161	127	124	1	chr15	69093426	69093445
ENSG00000121310	ECHDC2	0.560648	4.87749e-08	7.9814e-07	tRNA-Ala-AGC-6-1	GGGGGTATAGCTCAGCGGTAGA	-30.36	171	174	2306	1174	1099	-1	chr1	52920174	52920198
ENSG00000121310	ECHDC2	0.560648	4.87749e-08	7.9814e-07	tRNA-Ala-AGC-8-1	GGGGGATTAGCTCAAATGGTAG	-30.63	164	153	741	232	168	-1	chr1	52917321	52917343
ENSG00000121310	ECHDC2	0.560648	4.87749e-08	7.9814e-07	tRNA-Arg-CCG-2-1	GGGGATTGTGGGTTCGAGTCC	-33.2	153	52	371	66	26	-1	chr1	52921440	52921460
ENSG00000226826	HLA-DPB1	1.65101	7.84655e-08	1.23627e-06	tRNA-Arg-CCG-2-1	GGGGATTGTGGGTTCGAGTCC	-30.28	155	52	371	66	26	1	CHR_HSCHR6_MHC_SSTO_CTG1	33224962	33224983
ENSG00000140564	FURIN	0.780164	8.57525e-10	1.85794e-08	tRNA-Glu-CTC-2-1	CCCTGGTGGTCTAGTGGTTAGG	-32.74	172	47	294	48	51	1	chr15	90882475	90882496
ENSG00000140564	FURIN	0.780164	8.57525e-10	1.85794e-08	tRNA-Gly-GCC-2-3	GCATTGGTGGTTCAGTGGTAG	-30.35	179	570	1393	122	32	1	chr15	90879739	90879760
ENSG00000053254	FOXN3	0.529552	1.64456e-06	2.02187e-05	tRNA-Ser-AGA-2-6	GTAGTCGTGGCCGAGTGGTTAA	-30.93	164	683	712	323	90	-1	chr14	89575806	89575828
ENSG00000053254	FOXN3	0.529552	1.64456e-06	2.02187e-05	tRNA-Glu-CTC-2-1	CCCTGGTGGTCTAGTGGTTAGG	-32.66	160	47	294	48	51	-1	chr14	89267339	89267361
ENSG00000053254	FOXN3	0.529552	1.64456e-06	2.02187e-05	tRNA-Pro-AGG-2-2	AGGCGGCTCGTTGGTCTAGGGG	-30.4	166	371	356	145	55	-1	chr14	89609902	89609923
ENSG00000053254	FOXN3	0.529552	1.64456e-06	2.02187e-05	tRNA-Lys-CTT-1-1	GGCGCCCGGCTAGCTCAG	-32.17	152	119	615	47		-1	chr14	89221976	89221994	chr14	89490100	89490118
ENSG00000053254	FOXN3	0.529552	1.64456e-06	2.02187e-05	tRNA-Lys-TTT-3-5	AAGTCCCTGTTCGGGCGGCA	-30.15	166	54	161	127	124	-1	chr14	89249668	89249688
ENSG00000053254	FOXN3	0.529552	1.64456e-06	2.02187e-05	tRNA-Leu-TAG-2-1	GGTAGTGTGGCCGAGCGGTCTA	-33.64	161	134	321	60	28	-1	chr14	89243079	89243102
ENSG00000053254	FOXN3	0.529552	1.64456e-06	2.02187e-05	tRNA-Gly-CCC-3-1	TTCAATGGTAGAATTCTCGCC	-31.74	158	25	607	27	23	-1	chr14	89336352	89336374
ENSG00000053254	FOXN3	0.529552	1.64456e-06	2.02187e-05	tRNA-Ala-AGC-4-1	GGGGATGTAGCTCAGTGGTAG	-34.43	170	299	7727	1919	1534	-1	chr14	89179508	89179529
ENSG00000053254	FOXN3	0.529552	1.64456e-06	2.02187e-05	tRNA-Val-AAC-6-1	TGGGGGTGTAGCTCAGTGGTAG	-30.44	150	31	847	110	19	-1	chr14	89418558	89418581	chr14	89179507	89179529	chr14	89329374	89329394	chr14	89328175	89328199
ENSG00000053254	FOXN3	0.529552	1.64456e-06	2.02187e-05	tRNA-Ile-TAT-1-1	CCTCACCTGGAGCACTTTTT	-30.45	165	479	787	70	44	-1	chr14	89533344	89533367
ENSG00000053254	FOXN3	0.529552	1.64456e-06	2.02187e-05	tRNA-Ala-TGC-5-1	GGGGGTGTAGCTCAGTGGTAG	-34.16	154	347	9441	2201	1809	-1	chr14	89329375	89329394	chr14	89179508	89179529
ENSG00000065413	ANKRD44	0.939926	9.43373e-08	1.46966e-06	tRNA-Pro-AGG-2-7	GTGTGGCTCGTTGGTCTAGGGG	-30.88	157	350	276	135	54	-1	chr2	197024429	197024452
ENSG00000065413	ANKRD44	0.939926	9.43373e-08	1.46966e-06	tRNA-Lys-CTT-2-5	GTGTCGCCCGGCTAGCTCAG	-30.01	160	74	894	53	4	-1	chr2	197252440	197252463
ENSG00000196437	ZNF569	0.787009	3.3501e-07	4.70892e-06	tRNA-Leu-TAG-2-1	GGTAGTGTGGCCGAGCGGTCTA	-33.18	172	134	321	60	28	-1	chr19	37467976	37467998
ENSG00000196437	ZNF569	0.787009	3.3501e-07	4.70892e-06	tRNA-Val-AAC-6-1	TGGGGGTGTAGCTCAGTGGTAG	-30.63	152	31	847	110	19	-1	chr19	37455644	37455666
ENSG00000189339	SLC35E2B	0.553844	2.57589e-08	4.41287e-07	tRNA-Cys-GCA-1-1	GGGGGCATAGCTCAGTGGTAG	-30.74	158	285	7647	1937	1626	-1	chr1	1684067	1684088
ENSG00000189339	SLC35E2B	0.553844	2.57589e-08	4.41287e-07	tRNA-Cys-GCA-1-1	GGGGGCATAGCTCAGTGGTA	-30.62	158	2771	175	25	25	-1	chr1	1684067	1684087
ENSG00000189339	SLC35E2B	0.553844	2.57589e-08	4.41287e-07	tRNA-Cys-GCA-1-1	GGGGGCATAGCTCAGTGGTAGA	-30.74	158	176	1998	956	923	-1	chr1	1684067	1684089
ENSG00000189339	SLC35E2B	0.553844	2.57589e-08	4.41287e-07	tRNA-Lys-TTT-3-5	AAGTCCCTGTTCGGGCGGCA	-31.29	154	54	161	127	124	-1	chr1	1671182	1671202
ENSG00000189339	SLC35E2B	0.553844	2.57589e-08	4.41287e-07	tRNA-Val-AAC-6-1	TGGGGGTGTAGCTCAGTGGTAG	-31.86	158	31	847	110	19	-1	chr1	1678985	1679006
ENSG00000120594	PLXDC2	0.62367	7.86849e-08	1.23918e-06	tRNA-Leu-TAG-2-1	GGTAGTGTGGCCGAGCGGTCTA	-30.85	150	134	321	60	28	1	chr10	20087924	20087945
ENSG00000120594	PLXDC2	0.62367	7.86849e-08	1.23918e-06	tRNA-Val-AAC-6-1	TGGGGGTGTAGCTCAGTGGTAG	-30.54	167	31	847	110	19	1	chr10	19830177	19830199
ENSG00000120594	PLXDC2	0.62367	7.86849e-08	1.23918e-06	tRNA-Leu-TAG-1-1	GCTCCAGTCTCTTCGGAGGCG	-35.05	163	26	1066	224	208	1	chr10	20209198	20209218	chr10	20259785	20259806
ENSG00000120594	PLXDC2	0.62367	7.86849e-08	1.23918e-06	tRNA-Ala-TGC-5-1	GGGGGTGTAGCTCAGTGGTAG	-30.94	162	347	9441	2201	1809	1	chr10	19830177	19830198
ENSG00000111424	VDR	1.09031	1.00929e-07	1.5609e-06	tRNA-Cys-GCA-1-1	GGGGGCATAGCTCAGTGGTAG	-30.41	163	285	7647	1937	1626	-1	chr12	47927411	47927432
ENSG00000111424	VDR	1.09031	1.00929e-07	1.5609e-06	tRNA-Cys-GCA-1-1	GGGGGCATAGCTCAGTGGTAGA	-30.64	163	176	1998	956	923	-1	chr12	47927411	47927433
ENSG00000111424	VDR	1.09031	1.00929e-07	1.5609e-06	tRNA-Glu-CTC-2-1	CCCTGGTGGTCTAGTGGTTAGG	-30.87	174	47	294	48	51	-1	chr12	47844166	47844188
ENSG00000111424	VDR	1.09031	1.00929e-07	1.5609e-06	tRNA-Leu-TAG-2-1	GGTAGTGTGGCCGAGCGGTCTA	-31.35	155	134	321	60	28	-1	chr12	47901659	47901683
ENSG00000111424	VDR	1.09031	1.00929e-07	1.5609e-06	tRNA-Ala-AGC-6-1	GGGGGTATAGCTCAGCGGTAGA	-30.15	150	174	2306	1174	1099	-1	chr12	47927411	47927434
ENSG00000111424	VDR	1.09031	1.00929e-07	1.5609e-06	tRNA-Leu-TAG-1-1	GCTCCAGTCTCTTCGGAGGCG	-31.22	159	26	1066	224	208	-1	chr12	47882824	47882845
ENSG00000242715	CCDC169	0.810589	1.70322e-12	5.43106e-11	tRNA-Gly-GCC-4-1	GCATAGGTGGTTCAGTGGTAGA	-32.01	160	194	307	79	29	-1	chr13	36256924	36256946
ENSG00000242715	CCDC169	0.810589	1.70322e-12	5.43106e-11	tRNA-Leu-TAG-2-1	GGTAGTGTGGCCGAGCGGTCTA	-31.24	151	134	321	60	28	-1	chr13	36293445	36293471
ENSG00000242715	CCDC169	0.810589	1.70322e-12	5.43106e-11	tRNA-Lys-TTT-6-1	TGGGTAGCTCAGTCGGTAGAG	-31.68	179	32	1389	261	168	-1	chr13	36292979	36293000
ENSG00000282958	HNRNPR	0.438754	7.76957e-05	0.000658489	tRNA-Lys-CTT-2-5	GTGTCGCCCGGCTAGCTCAG	-30.58	160	74	894	53	4	-1	CHR_HSCHR1_4_CTG3	23333358	23333381
ENSG00000069424	KCNAB2	0.613114	0.00041478	0.00289536	tRNA-Gln-TTG-3-1	CACTCTGGACTTTGAATCCAG	-33.01	175	229	3435	143	106	1	chr1	6007019	6007040
ENSG00000069424	KCNAB2	0.613114	0.00041478	0.00289536	tRNA-Glu-CTC-2-1	CCCTGGTGGTCTAGTGGTTAGG	-32.24	155	47	294	48	51	1	chr1	6082478	6082501	chr1	6044520	6044544
ENSG00000069424	KCNAB2	0.613114	0.00041478	0.00289536	tRNA-Lys-CTT-1-1	GGCGCCCGGCTAGCTCAG	-33.93	171	119	615	47		1	chr1	6074670	6074688
ENSG00000069424	KCNAB2	0.613114	0.00041478	0.00289536	tRNA-Ala-AGC-2-2	GGGGGTGTAGCTCAGTGG	-30.98	151	2859	967	213	120	1	chr1	6045854	6045872
ENSG00000069424	KCNAB2	0.613114	0.00041478	0.00289536	tRNA-Val-AAC-6-1	TGGGGGTGTAGCTCAGTGGTAG	-33.93	150	31	847	110	19	1	chr1	6082139	6082161	chr1	6099697	6099719	chr1	6099982	6100003	chr1	6045852	6045873	chr1	6034607	6034626
ENSG00000069424	KCNAB2	0.613114	0.00041478	0.00289536	tRNA-Gln-CTG-3-1	ACTCTGGACTCTGAATCCAGCG	-35.78	184	31	633	45		1	chr1	6007017	6007039
ENSG00000069424	KCNAB2	0.613114	0.00041478	0.00289536	tRNA-Gln-CTG-7-1	ACTCTGGACTCTGAATCCAGCC	-37.72	184	31	570	44		1	chr1	6007017	6007039
ENSG00000069424	KCNAB2	0.613114	0.00041478	0.00289536	tRNA-Ala-TGC-5-1	GGGGGTGTAGCTCAGTGGTAG	-31.7	157	347	9441	2201	1809	1	chr1	6063996	6064021	chr1	6045852	6045872
ENSG00000240350		1.23138	1.35001e-08	2.42438e-07	tRNA-Gly-GCC-4-1	GCATAGGTGGTTCAGTGGTAGA	-30.71	156	194	307	79	29	1	chr2	111531957	111531979
ENSG00000240350		1.23138	1.35001e-08	2.42438e-07	tRNA-Cys-GCA-17-1	GGGGATATAGCTCAGGGGTAGA	-33.37	171	154	1817	992	1014	1	chr2	111538552	111538577
ENSG00000240350		1.23138	1.35001e-08	2.42438e-07	tRNA-Cys-GCA-12-1	GGGGGTATAGCTTAGGGGTAG	-31.36	150	178	5618	1446	1381	1	chr2	111538553	111538577
ENSG00000081913	PHLPP1	0.864811	2.43453e-18	1.46951e-16	tRNA-Glu-CTC-2-1	CCCTGGTGGTCTAGTGGTTAGG	-31.14	155	47	294	48	51	1	chr18	62756309	62756332
ENSG00000081913	PHLPP1	0.864811	2.43453e-18	1.46951e-16	tRNA-Pro-AGG-2-7	GTGTGGCTCGTTGGTCTAGGGG	-32.89	150	350	276	135	54	1	chr18	62945407	62945428
ENSG00000081913	PHLPP1	0.864811	2.43453e-18	1.46951e-16	tRNA-Lys-TTT-3-3	GCCCGGATAGCTCAGTCGGTAG	-35.93	150	1293	1017	200	78	1	chr18	62798731	62798753
ENSG00000081913	PHLPP1	0.864811	2.43453e-18	1.46951e-16	tRNA-Lys-CTT-2-5	GTGTCGCCCGGCTAGCTCAG	-30.01	160	74	894	53	4	1	chr18	62766021	62766044
ENSG00000173114	LRRN3	0.779944	3.84483e-06	4.35876e-05	tRNA-Ala-AGC-9-2	GGGGAATTAGCTCAGGCGG	-32.08	153	317	825	101	47	1	chr7	111123651	111123670
ENSG00000163618	CADPS	3.26071	1.70083e-72	8.41001e-70	tRNA-Cys-GCA-1-1	GGGGGCATAGCTCAGTGGTAG	-34.41	161	285	7647	1937	1626	-1	chr3	62768919	62768942
ENSG00000163618	CADPS	3.26071	1.70083e-72	8.41001e-70	tRNA-Cys-GCA-1-1	GGGGGCATAGCTCAGTGGTA	-31.29	160	2771	175	25	25	-1	chr3	62768919	62768941
ENSG00000163618	CADPS	3.26071	1.70083e-72	8.41001e-70	tRNA-Cys-GCA-1-1	GGGGGCATAGCTCAGTGGTAGA	-36.19	166	176	1998	956	923	-1	chr3	62768919	62768943
ENSG00000163618	CADPS	3.26071	1.70083e-72	8.41001e-70	tRNA-Ala-AGC-6-1	AGGGGGTATAGCTCAGCGGTAG	-33.7	154	25	346	66	17	-1	chr3	62768918	62768942
ENSG00000163618	CADPS	3.26071	1.70083e-72	8.41001e-70	tRNA-Ala-AGC-6-1	GGGGGTATAGCTCAGCGGTAGA	-36.28	154	174	2306	1174	1099	-1	chr3	62768919	62768943
ENSG00000163618	CADPS	3.26071	1.70083e-72	8.41001e-70	tRNA-Pro-AGG-2-7	GTGTGGCTCGTTGGTCTAGGGG	-35.7	155	350	276	135	54	-1	chr3	62482032	62482053	chr3	62538306	62538329
ENSG00000163618	CADPS	3.26071	1.70083e-72	8.41001e-70	tRNA-Ala-AGC-4-1	GGGGATGTAGCTCAGTGGTAG	-31.91	165	299	7727	1919	1534	-1	chr3	62456684	62456704
ENSG00000163618	CADPS	3.26071	1.70083e-72	8.41001e-70	tRNA-Val-AAC-6-1	TGGGGGTGTAGCTCAGTGGTAG	-30.28	159	31	847	110	19	-1	chr3	62685852	62685875
ENSG00000163618	CADPS	3.26071	1.70083e-72	8.41001e-70	tRNA-Cys-GCA-12-1	GGGGGTATAGCTTAGGGGTAG	-31.04	159	178	5618	1446	1381	-1	chr3	62405275	62405296
ENSG00000163618	CADPS	3.26071	1.70083e-72	8.41001e-70	tRNA-Ala-TGC-5-1	GGGGGTGTAGCTCAGTGGTAG	-30.79	160	347	9441	2201	1809	-1	chr3	62624783	62624805
ENSG00000097021	ACOT7	0.951839	2.60304e-09	5.26089e-08	tRNA-Pro-AGG-2-2	AGGCGGCTCGTTGGTCTAGGGG	-31.88	159	371	356	145	55	-1	chr1	6305353	6305375	chr1	6305177	6305199	chr1	6305050	6305072	chr1	6305001	6305023	chr1	6305099	6305122
ENSG00000097021	ACOT7	0.951839	2.60304e-09	5.26089e-08	tRNA-Pro-AGG-2-7	GTGTGGCTCGTTGGTCTAGGGG	-35.72	163	350	276	135	54	-1	chr1	6330957	6330982
ENSG00000097021	ACOT7	0.951839	2.60304e-09	5.26089e-08	tRNA-Lys-TTT-3-5	AAGTCCCTGTTCGGGCGGCA	-35.77	158	54	161	127	124	-1	chr1	6276737	6276757
ENSG00000097021	ACOT7	0.951839	2.60304e-09	5.26089e-08	tRNA-Ile-AAT-9-1	AACGCCAAGGTCGTGGGTTCG	-30.71	153	28	431	40	22	-1	chr1	6287285	6287305
ENSG00000097021	ACOT7	0.951839	2.60304e-09	5.26089e-08	tRNA-Lys-TTT-3-3	GCCCGGATAGCTCAGTCGGTAG	-31.35	163	1293	1017	200	78	-1	chr1	6386494	6386517
ENSG00000097021	ACOT7	0.951839	2.60304e-09	5.26089e-08	tRNA-Glu-TTC-2-2	ATTCCTGGTTTTCACCCAGGCG	-34.28	155	2000	21811	2111	1211	-1	chr1	6313965	6313988
ENSG00000097021	ACOT7	0.951839	2.60304e-09	5.26089e-08	tRNA-Val-CAC-2-1	GCTTCTGTAGTGTAGTGGTTAT	-30.88	155	1019	556	30	24	-1	chr1	6332528	6332552
ENSG00000249738		1.28886	2.4149e-18	1.4601e-16	tRNA-Lys-CTT-2-4	TGAGCCCGGCTAGCTCAG	-34.45	156	82	505	41		1	chr5	159706047	159706065
ENSG00000249738		1.28886	2.4149e-18	1.4601e-16	tRNA-Glu-CTC-2-1	CCCTGGTGGTCTAGTGGTTAGG	-30.46	150	47	294	48	51	1	chr5	159490007	159490028	chr5	159400221	159400242
ENSG00000249738		1.28886	2.4149e-18	1.4601e-16	tRNA-Ala-AGC-4-1	GGGGATGTAGCTCAGTGGTAG	-33.62	159	299	7727	1919	1534	1	chr5	159411086	159411107
ENSG00000249738		1.28886	2.4149e-18	1.4601e-16	tRNA-Val-AAC-6-1	TGGGGGTGTAGCTCAGTGGTAG	-31.56	168	31	847	110	19	1	chr5	159327575	159327597
ENSG00000249738		1.28886	2.4149e-18	1.4601e-16	tRNA-Cys-GCA-1-1	GGGGGCATAGCTCAGTGGTAGA	-31.05	150	176	1998	956	923	1	chr5	159572021	159572043	chr5	159510506	159510527
ENSG00000249738		1.28886	2.4149e-18	1.4601e-16	tRNA-Gln-CTG-3-1	ACTCTGGACTCTGAATCCAGCG	-30.27	160	31	633	45		1	chr5	159437687	159437709	chr5	159617547	159617569
ENSG00000249738		1.28886	2.4149e-18	1.4601e-16	tRNA-Gln-CTG-7-1	ACTCTGGACTCTGAATCCAGCC	-30.31	160	31	570	44		1	chr5	159437687	159437709	chr5	159617547	159617569
ENSG00000249738		1.28886	2.4149e-18	1.4601e-16	tRNA-Val-AAC-2-1	TCATCACGTTCGCCTAACACG	-30.32	158	35	8286	131	58	1	chr5	159384304	159384326
ENSG00000116667	C1orf21	1.0011	8.6929e-11	2.18814e-09	tRNA-Leu-TAG-2-1	GGTAGTGTGGCCGAGCGGTCTA	-32.93	155	134	321	60	28	1	chr1	184402142	184402164
ENSG00000116667	C1orf21	1.0011	8.6929e-11	2.18814e-09	tRNA-Val-AAC-6-1	TGGGGGTGTAGCTCAGTGGTAG	-30.02	154	31	847	110	19	1	chr1	184417749	184417773	chr1	184428999	184429020
ENSG00000116667	C1orf21	1.0011	8.6929e-11	2.18814e-09	tRNA-Leu-TAG-1-1	GCTCCAGTCTCTTCGGAGGCG	-33.06	171	26	1066	224	208	1	chr1	184569225	184569246
ENSG00000116667	C1orf21	1.0011	8.6929e-11	2.18814e-09	tRNA-Lys-CTT-2-5	GTGTCGCCCGGCTAGCTCAG	-31.73	162	74	894	53	4	1	chr1	184463044	184463065
ENSG00000259511	UBE2Q2L	0.716829	1.93651e-05	0.00018974	tRNA-Pro-AGG-2-2	AGGCGGCTCGTTGGTCTAGGGG	-30.9	159	371	356	145	55	1	chr15	84172556	84172579
ENSG00000120885	CLU	2.26319	1.64033e-39	3.13277e-37	tRNA-Cys-GCA-1-1	GGGGGCATAGCTCAGTGGTAG	-31.24	150	285	7647	1937	1626	-1	chr8	27599764	27599787
ENSG00000120885	CLU	2.26319	1.64033e-39	3.13277e-37	tRNA-Cys-GCA-1-1	GGGGGCATAGCTCAGTGGTAGA	-32.22	150	176	1998	956	923	-1	chr8	27599764	27599788
ENSG00000120885	CLU	2.26319	1.64033e-39	3.13277e-37	tRNA-Glu-CTC-2-1	CCCTGGTGGTCTAGTGGTTAGG	-33.67	154	47	294	48	51	-1	chr8	27605402	27605424
ENSG00000120885	CLU	2.26319	1.64033e-39	3.13277e-37	tRNA-Cys-GCA-17-1	GGGGATATAGCTCAGGGGTAGA	-32.46	151	154	1817	992	1014	-1	chr8	27604149	27604171
ENSG00000153234	NR4A2	0.81189	0.000344343	0.00245059	tRNA-Pro-AGG-2-2	AGGCGGCTCGTTGGTCTAGGGG	-30.64	150	371	356	145	55	-1	chr2	156332623	156332644
ENSG00000153234	NR4A2	0.81189	0.000344343	0.00245059	tRNA-Pro-AGG-2-7	GTGTGGCTCGTTGGTCTAGGGG	-32.92	173	350	276	135	54	-1	chr2	156334164	156334184
ENSG00000233836		1.03513	0.000121113	0.000974737	tRNA-Lys-TTT-3-5	AAGTCCCTGTTCGGGCGGCA	-31.66	161	54	161	127	124	1	chr19	23821473	23821494
ENSG00000233836		1.03513	0.000121113	0.000974737	tRNA-Cys-GCA-22-1	GGGCGTATAGCTCAGGGGTAG	-30.81	155	181	6057	1468	1375	1	chr19	23822289	23822309
ENSG00000069667	RORA	0.580319	7.93744e-07	1.03846e-05	tRNA-Cys-GCA-1-1	GGGGGCATAGCTCAGTGGTAG	-34.35	152	285	7647	1937	1626	-1	chr15	61166075	61166097	chr15	60915391	60915414
ENSG00000069667	RORA	0.580319	7.93744e-07	1.03846e-05	tRNA-Cys-GCA-1-1	GGGGGCATAGCTCAGTGGTA	-33	152	2771	175	25	25	-1	chr15	61166075	61166096	chr15	60915391	60915413
ENSG00000069667	RORA	0.580319	7.93744e-07	1.03846e-05	tRNA-Cys-GCA-1-1	GGGGGCATAGCTCAGTGGTAGA	-31.03	150	176	1998	956	923	-1	chr15	61166075	61166098	chr15	60915391	60915415	chr15	60528836	60528858	chr15	61147257	61147286
ENSG00000069667	RORA	0.580319	7.93744e-07	1.03846e-05	tRNA-Lys-CTT-2-4	TGAGCCCGGCTAGCTCAG	-32.36	155	82	505	41		-1	chr15	61166939	61166958
ENSG00000069667	RORA	0.580319	7.93744e-07	1.03846e-05	tRNA-Pro-AGG-2-2	AGGCGGCTCGTTGGTCTAGGGG	-37.67	155	371	356	145	55	-1	chr15	60592714	60592737	chr15	61229092	61229114	chr15	61187293	61187316
ENSG00000069667	RORA	0.580319	7.93744e-07	1.03846e-05	tRNA-Gly-GCC-2-3	GCATTGGTGGTTCAGTGGTAG	-30.99	166	570	1393	122	32	-1	chr15	61074017	61074040
ENSG00000069667	RORA	0.580319	7.93744e-07	1.03846e-05	tRNA-Leu-TAG-2-1	GGTAGTGTGGCCGAGCGGTCTA	-30.47	150	134	321	60	28	-1	chr15	61087034	61087055
ENSG00000069667	RORA	0.580319	7.93744e-07	1.03846e-05	tRNA-Cys-GCA-17-1	GGGGATATAGCTCAGGGGTAGA	-30.45	171	154	1817	992	1014	-1	chr15	60615243	60615266
ENSG00000069667	RORA	0.580319	7.93744e-07	1.03846e-05	tRNA-Ala-AGC-4-1	GGGGATGTAGCTCAGTGGTAG	-31.41	161	299	7727	1919	1534	-1	chr15	61002267	61002290
ENSG00000069667	RORA	0.580319	7.93744e-07	1.03846e-05	tRNA-Val-AAC-6-1	TGGGGGTGTAGCTCAGTGGTAG	-30.89	153	31	847	110	19	-1	chr15	60761191	60761213	chr15	61010743	61010772
ENSG00000069667	RORA	0.580319	7.93744e-07	1.03846e-05	tRNA-Cys-GCA-12-1	GGGGGTATAGCTTAGGGGTAG	-30.07	154	178	5618	1446	1381	-1	chr15	60615243	60615264
ENSG00000069667	RORA	0.580319	7.93744e-07	1.03846e-05	tRNA-Lys-CTT-2-5	GTGTCGCCCGGCTAGCTCAG	-30.43	152	74	894	53	4	-1	chr15	60515775	60515797
ENSG00000069667	RORA	0.580319	7.93744e-07	1.03846e-05	tRNA-Arg-CCG-2-1	GGGGATTGTGGGTTCGAGTCC	-34.23	165	52	371	66	26	-1	chr15	60817181	60817201
ENSG00000069667	RORA	0.580319	7.93744e-07	1.03846e-05	tRNA-Lys-TTT-6-1	TGGGTAGCTCAGTCGGTAGAG	-30.44	150	32	1389	261	168	-1	chr15	60999369	60999391
ENSG00000069667	RORA	0.580319	7.93744e-07	1.03846e-05	tRNA-Glu-TTC-2-2	ATTCCTGGTTTTCACCCAGGCG	-30.23	151	2000	21811	2111	1211	-1	chr15	61045941	61045965
ENSG00000069667	RORA	0.580319	7.93744e-07	1.03846e-05	tRNA-Lys-CTT-9-1	GCCCGACTACCTCAGTCGG	-35.34	177	350	1132	29	24	-1	chr15	61091597	61091616
ENSG00000069667	RORA	0.580319	7.93744e-07	1.03846e-05	tRNA-Ala-TGC-5-1	GGGGGTGTAGCTCAGTGGTAG	-30.39	150	347	9441	2201	1809	-1	chr15	61002497	61002520
ENSG00000090539	CHRD	0.973376	1.25106e-07	1.9006e-06	tRNA-Lys-CTT-1-1	GGCGCCCGGCTAGCTCAG	-32.11	152	119	615	47		1	chr3	184386700	184386718
ENSG00000090539	CHRD	0.973376	1.25106e-07	1.9006e-06	tRNA-Ile-TAT-1-1	CCTCACCTGGAGCACTTTTT	-30.58	165	479	787	70	44	1	chr3	184387531	184387552
ENSG00000073803	MAP3K13	0.462954	3.2719e-05	0.00030306	tRNA-Lys-CTT-1-1	GGCGCCCGGCTAGCTCAG	-31.11	167	119	615	47		1	chr3	185438003	185438021
ENSG00000073803	MAP3K13	0.462954	3.2719e-05	0.00030306	tRNA-Lys-TTT-3-5	AAGTCCCTGTTCGGGCGGCA	-31.96	164	54	161	127	124	1	chr3	185459109	185459133
ENSG00000073803	MAP3K13	0.462954	3.2719e-05	0.00030306	tRNA-Leu-TAG-2-1	GGTAGTGTGGCCGAGCGGTCTA	-30.61	154	134	321	60	28	1	chr3	185420821	185420843	chr3	185385800	185385824
ENSG00000073803	MAP3K13	0.462954	3.2719e-05	0.00030306	tRNA-Val-AAC-6-1	TGGGGGTGTAGCTCAGTGGTAG	-34.18	167	31	847	110	19	1	chr3	185422909	185422932
ENSG00000073803	MAP3K13	0.462954	3.2719e-05	0.00030306	tRNA-Arg-CCG-2-1	GGGGATTGTGGGTTCGAGTCC	-36.81	163	52	371	66	26	1	chr3	185284580	185284601
ENSG00000073803	MAP3K13	0.462954	3.2719e-05	0.00030306	tRNA-Glu-TTC-2-2	ATTCCTGGTTTTCACCCAGGCG	-31.4	151	2000	21811	2111	1211	1	chr3	185466125	185466147
ENSG00000137411	VARS2	3.39733	8.81352e-50	2.30531e-47	tRNA-Pro-AGG-2-2	AGGCGGCTCGTTGGTCTAGGGG	-35	166	371	356	145	55	1	chr6	30923375	30923396
ENSG00000170485	NPAS2	0.814805	2.9927e-08	5.07634e-07	tRNA-Pro-AGG-2-2	AGGCGGCTCGTTGGTCTAGGGG	-35.58	170	371	356	145	55	1	chr2	100980228	100980252
ENSG00000170485	NPAS2	0.814805	2.9927e-08	5.07634e-07	tRNA-Lys-TTT-2-1	GCCTGGATAGCTCAGTTGGTAG	-30.36	158	908	1054	239	79	1	chr2	100956923	100956946
ENSG00000170485	NPAS2	0.814805	2.9927e-08	5.07634e-07	tRNA-Val-AAC-6-1	TGGGGGTGTAGCTCAGTGGTAG	-30.05	150	31	847	110	19	1	chr2	100890394	100890415
ENSG00000170485	NPAS2	0.814805	2.9927e-08	5.07634e-07	tRNA-Gln-CTG-3-1	ACTCTGGACTCTGAATCCAGCG	-30.41	166	31	633	45		1	chr2	100914340	100914364
ENSG00000170485	NPAS2	0.814805	2.9927e-08	5.07634e-07	tRNA-Gln-CTG-7-1	ACTCTGGACTCTGAATCCAGCC	-30.25	158	31	570	44		1	chr2	100914340	100914364	chr2	100971458	100971485
ENSG00000170485	NPAS2	0.814805	2.9927e-08	5.07634e-07	tRNA-Arg-CCG-2-1	GGGGATTGTGGGTTCGAGTCC	-30.19	162	52	371	66	26	1	chr2	100920563	100920584
ENSG00000170485	NPAS2	0.814805	2.9927e-08	5.07634e-07	tRNA-Glu-TTC-2-2	ATTCCTGGTTTTCACCCAGGCG	-30.84	152	2000	21811	2111	1211	1	chr2	100989770	100989791	chr2	100938391	100938411	chr2	100878261	100878283
ENSG00000138792	ENPEP	2.07741	7.8894e-25	7.53375e-23	tRNA-Gln-TTG-3-1	CACTCTGGACTTTGAATCCAG	-36.07	159	229	3435	143	106	1	chr4	110415198	110415219
ENSG00000138792	ENPEP	2.07741	7.8894e-25	7.53375e-23	tRNA-Lys-CTT-1-1	GGCGCCCGGCTAGCTCAG	-30.38	151	119	615	47		1	chr4	110410990	110411009
ENSG00000138792	ENPEP	2.07741	7.8894e-25	7.53375e-23	tRNA-Val-AAC-6-1	TGGGGGTGTAGCTCAGTGGTAG	-30.24	150	31	847	110	19	1	chr4	110476803	110476824
ENSG00000138792	ENPEP	2.07741	7.8894e-25	7.53375e-23	tRNA-Leu-TAG-1-1	GCTCCAGTCTCTTCGGAGGCG	-30.75	150	26	1066	224	208	1	chr4	110415336	110415360
ENSG00000138792	ENPEP	2.07741	7.8894e-25	7.53375e-23	tRNA-Gln-CTG-3-1	ACTCTGGACTCTGAATCCAGCG	-36.56	168	31	633	45		1	chr4	110415196	110415218
ENSG00000138792	ENPEP	2.07741	7.8894e-25	7.53375e-23	tRNA-Gln-CTG-7-1	ACTCTGGACTCTGAATCCAGCC	-36.56	168	31	570	44		1	chr4	110415196	110415218
ENSG00000160602	NEK8	0.825755	6.22674e-06	6.76786e-05	tRNA-Glu-TTC-4-1	CTAGTGGCTAGGATTCGGCG	-31.89	173	41	237	179	55	1	chr17	28726980	28727000
ENSG00000160602	NEK8	0.825755	6.22674e-06	6.76786e-05	tRNA-Arg-CCG-2-1	GGGGATTGTGGGTTCGAGTCC	-30.7	155	52	371	66	26	1	chr17	28732183	28732204
ENSG00000124486	USP9X	0.626198	4.25441e-10	9.66438e-09	tRNA-Pro-AGG-2-2	AGGCGGCTCGTTGGTCTAGGGG	-30.47	154	371	356	145	55	1	chrX	41211848	41211870	chrX	41211622	41211645	chrX	41211672	41211694
ENSG00000124486	USP9X	0.626198	4.25441e-10	9.66438e-09	tRNA-Leu-TAG-2-1	GGTAGTGTGGCCGAGCGGTCTA	-30.11	154	134	321	60	28	1	chrX	41159588	41159609
ENSG00000124486	USP9X	0.626198	4.25441e-10	9.66438e-09	tRNA-Val-AAC-6-1	TGGGGGTGTAGCTCAGTGGTAG	-31.91	172	31	847	110	19	1	chrX	41088985	41089007
ENSG00000146038	DCDC2	3.21311	1.78917e-51	4.92992e-49	tRNA-Lys-CTT-1-1	GGCGCCCGGCTAGCTCAG	-30.26	159	119	615	47		-1	chr6	24290281	24290302
ENSG00000146038	DCDC2	3.21311	1.78917e-51	4.92992e-49	tRNA-Leu-TAG-1-1	GCTCCAGTCTCTTCGGAGGCG	-30.79	155	26	1066	224	208	-1	chr6	24336238	24336259
ENSG00000171365	CLCN5	0.993635	3.55541e-18	2.13894e-16	tRNA-Lys-CTT-1-1	GGCGCCCGGCTAGCTCAG	-30.38	151	119	615	47		1	chrX	50025047	50025066
ENSG00000172183	ISG20	1.74325	2.02613e-20	1.43967e-18	tRNA-Pro-AGG-2-2	AGGCGGCTCGTTGGTCTAGGGG	-37.04	175	371	356	145	55	1	chr15	88650172	88650197
ENSG00000172183	ISG20	1.74325	2.02613e-20	1.43967e-18	tRNA-Glu-TTC-2-2	ATTCCTGGTTTTCACCCAGGCG	-31.17	163	2000	21811	2111	1211	1	chr15	88640924	88640948
ENSG00000058091	CDK14	0.664188	2.20603e-06	2.63944e-05	tRNA-Pro-CGG-1-3	TAGGGGTATGATTCTCGCTTCG	-31.03	152	61	841	457	109	1	chr7	90876278	90876300
ENSG00000058091	CDK14	0.664188	2.20603e-06	2.63944e-05	tRNA-Pro-AGG-2-6	TAGGGGTATGATTCTCGCTTA	-31.8	151	26	550	177	35	1	chr7	90876279	90876300
ENSG00000058091	CDK14	0.664188	2.20603e-06	2.63944e-05	tRNA-Lys-CTT-1-1	GGCGCCCGGCTAGCTCAG	-31.4	150	119	615	47		1	chr7	90639812	90639831	chr7	90665139	90665160
ENSG00000058091	CDK14	0.664188	2.20603e-06	2.63944e-05	tRNA-Cys-GCA-17-1	GGGGATATAGCTCAGGGGTAGA	-34.05	176	154	1817	992	1014	1	chr7	90767834	90767856
ENSG00000058091	CDK14	0.664188	2.20603e-06	2.63944e-05	tRNA-Cys-GCA-17-1	GGGGATATAGCTCAGGGG	-30.39	172	2405	850	189	112	1	chr7	90767838	90767856
ENSG00000058091	CDK14	0.664188	2.20603e-06	2.63944e-05	tRNA-Asn-GTT-26-1	TAACCGGAAGGTTGGTGGTTCG	-31.11	167	108	3640	336	255	1	chr7	90735966	90735989
ENSG00000058091	CDK14	0.664188	2.20603e-06	2.63944e-05	tRNA-Pro-TGG-3-3	TAGGGGTATGATTCTCGCTTTG	-31.04	152	64	837	463	114	1	chr7	90876278	90876300
ENSG00000058091	CDK14	0.664188	2.20603e-06	2.63944e-05	tRNA-Ala-AGC-2-2	GGGGGTGTAGCTCAGTGG	-30.72	150	2859	967	213	120	1	chr7	91104196	91104213	chr7	90915489	90915508
ENSG00000058091	CDK14	0.664188	2.20603e-06	2.63944e-05	tRNA-Ala-AGC-4-1	GGGGATGTAGCTCAGTGGTAG	-31.43	157	299	7727	1919	1534	1	chr7	90767834	90767856
ENSG00000058091	CDK14	0.664188	2.20603e-06	2.63944e-05	tRNA-Pro-AGG-2-2	TAGGGGTATGATTCTCGCTTAG	-34.92	152	60	804	454	109	1	chr7	90876278	90876300
ENSG00000058091	CDK14	0.664188	2.20603e-06	2.63944e-05	tRNA-Lys-TTT-2-1	GCCTGGATAGCTCAGTTGGTAG	-30.02	163	908	1054	239	79	1	chr7	91102150	91102173
ENSG00000058091	CDK14	0.664188	2.20603e-06	2.63944e-05	tRNA-Val-AAC-6-1	TGGGGGTGTAGCTCAGTGGTAG	-30.45	150	31	847	110	19	1	chr7	91104193	91104214	chr7	90826352	90826374	chr7	90530667	90530689	chr7	90537997	90538019	chr7	90839014	90839039
ENSG00000058091	CDK14	0.664188	2.20603e-06	2.63944e-05	tRNA-Leu-TAG-1-1	GCTCCAGTCTCTTCGGAGGCG	-32.81	151	26	1066	224	208	1	chr7	91065940	91065961	chr7	91104316	91104337	chr7	90729168	90729190
ENSG00000058091	CDK14	0.664188	2.20603e-06	2.63944e-05	tRNA-Cys-GCA-12-1	GGGGGTATAGCTTAGGGGTAG	-30.36	154	178	5618	1446	1381	1	chr7	90767835	90767856
ENSG00000058091	CDK14	0.664188	2.20603e-06	2.63944e-05	tRNA-Arg-CCG-2-1	GGGGATTGTGGGTTCGAGTCC	-30.08	151	52	371	66	26	1	chr7	90972153	90972174
ENSG00000058091	CDK14	0.664188	2.20603e-06	2.63944e-05	tRNA-Ala-TGC-5-1	GGGGGTGTAGCTCAGTGGTAG	-30.72	150	347	9441	2201	1809	1	chr7	91104193	91104213	chr7	90915486	90915508
ENSG00000138639	ARHGAP24	0.769029	0.000100699	0.000828736	tRNA-Pro-AGG-2-2	AGGCGGCTCGTTGGTCTAGGGG	-31.37	156	371	356	145	55	1	chr4	85811419	85811441
ENSG00000138639	ARHGAP24	0.769029	0.000100699	0.000828736	tRNA-Pro-AGG-2-7	GTGTGGCTCGTTGGTCTAGGGG	-31.02	158	350	276	135	54	1	chr4	85614863	85614886
ENSG00000138639	ARHGAP24	0.769029	0.000100699	0.000828736	tRNA-Lys-CTT-1-1	GGCGCCCGGCTAGCTCAG	-30.97	168	119	615	47		1	chr4	85494809	85494827
ENSG00000138639	ARHGAP24	0.769029	0.000100699	0.000828736	tRNA-Cys-GCA-17-1	GGGGATATAGCTCAGGGGTAGA	-30.5	155	154	1817	992	1014	1	chr4	85529784	85529808
ENSG00000138639	ARHGAP24	0.769029	0.000100699	0.000828736	tRNA-Phe-GAA-4-1	GCCGAAATAGCTCAGTTGGGAG	-31.83	159	258	4873	1097	39	1	chr4	85676162	85676185
ENSG00000138639	ARHGAP24	0.769029	0.000100699	0.000828736	tRNA-Val-AAC-6-1	TGGGGGTGTAGCTCAGTGGTAG	-33.91	155	31	847	110	19	1	chr4	85954454	85954477
ENSG00000138639	ARHGAP24	0.769029	0.000100699	0.000828736	tRNA-Gln-CTG-3-1	ACTCTGGACTCTGAATCCAGCG	-33.63	162	31	633	45		1	chr4	85690417	85690441
ENSG00000138639	ARHGAP24	0.769029	0.000100699	0.000828736	tRNA-Gln-CTG-7-1	ACTCTGGACTCTGAATCCAGCC	-33.67	162	31	570	44		1	chr4	85690417	85690441
ENSG00000138639	ARHGAP24	0.769029	0.000100699	0.000828736	tRNA-Phe-GAA-1-4	GCCGAAATAGCTCAGTTGGGA	-31.46	158	1991	266	180	37	1	chr4	85676163	85676185
ENSG00000138639	ARHGAP24	0.769029	0.000100699	0.000828736	tRNA-Ala-TGC-5-1	GGGGGTGTAGCTCAGTGGTAG	-33.64	166	347	9441	2201	1809	1	chr4	85954454	85954476
ENSG00000136052	SLC41A2	0.826727	6.21082e-07	8.33404e-06	tRNA-Ala-AGC-9-2	GGGGAATTAGCTCAGGCGG	-33.37	169	317	825	101	47	-1	chr12	104900125	104900144
ENSG00000136052	SLC41A2	0.826727	6.21082e-07	8.33404e-06	tRNA-Cys-GCA-17-1	GGGGATATAGCTCAGGGGTAGA	-32.53	150	154	1817	992	1014	-1	chr12	104811096	104811119
ENSG00000136052	SLC41A2	0.826727	6.21082e-07	8.33404e-06	tRNA-Val-AAC-6-1	TGGGGGTGTAGCTCAGTGGTAG	-34.27	173	31	847	110	19	-1	chr12	104906478	104906498
ENSG00000136052	SLC41A2	0.826727	6.21082e-07	8.33404e-06	tRNA-Glu-TTC-2-2	ATTCCTGGTTTTCACCCAGGCG	-30.9	150	2000	21811	2111	1211	-1	chr12	104950768	104950790
ENSG00000132170	PPARG	0.63362	0.000133433	0.00106206	tRNA-Glu-CTC-2-1	CCCTGGTGGTCTAGTGGTTAGG	-30.83	152	47	294	48	51	1	chr3	12364956	12364978	chr3	12328567	12328590
ENSG00000132170	PPARG	0.63362	0.000133433	0.00106206	tRNA-Lys-TTT-3-3	GCCCGGATAGCTCAGTCGGTAG	-32.41	155	1293	1017	200	78	1	chr3	12288181	12288203
ENSG00000138696	BMPR1B	1.41053	3.91207e-15	1.71164e-13	tRNA-Glu-CTC-2-1	CCCTGGTGGTCTAGTGGTTAGG	-30.61	155	47	294	48	51	1	chr4	94783801	94783829
ENSG00000138696	BMPR1B	1.41053	3.91207e-15	1.71164e-13	tRNA-Lys-CTT-1-1	GGCGCCCGGCTAGCTCAG	-30.38	151	119	615	47		1	chr4	94841330	94841349
ENSG00000138696	BMPR1B	1.41053	3.91207e-15	1.71164e-13	tRNA-Lys-TTT-2-1	GCCTGGATAGCTCAGTTGGTAG	-31.7	155	908	1054	239	79	1	chr4	94978383	94978407
ENSG00000138696	BMPR1B	1.41053	3.91207e-15	1.71164e-13	tRNA-Val-AAC-6-1	TGGGGGTGTAGCTCAGTGGTAG	-30.02	152	31	847	110	19	1	chr4	95149275	95149297
ENSG00000138696	BMPR1B	1.41053	3.91207e-15	1.71164e-13	tRNA-Gln-CTG-3-1	ACTCTGGACTCTGAATCCAGCG	-30.28	172	31	633	45		1	chr4	94883172	94883193	chr4	94815628	94815650
ENSG00000138696	BMPR1B	1.41053	3.91207e-15	1.71164e-13	tRNA-Gln-CTG-7-1	ACTCTGGACTCTGAATCCAGCC	-30.28	172	31	570	44		1	chr4	94883172	94883193	chr4	94815628	94815650
ENSG00000198358		0.529514	8.01901e-05	0.00067772	tRNA-Pro-AGG-2-2	AGGCGGCTCGTTGGTCTAGGGG	-31.64	153	371	356	145	55	1	chr1	160933501	160933522	chr1	160933334	160933356
ENSG00000100625	SIX4	0.641661	2.76177e-06	3.24614e-05	tRNA-Val-AAC-6-1	TGGGGGTGTAGCTCAGTGGTAG	-31.06	154	31	847	110	19	-1	chr14	60722908	60722935
ENSG00000154553	PDLIM3	0.659411	3.10902e-05	0.000289459	tRNA-Glu-CTC-2-1	CCCTGGTGGTCTAGTGGTTAGG	-30.81	158	47	294	48	51	-1	chr4	185535340	185535364
ENSG00000154553	PDLIM3	0.659411	3.10902e-05	0.000289459	tRNA-Val-AAC-6-1	TGGGGGTGTAGCTCAGTGGTAG	-31.5	156	31	847	110	19	-1	chr4	185504890	185504912
ENSG00000197124	ZNF682	2.71922	1.03503e-47	2.59447e-45	tRNA-Leu-TAG-1-1	GCTCCAGTCTCTTCGGAGGCG	-31.03	157	26	1066	224	208	-1	chr19	20039223	20039249
ENSG00000105699	LSR	0.77031	1.73646e-08	3.07101e-07	tRNA-Glu-CTC-2-1	CCCTGGTGGTCTAGTGGTTAGG	-30.52	151	47	294	48	51	1	chr19	35267230	35267252
ENSG00000105699	LSR	0.77031	1.73646e-08	3.07101e-07	tRNA-Leu-TAG-2-1	GGTAGTGTGGCCGAGCGGTCTA	-31.51	150	134	321	60	28	1	chr19	35259989	35260013
ENSG00000164330	EBF1	1.41035	4.92125e-08	8.04153e-07	tRNA-Pro-AGG-2-7	GTGTGGCTCGTTGGTCTAGGGG	-30.48	170	350	276	135	54	-1	chr5	158747369	158747390
ENSG00000164330	EBF1	1.41035	4.92125e-08	8.04153e-07	tRNA-Leu-TAG-2-1	GGTAGTGTGGCCGAGCGGTCTA	-31.25	156	134	321	60	28	-1	chr5	158954668	158954690
ENSG00000164330	EBF1	1.41035	4.92125e-08	8.04153e-07	tRNA-Cys-GCA-17-1	GGGGATATAGCTCAGGGGTAGA	-31.06	159	154	1817	992	1014	-1	chr5	158746811	158746834
ENSG00000164330	EBF1	1.41035	4.92125e-08	8.04153e-07	tRNA-Ile-AAT-9-1	AACGCCAAGGTCGTGGGTTCG	-30.15	153	28	431	40	22	-1	chr5	158722300	158722320
ENSG00000164330	EBF1	1.41035	4.92125e-08	8.04153e-07	tRNA-Lys-TTT-2-1	GCCTGGATAGCTCAGTTGGTAG	-31.4	151	908	1054	239	79	-1	chr5	159017519	159017543
ENSG00000164330	EBF1	1.41035	4.92125e-08	8.04153e-07	tRNA-Leu-TAG-1-1	GCTCCAGTCTCTTCGGAGGCG	-30.97	154	26	1066	224	208	-1	chr5	158807224	158807247
ENSG00000164330	EBF1	1.41035	4.92125e-08	8.04153e-07	tRNA-Cys-GCA-1-1	GGGGGCATAGCTCAGTGGTAGA	-31.78	166	176	1998	956	923	-1	chr5	158696787	158696808
ENSG00000164330	EBF1	1.41035	4.92125e-08	8.04153e-07	tRNA-Gln-CTG-3-1	ACTCTGGACTCTGAATCCAGCG	-32	156	31	633	45		-1	chr5	158757612	158757634
ENSG00000164330	EBF1	1.41035	4.92125e-08	8.04153e-07	tRNA-Gln-CTG-7-1	ACTCTGGACTCTGAATCCAGCC	-32	156	31	570	44		-1	chr5	158757612	158757634
ENSG00000164330	EBF1	1.41035	4.92125e-08	8.04153e-07	tRNA-Glu-TTC-2-2	ATTCCTGGTTTTCACCCAGGCG	-30.02	166	2000	21811	2111	1211	-1	chr5	158872650	158872673
ENSG00000187135	VSTM2B	1.68186	4.25855e-06	4.78719e-05	tRNA-Lys-CTT-1-1	GGCGCCCGGCTAGCTCAG	-30.4	159	119	615	47		1	chr19	29527368	29527386
ENSG00000187135	VSTM2B	1.68186	4.25855e-06	4.78719e-05	tRNA-Val-AAC-6-1	TGGGGGTGTAGCTCAGTGGTAG	-30.64	153	31	847	110	19	1	chr19	29553270	29553291
ENSG00000187135	VSTM2B	1.68186	4.25855e-06	4.78719e-05	tRNA-Arg-CCG-2-1	GGGGATTGTGGGTTCGAGTCC	-32.73	157	52	371	66	26	1	chr19	29530148	29530169
ENSG00000214944	ARHGEF28	2.0994	1.7829e-61	6.5669e-59	tRNA-Lys-CTT-2-1	CGGCTAGCTCAGTCGGTAGAGC	-30.49	156	26	1473	525	355	1	chr5	73890016	73890038
ENSG00000214944	ARHGEF28	2.0994	1.7829e-61	6.5669e-59	tRNA-Ser-AGA-2-6	GTAGTCGTGGCCGAGTGGTTAA	-30.14	151	683	712	323	90	1	chr5	73628420	73628442
ENSG00000214944	ARHGEF28	2.0994	1.7829e-61	6.5669e-59	tRNA-Pro-AGG-2-7	GTGTGGCTCGTTGGTCTAGGGG	-30.69	163	350	276	135	54	1	chr5	73674991	73675014
ENSG00000214944	ARHGEF28	2.0994	1.7829e-61	6.5669e-59	tRNA-Lys-CTT-1-1	GGCGCCCGGCTAGCTCAG	-30.38	151	119	615	47		1	chr5	73880120	73880139
ENSG00000214944	ARHGEF28	2.0994	1.7829e-61	6.5669e-59	tRNA-Leu-TAG-2-1	GGTAGTGTGGCCGAGCGGTCTA	-30.91	152	134	321	60	28	1	chr5	73668376	73668398
ENSG00000214944	ARHGEF28	2.0994	1.7829e-61	6.5669e-59	tRNA-Cys-GCA-22-1	GGGCGTATAGCTCAGGGGTAG	-31.78	155	181	6057	1468	1375	1	chr5	73896801	73896822
ENSG00000214944	ARHGEF28	2.0994	1.7829e-61	6.5669e-59	tRNA-Leu-TAG-1-1	GCTCCAGTCTCTTCGGAGGCG	-30.13	150	26	1066	224	208	1	chr5	73685552	73685573	chr5	73698913	73698934
ENSG00000214944	ARHGEF28	2.0994	1.7829e-61	6.5669e-59	tRNA-Arg-CCG-2-1	GGGGATTGTGGGTTCGAGTCC	-30.53	167	52	371	66	26	1	chr5	73842708	73842729
ENSG00000170965	PLAC1	1.35073	9.92584e-07	1.27685e-05	tRNA-Cys-GCA-1-1	GGGGGCATAGCTCAGTGGTAG	-30.37	165	285	7647	1937	1626	-1	chrX	134669673	134669693
ENSG00000170965	PLAC1	1.35073	9.92584e-07	1.27685e-05	tRNA-Cys-GCA-1-1	GGGGGCATAGCTCAGTGGTAGA	-32.15	170	176	1998	956	923	-1	chrX	134669673	134669694
ENSG00000170965	PLAC1	1.35073	9.92584e-07	1.27685e-05	tRNA-Phe-GAA-4-1	GCCGAAATAGCTCAGTTGGGAG	-30.36	160	258	4873	1097	39	-1	chrX	134631701	134631723
ENSG00000170965	PLAC1	1.35073	9.92584e-07	1.27685e-05	tRNA-Val-AAC-6-1	TGGGGGTGTAGCTCAGTGGTAG	-34.98	161	31	847	110	19	-1	chrX	134633093	134633119
ENSG00000170965	PLAC1	1.35073	9.92584e-07	1.27685e-05	tRNA-Phe-GAA-6-1	GCTGAAATAGCTCAGTTGG	-30.17	177	1278	742	331	146	-1	chrX	134631701	134631720
ENSG00000170965	PLAC1	1.35073	9.92584e-07	1.27685e-05	tRNA-Gln-CTG-3-1	ACTCTGGACTCTGAATCCAGCG	-30.02	171	31	633	45		-1	chrX	134698763	134698786
ENSG00000170965	PLAC1	1.35073	9.92584e-07	1.27685e-05	tRNA-Gln-CTG-7-1	ACTCTGGACTCTGAATCCAGCC	-30.06	171	31	570	44		-1	chrX	134698763	134698786
ENSG00000170965	PLAC1	1.35073	9.92584e-07	1.27685e-05	tRNA-Arg-CCG-2-1	GGGGATTGTGGGTTCGAGTCC	-31.11	159	52	371	66	26	-1	chrX	134596863	134596884
ENSG00000170965	PLAC1	1.35073	9.92584e-07	1.27685e-05	tRNA-Glu-TTC-2-2	ATTCCTGGTTTTCACCCAGGCG	-30.35	151	2000	21811	2111	1211	-1	chrX	134714398	134714419	chrX	134742214	134742239
ENSG00000170965	PLAC1	1.35073	9.92584e-07	1.27685e-05	tRNA-Phe-GAA-1-4	GCCGAAATAGCTCAGTTGGGA	-30.36	155	1991	266	180	37	-1	chrX	134631701	134631722
ENSG00000170965	PLAC1	1.35073	9.92584e-07	1.27685e-05	tRNA-Ala-TGC-5-1	GGGGGTGTAGCTCAGTGGTAG	-33.2	156	347	9441	2201	1809	-1	chrX	134633094	134633119
ENSG00000018408	WWTR1	0.9225	4.10533e-09	8.12869e-08	tRNA-Cys-GCA-1-1	GGGGGCATAGCTCAGTGGTAG	-30.01	153	285	7647	1937	1626	-1	chr3	149532943	149532964
ENSG00000018408	WWTR1	0.9225	4.10533e-09	8.12869e-08	tRNA-Cys-GCA-1-1	GGGGGCATAGCTCAGTGGTA	-30.01	153	2771	175	25	25	-1	chr3	149532943	149532963
ENSG00000018408	WWTR1	0.9225	4.10533e-09	8.12869e-08	tRNA-Cys-GCA-1-1	GGGGGCATAGCTCAGTGGTAGA	-30.01	153	176	1998	956	923	-1	chr3	149532943	149532965
ENSG00000018408	WWTR1	0.9225	4.10533e-09	8.12869e-08	tRNA-Lys-CTT-2-1	CGGCTAGCTCAGTCGGTAGAGC	-30.99	159	26	1473	525	355	-1	chr3	149551742	149551765
ENSG00000018408	WWTR1	0.9225	4.10533e-09	8.12869e-08	tRNA-Pro-AGG-2-2	AGGCGGCTCGTTGGTCTAGGGG	-31.89	160	371	356	145	55	-1	chr3	149656931	149656953
ENSG00000018408	WWTR1	0.9225	4.10533e-09	8.12869e-08	tRNA-Pro-AGG-2-7	GTGTGGCTCGTTGGTCTAGGGG	-31.16	151	350	276	135	54	-1	chr3	149596499	149596522	chr3	149577225	149577244
ENSG00000018408	WWTR1	0.9225	4.10533e-09	8.12869e-08	tRNA-Lys-CTT-1-1	GGCGCCCGGCTAGCTCAG	-34.78	172	119	615	47		-1	chr3	149625406	149625424
ENSG00000018408	WWTR1	0.9225	4.10533e-09	8.12869e-08	tRNA-Lys-TTT-3-5	AAGTCCCTGTTCGGGCGGCA	-30.63	162	54	161	127	124	-1	chr3	149658112	149658132
ENSG00000018408	WWTR1	0.9225	4.10533e-09	8.12869e-08	tRNA-Ala-AGC-9-2	GGGGAATTAGCTCAGGCGG	-31.29	173	317	825	101	47	-1	chr3	149596360	149596379
ENSG00000018408	WWTR1	0.9225	4.10533e-09	8.12869e-08	tRNA-Val-TAC-3-1	GGTTCCATAGTGTAGTGGTTAT	-30.37	163	1080	806	66	24	-1	chr3	149698870	149698892
ENSG00000018408	WWTR1	0.9225	4.10533e-09	8.12869e-08	tRNA-Lys-TTT-3-3	GCCCGGATAGCTCAGTCGGTAG	-34.81	151	1293	1017	200	78	-1	chr3	149539410	149539433
ENSG00000018408	WWTR1	0.9225	4.10533e-09	8.12869e-08	tRNA-Leu-TAG-1-1	GCTCCAGTCTCTTCGGAGGCG	-34.31	161	26	1066	224	208	-1	chr3	149707721	149707746
ENSG00000018408	WWTR1	0.9225	4.10533e-09	8.12869e-08	tRNA-Gln-CTG-3-1	ACTCTGGACTCTGAATCCAGCG	-30.77	167	31	633	45		-1	chr3	149713912	149713934	chr3	149602425	149602450
ENSG00000018408	WWTR1	0.9225	4.10533e-09	8.12869e-08	tRNA-Gln-CTG-7-1	ACTCTGGACTCTGAATCCAGCC	-33.41	167	31	570	44		-1	chr3	149713912	149713934	chr3	149602425	149602450
ENSG00000018408	WWTR1	0.9225	4.10533e-09	8.12869e-08	tRNA-Val-CAC-2-1	GCTTCTGTAGTGTAGTGGTTAT	-31.87	154	1019	556	30	24	-1	chr3	149575919	149575941
ENSG00000018408	WWTR1	0.9225	4.10533e-09	8.12869e-08	tRNA-Glu-TTC-14-1	CTAGGATTCGGCGCTTTCACCG	-30.95	162	53	26741	964	947	-1	chr3	149659463	149659487
ENSG00000050405	LIMA1	1.04797	7.36637e-16	3.44425e-14	tRNA-Ala-AGC-6-1	AGGGGGTATAGCTCAGCGGTAG	-32.73	164	25	346	66	17	-1	chr12	50180782	50180804
ENSG00000050405	LIMA1	1.04797	7.36637e-16	3.44425e-14	tRNA-Ala-AGC-6-1	GGGGGTATAGCTCAGCGGTAGA	-31.49	164	174	2306	1174	1099	-1	chr12	50180783	50180805
ENSG00000050405	LIMA1	1.04797	7.36637e-16	3.44425e-14	tRNA-Cys-GCA-11-1	GGGGGTATAGCTTAGCGGTAG	-31.26	155	195	7096	1789	1621	-1	chr12	50180783	50180804
ENSG00000050405	LIMA1	1.04797	7.36637e-16	3.44425e-14	tRNA-Val-AAC-2-1	TCATCACGTTCGCCTAACACG	-31.93	157	35	8286	131	58	-1	chr12	50257878	50257900
ENSG00000054690	PLEKHH1	1.0756	1.86578e-25	1.86557e-23	tRNA-Glu-CTC-2-1	CCCTGGTGGTCTAGTGGTTAGG	-33.31	168	47	294	48	51	1	chr14	67553972	67553994
ENSG00000054690	PLEKHH1	1.0756	1.86578e-25	1.86557e-23	tRNA-Pro-AGG-2-2	AGGCGGCTCGTTGGTCTAGGGG	-35.43	155	371	356	145	55	1	chr14	67541998	67542021
ENSG00000054690	PLEKHH1	1.0756	1.86578e-25	1.86557e-23	tRNA-Pro-AGG-2-7	GTGTGGCTCGTTGGTCTAGGGG	-35.17	157	350	276	135	54	1	chr14	67573529	67573551
ENSG00000054690	PLEKHH1	1.0756	1.86578e-25	1.86557e-23	tRNA-Lys-CTT-1-1	GGCGCCCGGCTAGCTCAG	-33.6	155	119	615	47		1	chr14	67533569	67533587
ENSG00000054690	PLEKHH1	1.0756	1.86578e-25	1.86557e-23	tRNA-Cys-GCA-17-1	GGGGATATAGCTCAGGGGTAGA	-34.8	172	154	1817	992	1014	1	chr14	67537835	67537857
ENSG00000054690	PLEKHH1	1.0756	1.86578e-25	1.86557e-23	tRNA-Ala-AGC-6-1	GGGGGTATAGCTCAGCGGTAGA	-30.56	152	174	2306	1174	1099	1	chr14	67537835	67537857
ENSG00000136379	ABHD17C	0.961383	4.78715e-10	1.07931e-08	tRNA-Glu-CTC-2-1	CCCTGGTGGTCTAGTGGTTAGG	-30.06	159	47	294	48	51	1	chr15	80681130	80681149
ENSG00000136379	ABHD17C	0.961383	4.78715e-10	1.07931e-08	tRNA-Pro-AGG-2-2	AGGCGGCTCGTTGGTCTAGGGG	-33.07	156	371	356	145	55	1	chr15	80694901	80694923
ENSG00000136379	ABHD17C	0.961383	4.78715e-10	1.07931e-08	tRNA-Lys-TTT-3-3	GCCCGGATAGCTCAGTCGGTAG	-35.72	160	1293	1017	200	78	1	chr15	80694851	80694873
ENSG00000136379	ABHD17C	0.961383	4.78715e-10	1.07931e-08	tRNA-Arg-CCG-2-1	GGGGATTGTGGGTTCGAGTCC	-31.79	155	52	371	66	26	1	chr15	80680320	80680341
ENSG00000138449	SLC40A1	1.05533	0.000768841	0.00496825	tRNA-Val-AAC-6-1	TGGGGGTGTAGCTCAGTGGTAG	-30.49	150	31	847	110	19	-1	chr2	189580818	189580840
ENSG00000119714	GPR68	1.1053	1.70473e-07	2.52498e-06	tRNA-Pro-AGG-2-2	AGGCGGCTCGTTGGTCTAGGGG	-30.54	158	371	356	145	55	-1	chr14	91253375	91253396
ENSG00000173068	BNC2	0.892187	3.3299e-08	5.60355e-07	tRNA-Cys-GCA-1-1	GGGGGCATAGCTCAGTGGTAG	-32.15	167	285	7647	1937	1626	-1	chr9	16863260	16863281
ENSG00000173068	BNC2	0.892187	3.3299e-08	5.60355e-07	tRNA-Cys-GCA-1-1	GGGGGCATAGCTCAGTGGTAGA	-33.25	172	176	1998	956	923	-1	chr9	16863260	16863282
ENSG00000173068	BNC2	0.892187	3.3299e-08	5.60355e-07	tRNA-Ala-AGC-6-1	GGGGGTATAGCTCAGCGGTAGA	-31.32	156	174	2306	1174	1099	-1	chr9	16863260	16863282
ENSG00000173068	BNC2	0.892187	3.3299e-08	5.60355e-07	tRNA-Val-AAC-6-1	TGGGGGTGTAGCTCAGTGGTAG	-30.28	159	31	847	110	19	-1	chr9	16436376	16436398	chr9	16693344	16693368	chr9	16431893	16431916
ENSG00000173068	BNC2	0.892187	3.3299e-08	5.60355e-07	tRNA-Leu-TAG-1-1	GCTCCAGTCTCTTCGGAGGCG	-33.16	172	26	1066	224	208	-1	chr9	16689515	16689536
ENSG00000173068	BNC2	0.892187	3.3299e-08	5.60355e-07	tRNA-Cys-GCA-12-1	GGGGGTATAGCTTAGGGGTAG	-31.08	155	178	5618	1446	1381	-1	chr9	16863260	16863281
ENSG00000173068	BNC2	0.892187	3.3299e-08	5.60355e-07	tRNA-Arg-CCG-2-1	GGGGATTGTGGGTTCGAGTCC	-30.05	159	52	371	66	26	-1	chr9	16507693	16507714
ENSG00000173068	BNC2	0.892187	3.3299e-08	5.60355e-07	tRNA-Trp-CCA-2-1	GACCTCGTGGCGCAATGGTAGC	-30.11	157	38	1666	361	317	-1	chr9	16841065	16841086
ENSG00000173068	BNC2	0.892187	3.3299e-08	5.60355e-07	tRNA-Glu-TTC-14-1	CTAGGATTCGGCGCTTTCACCG	-30.36	157	53	26741	964	947	-1	chr9	16506882	16506907
ENSG00000173068	BNC2	0.892187	3.3299e-08	5.60355e-07	tRNA-Ala-TGC-5-1	GGGGGTGTAGCTCAGTGGTAG	-32.62	159	347	9441	2201	1809	-1	chr9	16436377	16436398
ENSG00000186417	GLDN	1.45246	2.79462e-12	8.58509e-11	tRNA-Glu-CTC-2-1	CCCTGGTGGTCTAGTGGTTAGG	-31.65	171	47	294	48	51	1	chr15	51383433	51383455
ENSG00000186417	GLDN	1.45246	2.79462e-12	8.58509e-11	tRNA-Lys-TTT-3-3	GCCCGGATAGCTCAGTCGGTAG	-31.64	159	1293	1017	200	78	1	chr15	51407070	51407092
ENSG00000187123	LYPD6	1.06868	4.65863e-08	7.6366e-07	tRNA-Lys-CTT-2-5	GTGTCGCCCGGCTAGCTCAG	-30.3	160	74	894	53	4	1	chr2	149392986	149393009
ENSG00000187123	LYPD6	1.06868	4.65863e-08	7.6366e-07	tRNA-Lys-TTT-6-1	TGGGTAGCTCAGTCGGTAGAG	-31.16	150	32	1389	261	168	1	chr2	149400228	149400250
ENSG00000187123	LYPD6	1.06868	4.65863e-08	7.6366e-07	tRNA-Ala-TGC-5-1	GGGGGTGTAGCTCAGTGGTAG	-30.24	163	347	9441	2201	1809	1	chr2	149345084	149345103
ENSG00000133943	C14orf159	0.970939	1.19166e-21	9.3104e-20	tRNA-Glu-CTC-2-1	CCCTGGTGGTCTAGTGGTTAGG	-31.43	153	47	294	48	51	1	chr14	91189483	91189504
ENSG00000133943	C14orf159	0.970939	1.19166e-21	9.3104e-20	tRNA-Glu-TTC-4-1	CTAGTGGCTAGGATTCGGCG	-30.38	157	41	237	179	55	1	chr14	91193714	91193735
ENSG00000133943	C14orf159	0.970939	1.19166e-21	9.3104e-20	tRNA-Lys-TTT-3-5	AAGTCCCTGTTCGGGCGGCA	-32.58	157	54	161	127	124	1	chr14	91164963	91164986
ENSG00000133943	C14orf159	0.970939	1.19166e-21	9.3104e-20	tRNA-Arg-CCG-2-1	GGGGATTGTGGGTTCGAGTCC	-32.63	167	52	371	66	26	1	chr14	91072052	91072073
ENSG00000132932	ATP8A2	1.17506	1.72936e-13	6.3762e-12	tRNA-Ala-AGC-6-1	AGGGGGTATAGCTCAGCGGTAG	-30.03	152	25	346	66	17	1	chr13	25974363	25974385
ENSG00000132932	ATP8A2	1.17506	1.72936e-13	6.3762e-12	tRNA-Glu-CTC-2-1	CCCTGGTGGTCTAGTGGTTAGG	-30.37	151	47	294	48	51	1	chr13	25615285	25615309	chr13	25705193	25705214	chr13	25520184	25520208
ENSG00000132932	ATP8A2	1.17506	1.72936e-13	6.3762e-12	tRNA-Pro-AGG-2-7	GTGTGGCTCGTTGGTCTAGGGG	-33.31	171	350	276	135	54	1	chr13	25669948	25669971
ENSG00000132932	ATP8A2	1.17506	1.72936e-13	6.3762e-12	tRNA-Cys-GCA-17-1	GGGGATATAGCTCAGGGGTAGA	-32.05	175	154	1817	992	1014	1	chr13	25815673	25815696
ENSG00000132932	ATP8A2	1.17506	1.72936e-13	6.3762e-12	tRNA-Lys-TTT-2-1	GCCTGGATAGCTCAGTTGGTAG	-30.13	154	908	1054	239	79	1	chr13	26013188	26013212	chr13	26015334	26015357
ENSG00000132932	ATP8A2	1.17506	1.72936e-13	6.3762e-12	tRNA-Val-AAC-6-1	TGGGGGTGTAGCTCAGTGGTAG	-34.18	167	31	847	110	19	1	chr13	25850366	25850389	chr13	25607013	25607036
ENSG00000132932	ATP8A2	1.17506	1.72936e-13	6.3762e-12	tRNA-Leu-TAG-1-1	GCTCCAGTCTCTTCGGAGGCG	-30.86	156	26	1066	224	208	1	chr13	25682377	25682398
ENSG00000132932	ATP8A2	1.17506	1.72936e-13	6.3762e-12	tRNA-Cys-GCA-12-1	GGGGGTATAGCTTAGGGGTAG	-33.78	154	178	5618	1446	1381	1	chr13	25485980	25486002
ENSG00000132932	ATP8A2	1.17506	1.72936e-13	6.3762e-12	tRNA-Gln-CTG-3-1	ACTCTGGACTCTGAATCCAGCG	-33.69	161	31	633	45		1	chr13	25393855	25393875
ENSG00000132932	ATP8A2	1.17506	1.72936e-13	6.3762e-12	tRNA-Gln-CTG-7-1	ACTCTGGACTCTGAATCCAGCC	-33.73	161	31	570	44		1	chr13	25393855	25393875
ENSG00000132932	ATP8A2	1.17506	1.72936e-13	6.3762e-12	tRNA-Arg-CCG-2-1	GGGGATTGTGGGTTCGAGTCC	-32.25	153	52	371	66	26	1	chr13	25753286	25753306	chr13	25474291	25474312	chr13	25952467	25952490
ENSG00000132932	ATP8A2	1.17506	1.72936e-13	6.3762e-12	tRNA-Glu-TTC-2-2	ATTCCTGGTTTTCACCCAGGCG	-31.2	158	2000	21811	2111	1211	1	chr13	25685849	25685872	chr13	26015338	26015359
ENSG00000099338	CATSPERG	1.13174	7.10905e-17	3.70821e-15	tRNA-Glu-CTC-2-1	CCCTGGTGGTCTAGTGGTTAGG	-30.84	156	47	294	48	51	1	chr19	38355979	38356001
ENSG00000099338	CATSPERG	1.13174	7.10905e-17	3.70821e-15	tRNA-Val-AAC-6-1	TGGGGGTGTAGCTCAGTGGTAG	-31.77	151	31	847	110	19	1	chr19	38367977	38368000
ENSG00000099338	CATSPERG	1.13174	7.10905e-17	3.70821e-15	tRNA-Leu-TAG-1-1	GCTCCAGTCTCTTCGGAGGCG	-31.15	151	26	1066	224	208	1	chr19	38361886	38361907
ENSG00000099338	CATSPERG	1.13174	7.10905e-17	3.70821e-15	tRNA-Val-AAC-2-1	GTGTAGTGGTCATCACGTTCG	-31.66	153	57	472	73	23	1	chr19	38342020	38342044
ENSG00000253159	PCDHGA12	1.49769	5.75221e-08	9.2817e-07	tRNA-Ala-AGC-6-1	AGGGGGTATAGCTCAGCGGTAG	-30.82	155	25	346	66	17	1	chr5	141441791	141441814
ENSG00000253159	PCDHGA12	1.49769	5.75221e-08	9.2817e-07	tRNA-Ala-AGC-6-1	GGGGGTATAGCTCAGCGGTAGA	-31.25	158	174	2306	1174	1099	1	chr5	141441790	141441813
ENSG00000253159	PCDHGA12	1.49769	5.75221e-08	9.2817e-07	tRNA-Pro-AGG-2-2	AGGCGGCTCGTTGGTCTAGGGG	-34.82	159	371	356	145	55	1	chr5	141502826	141502849
ENSG00000253159	PCDHGA12	1.49769	5.75221e-08	9.2817e-07	tRNA-Leu-TAG-2-1	GGTAGTGTGGCCGAGCGGTCTA	-31.68	151	134	321	60	28	1	chr5	141498289	141498311
ENSG00000253159	PCDHGA12	1.49769	5.75221e-08	9.2817e-07	tRNA-Cys-GCA-11-1	GGGGGTATAGCTTAGCGGTAG	-30.21	154	195	7096	1789	1621	1	chr5	141441791	141441813
ENSG00000253159	PCDHGA12	1.49769	5.75221e-08	9.2817e-07	tRNA-Ile-AAT-9-1	AACGCCAAGGTCGTGGGTTCG	-30.49	179	28	431	40	22	1	chr5	141505452	141505473
ENSG00000165959	CLMN	0.564209	0.000202922	0.00153815	tRNA-Ala-AGC-6-1	AGGGGGTATAGCTCAGCGGTAG	-33.88	155	25	346	66	17	-1	chr14	95295418	95295440
ENSG00000165959	CLMN	0.564209	0.000202922	0.00153815	tRNA-Ala-AGC-6-1	GGGGGTATAGCTCAGCGGTAGA	-36.33	150	174	2306	1174	1099	-1	chr14	95295419	95295441
ENSG00000165959	CLMN	0.564209	0.000202922	0.00153815	tRNA-Glu-CTC-2-1	CCCTGGTGGTCTAGTGGTTAGG	-30.36	168	47	294	48	51	-1	chr14	95188108	95188131
ENSG00000165959	CLMN	0.564209	0.000202922	0.00153815	tRNA-Pro-AGG-2-2	AGGCGGCTCGTTGGTCTAGGGG	-31.51	154	371	356	145	55	-1	chr14	95185508	95185529
ENSG00000165959	CLMN	0.564209	0.000202922	0.00153815	tRNA-Gly-GCC-2-3	GCATTGGTGGTTCAGTGGTAG	-30.82	173	570	1393	122	32	-1	chr14	95190230	95190252
ENSG00000165959	CLMN	0.564209	0.000202922	0.00153815	tRNA-Pro-AGG-2-7	GTGTGGCTCGTTGGTCTAGGGG	-32.71	153	350	276	135	54	-1	chr14	95274619	95274641	chr14	95199103	95199125
ENSG00000165959	CLMN	0.564209	0.000202922	0.00153815	tRNA-Lys-TTT-3-3	GCCCGGATAGCTCAGTCGGTAG	-30.26	157	1293	1017	200	78	-1	chr14	95300112	95300133
ENSG00000165959	CLMN	0.564209	0.000202922	0.00153815	tRNA-Val-AAC-6-1	TGGGGGTGTAGCTCAGTGGTAG	-31.48	155	31	847	110	19	-1	chr14	95249945	95249967
ENSG00000165959	CLMN	0.564209	0.000202922	0.00153815	tRNA-Trp-CCA-3-2	GACCTCGTGGCGCAACGGTAGC	-30.28	170	38	1733	369	325	-1	chr14	95310786	95310807
ENSG00000165959	CLMN	0.564209	0.000202922	0.00153815	tRNA-Glu-CTC-1-1	CTAGTGGTTAGGATTCGGCG	-32.66	150	41	229	182	55	-1	chr14	95187701	95187721
ENSG00000165959	CLMN	0.564209	0.000202922	0.00153815	tRNA-Trp-CCA-2-1	GACCTCGTGGCGCAATGGTAGC	-30.28	170	38	1666	361	317	-1	chr14	95310786	95310807
ENSG00000189221	MAOA	3.38704	3.4589e-52	9.83091e-50	tRNA-Ala-AGC-2-2	GGGGGTGTAGCTCAGTGG	-32	151	2859	967	213	120	1	chrX	43727251	43727270
ENSG00000189221	MAOA	3.38704	3.4589e-52	9.83091e-50	tRNA-Val-AAC-6-1	TGGGGGTGTAGCTCAGTGGTAG	-35.12	174	31	847	110	19	1	chrX	43727248	43727271
ENSG00000189221	MAOA	3.38704	3.4589e-52	9.83091e-50	tRNA-Gln-CTG-7-1	ACTCTGGACTCTGAATCCAGCC	-32.7	162	31	570	44		1	chrX	43733472	43733494
ENSG00000189221	MAOA	3.38704	3.4589e-52	9.83091e-50	tRNA-Ala-TGC-5-1	GGGGGTGTAGCTCAGTGGTAG	-33.34	157	347	9441	2201	1809	1	chrX	43727248	43727270
ENSG00000165323	FAT3	2.54578	1.39704e-62	5.30815e-60	tRNA-Gly-GCC-2-3	GCATTGGTGGTTCAGTGGTAG	-31.13	161	570	1393	122	32	1	chr11	92792268	92792289	chr11	92608768	92608790
ENSG00000165323	FAT3	2.54578	1.39704e-62	5.30815e-60	tRNA-Pro-AGG-2-7	GTGTGGCTCGTTGGTCTAGGGG	-32.57	151	350	276	135	54	1	chr11	92803560	92803588
ENSG00000165323	FAT3	2.54578	1.39704e-62	5.30815e-60	tRNA-Lys-CTT-1-1	GGCGCCCGGCTAGCTCAG	-33.34	159	119	615	47		1	chr11	92866894	92866913
ENSG00000165323	FAT3	2.54578	1.39704e-62	5.30815e-60	tRNA-Gly-CCC-3-1	GCATTGGTGGTTCAATGGTAGA	-30.31	163	189	281	74	29	1	chr11	92792267	92792289
ENSG00000165323	FAT3	2.54578	1.39704e-62	5.30815e-60	tRNA-Asn-GTT-26-1	TAACCGGAAGGTTGGTGGTTCG	-30.03	158	108	3640	336	255	1	chr11	92392663	92392687
ENSG00000165323	FAT3	2.54578	1.39704e-62	5.30815e-60	tRNA-Ala-AGC-4-1	GGGGATGTAGCTCAGTGGTAG	-30.53	152	299	7727	1919	1534	1	chr11	92778009	92778029
ENSG00000165323	FAT3	2.54578	1.39704e-62	5.30815e-60	tRNA-Lys-TTT-2-1	GCCTGGATAGCTCAGTTGGTAG	-31.61	154	908	1054	239	79	1	chr11	92743600	92743622	chr11	92505161	92505185
ENSG00000165323	FAT3	2.54578	1.39704e-62	5.30815e-60	tRNA-Val-AAC-6-1	TGGGGGTGTAGCTCAGTGGTAG	-32.04	153	31	847	110	19	1	chr11	92863570	92863592	chr11	92778009	92778030
ENSG00000165323	FAT3	2.54578	1.39704e-62	5.30815e-60	tRNA-Cys-GCA-1-1	GGGGGCATAGCTCAGTGGTAGA	-35.23	152	176	1998	956	923	1	chr11	92704292	92704314
ENSG00000165323	FAT3	2.54578	1.39704e-62	5.30815e-60	tRNA-Lys-CTT-2-5	GTGTCGCCCGGCTAGCTCAG	-31.09	157	74	894	53	4	1	chr11	92511650	92511670
ENSG00000165323	FAT3	2.54578	1.39704e-62	5.30815e-60	tRNA-Lys-TTT-1-1	GGATAGCTCAGTTGGTAGAGC	-30.32	175	26	379	63	21	1	chr11	92776865	92776886
ENSG00000165323	FAT3	2.54578	1.39704e-62	5.30815e-60	tRNA-Glu-TTC-2-2	ATTCCTGGTTTTCACCCAGGCG	-32.26	150	2000	21811	2111	1211	1	chr11	92359096	92359120
ENSG00000273608	SRCIN1	0.896101	2.561e-05	0.00024391	tRNA-Val-AAC-6-1	TGGGGGTGTAGCTCAGTGGTAG	-31.5	154	31	847	110	19	-1	CHR_HSCHR17_7_CTG4	38379853	38379875	CHR_HSCHR17_7_CTG4	38365982	38366004
ENSG00000273608	SRCIN1	0.896101	2.561e-05	0.00024391	tRNA-Leu-TAG-1-1	GCTCCAGTCTCTTCGGAGGCG	-31.71	150	26	1066	224	208	-1	CHR_HSCHR17_7_CTG4	38364992	38365015	CHR_HSCHR17_7_CTG4	38345969	38345990
ENSG00000273608	SRCIN1	0.896101	2.561e-05	0.00024391	tRNA-Lys-CTT-2-5	GTGTCGCCCGGCTAGCTCAG	-31.12	158	74	894	53	4	-1	CHR_HSCHR17_7_CTG4	38362772	38362792
ENSG00000273608	SRCIN1	0.896101	2.561e-05	0.00024391	tRNA-Arg-CCG-2-1	GGGGATTGTGGGTTCGAGTCC	-31.11	156	52	371	66	26	-1	CHR_HSCHR17_7_CTG4	38367444	38367471
ENSG00000273608	SRCIN1	0.896101	2.561e-05	0.00024391	tRNA-Glu-TTC-2-2	ATTCCTGGTTTTCACCCAGGCG	-30.1	151	2000	21811	2111	1211	-1	CHR_HSCHR17_7_CTG4	38377224	38377249	CHR_HSCHR17_7_CTG4	38397277	38397300
ENSG00000273608	SRCIN1	0.896101	2.561e-05	0.00024391	tRNA-Ala-TGC-5-1	GGGGGTGTAGCTCAGTGGTAG	-30.34	150	347	9441	2201	1809	-1	CHR_HSCHR17_7_CTG4	38379854	38379875
ENSG00000196576	PLXNB2	0.836582	5.70891e-11	1.46877e-09	tRNA-Glu-CTC-2-1	CCCTGGTGGTCTAGTGGTTAGG	-30.94	160	47	294	48	51	-1	chr22	50291211	50291233	chr22	50276610	50276632
ENSG00000196576	PLXNB2	0.836582	5.70891e-11	1.46877e-09	tRNA-Pro-AGG-2-2	AGGCGGCTCGTTGGTCTAGGGG	-31.3	157	371	356	145	55	-1	chr22	50275357	50275378
ENSG00000196576	PLXNB2	0.836582	5.70891e-11	1.46877e-09	tRNA-Leu-TAG-2-1	GGTAGTGTGGCCGAGCGGTCTA	-34.13	155	134	321	60	28	-1	chr22	50283458	50283481
ENSG00000196576	PLXNB2	0.836582	5.70891e-11	1.46877e-09	tRNA-Ala-AGC-4-1	GGGGATGTAGCTCAGTGGTAG	-31.28	154	299	7727	1919	1534	-1	chr22	50279024	50279045
ENSG00000196576	PLXNB2	0.836582	5.70891e-11	1.46877e-09	tRNA-Val-AAC-6-1	TGGGGGTGTAGCTCAGTGGTAG	-32.07	150	31	847	110	19	-1	chr22	50276348	50276371
ENSG00000196576	PLXNB2	0.836582	5.70891e-11	1.46877e-09	tRNA-Leu-TAG-1-1	GCTCCAGTCTCTTCGGAGGCG	-30.97	152	26	1066	224	208	-1	chr22	50297255	50297276
ENSG00000215861		1.45116	4.99829e-05	0.000443179	tRNA-Cys-GCA-1-1	GGGGGCATAGCTCAGTGGTAG	-34.91	150	285	7647	1937	1626	-1	chr1	149235302	149235323
ENSG00000215861		1.45116	4.99829e-05	0.000443179	tRNA-Cys-GCA-1-1	GGGGGCATAGCTCAGTGGTA	-34.91	150	2771	175	25	25	-1	chr1	149235302	149235322
ENSG00000215861		1.45116	4.99829e-05	0.000443179	tRNA-Cys-GCA-1-1	GGGGGCATAGCTCAGTGGTAGA	-34.91	150	176	1998	956	923	-1	chr1	149235302	149235324
ENSG00000215861		1.45116	4.99829e-05	0.000443179	tRNA-Ala-AGC-6-1	AGGGGGTATAGCTCAGCGGTAG	-30.16	155	25	346	66	17	-1	chr1	149235301	149235323
ENSG00000215861		1.45116	4.99829e-05	0.000443179	tRNA-Pro-AGG-2-2	AGGCGGCTCGTTGGTCTAGGGG	-30.71	151	371	356	145	55	-1	chr1	149287389	149287412
ENSG00000215861		1.45116	4.99829e-05	0.000443179	tRNA-Val-AAC-6-1	TGGGGGTGTAGCTCAGTGGTAG	-32.73	168	31	847	110	19	-1	chr1	149307837	149307859
ENSG00000215861		1.45116	4.99829e-05	0.000443179	tRNA-Arg-CCG-2-1	GGGGATTGTGGGTTCGAGTCC	-33.9	154	52	371	66	26	-1	chr1	149321604	149321626
ENSG00000259726	CSPG4P11	0.588296	1.46184e-07	2.19769e-06	tRNA-Gly-GCC-4-1	GCATAGGTGGTTCAGTGGTAGA	-30.38	150	194	307	79	29	1	chr15	84196211	84196234
ENSG00000259726	CSPG4P11	0.588296	1.46184e-07	2.19769e-06	tRNA-Glu-CTC-2-1	CCCTGGTGGTCTAGTGGTTAGG	-30.21	152	47	294	48	51	1	chr15	84189411	84189438
ENSG00000108256	NUFIP2	0.42322	0.00052611	0.0035616	tRNA-Ala-AGC-4-1	GGGGATGTAGCTCAGTGGTAG	-33.59	159	299	7727	1919	1534	-1	chr17	29260395	29260416
ENSG00000108256	NUFIP2	0.42322	0.00052611	0.0035616	tRNA-Glu-TTC-2-2	ATTCCTGGTTTTCACCCAGGCG	-30.67	168	2000	21811	2111	1211	-1	chr17	29259941	29259963
ENSG00000168702	LRP1B	1.79336	4.58356e-50	1.20765e-47	tRNA-Cys-GCA-1-1	GGGGGCATAGCTCAGTGGTAG	-31.37	153	285	7647	1937	1626	-1	chr2	141729241	141729268
ENSG00000168702	LRP1B	1.79336	4.58356e-50	1.20765e-47	tRNA-Cys-GCA-1-1	GGGGGCATAGCTCAGTGGTAGA	-31.37	158	176	1998	956	923	-1	chr2	141896880	141896903	chr2	141729241	141729269
ENSG00000168702	LRP1B	1.79336	4.58356e-50	1.20765e-47	tRNA-Glu-CTC-2-1	CCCTGGTGGTCTAGTGGTTAGG	-30.37	151	47	294	48	51	-1	chr2	141908692	141908714	chr2	141046600	141046623	chr2	142008327	142008350
ENSG00000168702	LRP1B	1.79336	4.58356e-50	1.20765e-47	tRNA-Pro-AGG-2-7	GTGTGGCTCGTTGGTCTAGGGG	-33.21	150	350	276	135	54	-1	chr2	142024472	142024493
ENSG00000168702	LRP1B	1.79336	4.58356e-50	1.20765e-47	tRNA-Lys-CTT-1-1	GGCGCCCGGCTAGCTCAG	-30.5	167	119	615	47		-1	chr2	140295030	140295048
ENSG00000168702	LRP1B	1.79336	4.58356e-50	1.20765e-47	tRNA-Lys-TTT-2-1	GCCTGGATAGCTCAGTTGGTAG	-32.62	156	908	1054	239	79	-1	chr2	141494140	141494162
ENSG00000168702	LRP1B	1.79336	4.58356e-50	1.20765e-47	tRNA-Val-AAC-6-1	TGGGGGTGTAGCTCAGTGGTAG	-30.86	157	31	847	110	19	-1	chr2	141457744	141457768
ENSG00000168702	LRP1B	1.79336	4.58356e-50	1.20765e-47	tRNA-Leu-TAG-1-1	GCTCCAGTCTCTTCGGAGGCG	-31.37	150	26	1066	224	208	-1	chr2	141538207	141538227	chr2	141924032	141924056	chr2	140438122	140438147
ENSG00000168702	LRP1B	1.79336	4.58356e-50	1.20765e-47	tRNA-Cys-GCA-12-1	GGGGGTATAGCTTAGGGGTAG	-30.38	166	178	5618	1446	1381	-1	chr2	140714433	140714455
ENSG00000168702	LRP1B	1.79336	4.58356e-50	1.20765e-47	tRNA-Gln-CTG-3-1	ACTCTGGACTCTGAATCCAGCG	-31.21	154	31	633	45		-1	chr2	141440320	141440347
ENSG00000168702	LRP1B	1.79336	4.58356e-50	1.20765e-47	tRNA-Arg-CCG-2-1	GGGGATTGTGGGTTCGAGTCC	-34.47	151	52	371	66	26	-1	chr2	141601868	141601889	chr2	141464698	141464719	chr2	140365552	140365573
ENSG00000168702	LRP1B	1.79336	4.58356e-50	1.20765e-47	tRNA-Lys-TTT-6-1	TGGGTAGCTCAGTCGGTAGAG	-30.94	177	32	1389	261	168	-1	chr2	141641190	141641211
ENSG00000168702	LRP1B	1.79336	4.58356e-50	1.20765e-47	tRNA-Val-CAC-1-1	TTATCACGTTCGCCTCACACG	-30.51	162	93	10100	141	77	-1	chr2	140516899	140516921
ENSG00000168702	LRP1B	1.79336	4.58356e-50	1.20765e-47	tRNA-Glu-TTC-2-2	ATTCCTGGTTTTCACCCAGGCG	-30.19	155	2000	21811	2111	1211	-1	chr2	141156187	141156211
ENSG00000168702	LRP1B	1.79336	4.58356e-50	1.20765e-47	tRNA-Glu-TTC-14-1	CTAGGATTCGGCGCTTTCACCG	-30.36	157	53	26741	964	947	-1	chr2	141516828	141516853
ENSG00000133135	RNF128	1.60462	7.02197e-19	4.42348e-17	tRNA-Gly-GCC-2-3	GCATTGGTGGTTCAGTGGTAG	-34.18	187	570	1393	122	32	1	chrX	106750587	106750608
ENSG00000133135	RNF128	1.60462	7.02197e-19	4.42348e-17	tRNA-Val-AAC-6-1	TGGGGGTGTAGCTCAGTGGTAG	-30.73	159	31	847	110	19	1	chrX	106759459	106759485
ENSG00000147257	GPC3	1.04809	1.20678e-07	1.83875e-06	tRNA-Pro-AGG-2-7	GTGTGGCTCGTTGGTCTAGGGG	-31.5	154	350	276	135	54	-1	chrX	133791456	133791480	chrX	133940359	133940381
ENSG00000147257	GPC3	1.04809	1.20678e-07	1.83875e-06	tRNA-Ala-AGC-2-2	GGGGGTGTAGCTCAGTGG	-32.77	150	2859	967	213	120	-1	chrX	133970218	133970235
ENSG00000147257	GPC3	1.04809	1.20678e-07	1.83875e-06	tRNA-Ala-AGC-4-1	GGGGATGTAGCTCAGTGGTAG	-32.56	169	299	7727	1919	1534	-1	chrX	133882029	133882049
ENSG00000147257	GPC3	1.04809	1.20678e-07	1.83875e-06	tRNA-Val-AAC-6-1	TGGGGGTGTAGCTCAGTGGTAG	-35.25	150	31	847	110	19	-1	chrX	133970217	133970238
ENSG00000147257	GPC3	1.04809	1.20678e-07	1.83875e-06	tRNA-Trp-CCA-3-2	GACCTCGTGGCGCAACGGTAGC	-32.67	164	38	1733	369	325	-1	chrX	133661957	133661979
ENSG00000147257	GPC3	1.04809	1.20678e-07	1.83875e-06	tRNA-Lys-CTT-2-5	GTGTCGCCCGGCTAGCTCAG	-32.79	153	74	894	53	4	-1	chrX	133538702	133538722	chrX	133685874	133685895
ENSG00000147257	GPC3	1.04809	1.20678e-07	1.83875e-06	tRNA-Lys-TTT-6-1	TGGGTAGCTCAGTCGGTAGAG	-30.33	175	32	1389	261	168	-1	chrX	133976809	133976830
ENSG00000147257	GPC3	1.04809	1.20678e-07	1.83875e-06	tRNA-Trp-CCA-2-1	GACCTCGTGGCGCAATGGTAGC	-32.67	164	38	1666	361	317	-1	chrX	133661957	133661979
ENSG00000147257	GPC3	1.04809	1.20678e-07	1.83875e-06	tRNA-Glu-TTC-14-1	CTAGGATTCGGCGCTTTCACCG	-33.9	161	53	26741	964	947	-1	chrX	133899933	133899958
ENSG00000147257	GPC3	1.04809	1.20678e-07	1.83875e-06	tRNA-Ala-TGC-5-1	GGGGGTGTAGCTCAGTGGTAG	-32.29	153	347	9441	2201	1809	-1	chrX	133970218	133970238	chrX	133882029	133882049
ENSG00000088386	SLC15A1	0.791912	5.21859e-05	0.000460338	tRNA-Ala-AGC-6-1	AGGGGGTATAGCTCAGCGGTAG	-31.19	158	25	346	66	17	-1	chr13	98709598	98709620
ENSG00000088386	SLC15A1	0.791912	5.21859e-05	0.000460338	tRNA-Ala-AGC-4-1	GGGGATGTAGCTCAGTGGTAG	-31	150	299	7727	1919	1534	-1	chr13	98741115	98741136
ENSG00000088386	SLC15A1	0.791912	5.21859e-05	0.000460338	tRNA-Cys-GCA-12-1	GGGGGTATAGCTTAGGGGTAG	-30.9	161	178	5618	1446	1381	-1	chr13	98737359	98737381
ENSG00000088386	SLC15A1	0.791912	5.21859e-05	0.000460338	tRNA-Trp-CCA-3-2	GACCTCGTGGCGCAACGGTAGC	-34.48	167	38	1733	369	325	-1	chr13	98706402	98706425
ENSG00000088386	SLC15A1	0.791912	5.21859e-05	0.000460338	tRNA-Arg-CCG-2-1	GGGGATTGTGGGTTCGAGTCC	-32.24	163	52	371	66	26	-1	chr13	98689716	98689737
ENSG00000088386	SLC15A1	0.791912	5.21859e-05	0.000460338	tRNA-Trp-CCA-2-1	GACCTCGTGGCGCAATGGTAGC	-30.87	163	38	1666	361	317	-1	chr13	98706402	98706425
ENSG00000091490	SEL1L3	1.01754	4.61227e-13	1.58557e-11	tRNA-Pro-AGG-2-2	AGGCGGCTCGTTGGTCTAGGGG	-31.33	152	371	356	145	55	-1	chr4	25797820	25797841
ENSG00000091490	SEL1L3	1.01754	4.61227e-13	1.58557e-11	tRNA-Asn-GTT-3-1	TTAGCGCATTCGGCTGTTAACC	-32.49	178	50	868	151	66	-1	chr4	25810987	25811008
ENSG00000091490	SEL1L3	1.01754	4.61227e-13	1.58557e-11	tRNA-Gln-CTG-3-1	ACTCTGGACTCTGAATCCAGCG	-30.59	156	31	633	45		-1	chr4	25859506	25859528
ENSG00000091490	SEL1L3	1.01754	4.61227e-13	1.58557e-11	tRNA-Gln-CTG-7-1	ACTCTGGACTCTGAATCCAGCC	-30.58	156	31	570	44		-1	chr4	25859506	25859528
ENSG00000091490	SEL1L3	1.01754	4.61227e-13	1.58557e-11	tRNA-Asn-GTT-26-1	TTAGCGCGTTCGGCTGTTAACC	-32.5	162	50	924	154	66	-1	chr4	25810987	25811008
ENSG00000171606	ZNF274	0.624718	2.76896e-07	3.95678e-06	tRNA-Gln-CTG-7-1	ACTCTGGACTCTGAATCCAGCC	-30.12	154	31	570	44		1	chr19	58209495	58209519
ENSG00000171606	ZNF274	0.624718	2.76896e-07	3.95678e-06	tRNA-Arg-CCG-2-1	GGGGATTGTGGGTTCGAGTCC	-30.64	151	52	371	66	26	1	chr19	58188751	58188772
ENSG00000152092	ASTN1	3.61149	1.83606e-101	1.65686e-98	tRNA-Pro-AGG-2-7	GTGTGGCTCGTTGGTCTAGGGG	-30.27	158	350	276	135	54	-1	chr1	177095515	177095539
ENSG00000152092	ASTN1	3.61149	1.83606e-101	1.65686e-98	tRNA-Cys-GCA-17-1	GGGGATATAGCTCAGGGGTAGA	-31.36	154	154	1817	992	1014	-1	chr1	177112497	177112520	chr1	177146954	177146977
ENSG00000152092	ASTN1	3.61149	1.83606e-101	1.65686e-98	tRNA-Pro-AGG-2-4	ATTCTCGCTTAGGGTGCGAGAG	-32.1	158	41	1414	90	23	-1	chr1	176917882	176917908
ENSG00000152092	ASTN1	3.61149	1.83606e-101	1.65686e-98	tRNA-Lys-TTT-2-1	GCCTGGATAGCTCAGTTGGTAG	-31.65	163	908	1054	239	79	-1	chr1	177012814	177012836
ENSG00000152092	ASTN1	3.61149	1.83606e-101	1.65686e-98	tRNA-Pro-CGG-1-3	ATTCTCGCTTCGGGTGCGAGAG	-32.23	158	43	1537	97	27	-1	chr1	176917882	176917908
ENSG00000152092	ASTN1	3.61149	1.83606e-101	1.65686e-98	tRNA-Cys-GCA-1-1	GGGGGCATAGCTCAGTGGTAGA	-30.81	151	176	1998	956	923	-1	chr1	177050486	177050510	chr1	177112497	177112520
ENSG00000152092	ASTN1	3.61149	1.83606e-101	1.65686e-98	tRNA-Trp-CCA-2-1	GACCTCGTGGCGCAATGGTAGC	-31.2	159	38	1666	361	317	-1	chr1	176894887	176894909
ENSG00000064652	SNX24	0.727986	0.000237973	0.00176674	tRNA-Gly-GCC-4-1	GCATAGGTGGTTCAGTGGTAGA	-30.72	158	194	307	79	29	1	chr5	122848376	122848400
ENSG00000064652	SNX24	0.727986	0.000237973	0.00176674	tRNA-Glu-CTC-2-1	CCCTGGTGGTCTAGTGGTTAGG	-30.32	150	47	294	48	51	1	chr5	122906961	122906982
ENSG00000064652	SNX24	0.727986	0.000237973	0.00176674	tRNA-Val-AAC-6-1	TGGGGGTGTAGCTCAGTGGTAG	-30.68	153	31	847	110	19	1	chr5	123027575	123027599
ENSG00000064652	SNX24	0.727986	0.000237973	0.00176674	tRNA-Lys-CTT-2-5	GTGTCGCCCGGCTAGCTCAG	-30.01	160	74	894	53	4	1	chr5	122932819	122932842
ENSG00000185532	PRKG1	1.32199	1.38948e-17	7.7519e-16	tRNA-Cys-GCA-1-1	GGGGGCATAGCTCAGTGGTAG	-34.65	150	285	7647	1937	1626	1	chr10	50993651	50993672	chr10	51417802	51417825	chr10	51371902	51371925	chr10	52189463	52189485
ENSG00000185532	PRKG1	1.32199	1.38948e-17	7.7519e-16	tRNA-Cys-GCA-1-1	GGGGGCATAGCTCAGTGGTA	-30.1	168	2771	175	25	25	1	chr10	50993652	50993672	chr10	51417803	51417825
ENSG00000185532	PRKG1	1.32199	1.38948e-17	7.7519e-16	tRNA-Cys-GCA-1-1	GGGGGCATAGCTCAGTGGTAGA	-31.49	154	176	1998	956	923	1	chr10	50993650	50993672	chr10	51417801	51417825	chr10	51371901	51371925	chr10	52189462	52189485	chr10	52229164	52229185
ENSG00000185532	PRKG1	1.32199	1.38948e-17	7.7519e-16	tRNA-Lys-CTT-2-1	CGGCTAGCTCAGTCGGTAGAGC	-31.37	150	26	1473	525	355	1	chr10	51680113	51680134
ENSG00000185532	PRKG1	1.32199	1.38948e-17	7.7519e-16	tRNA-Ala-AGC-6-1	AGGGGGTATAGCTCAGCGGTAG	-31.38	151	25	346	66	17	1	chr10	52189464	52189486	chr10	51700196	51700218
ENSG00000185532	PRKG1	1.32199	1.38948e-17	7.7519e-16	tRNA-Ala-AGC-6-1	GGGGGTATAGCTCAGCGGTAGA	-31.1	156	174	2306	1174	1099	1	chr10	50993650	50993672
ENSG00000185532	PRKG1	1.32199	1.38948e-17	7.7519e-16	tRNA-Glu-CTC-2-1	CCCTGGTGGTCTAGTGGTTAGG	-30.33	158	47	294	48	51	1	chr10	52185764	52185790
ENSG00000185532	PRKG1	1.32199	1.38948e-17	7.7519e-16	tRNA-Pro-AGG-2-7	GTGTGGCTCGTTGGTCTAGGGG	-31.55	152	350	276	135	54	1	chr10	52102301	52102322	chr10	52005765	52005787	chr10	51394627	51394649
ENSG00000185532	PRKG1	1.32199	1.38948e-17	7.7519e-16	tRNA-Lys-CTT-1-1	GGCGCCCGGCTAGCTCAG	-31.73	154	119	615	47		1	chr10	51628670	51628688	chr10	51884157	51884175	chr10	51219421	51219438	chr10	51639292	51639309
ENSG00000185532	PRKG1	1.32199	1.38948e-17	7.7519e-16	tRNA-Lys-TTT-3-5	AAGTCCCTGTTCGGGCGGCA	-31.02	159	54	161	127	124	1	chr10	51737549	51737569	chr10	51074190	51074212
ENSG00000185532	PRKG1	1.32199	1.38948e-17	7.7519e-16	tRNA-Leu-TAG-2-1	GGTAGTGTGGCCGAGCGGTCTA	-35.07	166	134	321	60	28	1	chr10	51861903	51861928
ENSG00000185532	PRKG1	1.32199	1.38948e-17	7.7519e-16	tRNA-Cys-GCA-11-1	GGGGGTATAGCTTAGCGGTAG	-30.38	150	195	7096	1789	1621	1	chr10	51605080	51605103
ENSG00000185532	PRKG1	1.32199	1.38948e-17	7.7519e-16	tRNA-Cys-GCA-17-1	GGGGATATAGCTCAGGGGTAGA	-33.93	158	154	1817	992	1014	1	chr10	52229164	52229185
ENSG00000185532	PRKG1	1.32199	1.38948e-17	7.7519e-16	tRNA-Ala-AGC-4-1	GGGGATGTAGCTCAGTGGTAG	-34.29	150	299	7727	1919	1534	1	chr10	51916143	51916164
ENSG00000185532	PRKG1	1.32199	1.38948e-17	7.7519e-16	tRNA-Val-TAC-3-1	GGTTCCATAGTGTAGTGGTTAT	-30.23	167	1080	806	66	24	1	chr10	51234214	51234236
ENSG00000185532	PRKG1	1.32199	1.38948e-17	7.7519e-16	tRNA-Val-AAC-6-1	TGGGGGTGTAGCTCAGTGGTAG	-35.9	151	31	847	110	19	1	chr10	51916143	51916165
ENSG00000185532	PRKG1	1.32199	1.38948e-17	7.7519e-16	tRNA-Leu-TAG-1-1	GCTCCAGTCTCTTCGGAGGCG	-31.43	151	26	1066	224	208	1	chr10	51204845	51204866	chr10	51910335	51910357
ENSG00000185532	PRKG1	1.32199	1.38948e-17	7.7519e-16	tRNA-Cys-GCA-12-1	GGGGGTATAGCTTAGGGGTAG	-31.29	152	178	5618	1446	1381	1	chr10	50993651	50993672
ENSG00000185532	PRKG1	1.32199	1.38948e-17	7.7519e-16	tRNA-Gln-CTG-3-1	ACTCTGGACTCTGAATCCAGCG	-30.01	168	31	633	45		1	chr10	50996043	50996065	chr10	51806597	51806619
ENSG00000185532	PRKG1	1.32199	1.38948e-17	7.7519e-16	tRNA-Gln-CTG-7-1	ACTCTGGACTCTGAATCCAGCC	-30.01	168	31	570	44		1	chr10	50996043	50996065	chr10	51806597	51806619
ENSG00000185532	PRKG1	1.32199	1.38948e-17	7.7519e-16	tRNA-Lys-CTT-2-5	GTGTCGCCCGGCTAGCTCAG	-30.4	150	74	894	53	4	1	chr10	51834611	51834632
ENSG00000185532	PRKG1	1.32199	1.38948e-17	7.7519e-16	tRNA-Arg-CCG-2-1	GGGGATTGTGGGTTCGAGTCC	-31.87	158	52	371	66	26	1	chr10	51393654	51393676
ENSG00000185532	PRKG1	1.32199	1.38948e-17	7.7519e-16	tRNA-Glu-TTC-2-2	ATTCCTGGTTTTCACCCAGGCG	-30.75	171	2000	21811	2111	1211	1	chr10	51460136	51460160	chr10	51678466	51678490
ENSG00000232859	LYRM9	1.01785	5.54001e-06	6.10416e-05	tRNA-Glu-CTC-2-1	CCCTGGTGGTCTAGTGGTTAGG	-30.18	168	47	294	48	51	-1	chr17	27884309	27884331
ENSG00000047597	XK	1.62967	8.01819e-12	2.31355e-10	tRNA-Pro-AGG-2-2	AGGCGGCTCGTTGGTCTAGGGG	-35.56	150	371	356	145	55	1	chrX	37685876	37685897
ENSG00000082397	EPB41L3	1.01234	5.0358e-23	4.28708e-21	tRNA-Glu-CTC-2-1	CCCTGGTGGTCTAGTGGTTAGG	-30.69	160	47	294	48	51	-1	chr18	5554614	5554637
ENSG00000082397	EPB41L3	1.01234	5.0358e-23	4.28708e-21	tRNA-Pro-AGG-2-7	GTGTGGCTCGTTGGTCTAGGGG	-33.05	151	350	276	135	54	-1	chr18	5626905	5626927	chr18	5629336	5629359
ENSG00000082397	EPB41L3	1.01234	5.0358e-23	4.28708e-21	tRNA-Pro-AGG-2-6	TAGGGGTATGATTCTCGCTTA	-30.06	151	26	550	177	35	-1	chr18	5569601	5569622
ENSG00000082397	EPB41L3	1.01234	5.0358e-23	4.28708e-21	tRNA-Lys-TTT-3-5	AAGTCCCTGTTCGGGCGGCA	-35.36	161	54	161	127	124	-1	chr18	5630190	5630215
ENSG00000082397	EPB41L3	1.01234	5.0358e-23	4.28708e-21	tRNA-Pro-AGG-2-2	TAGGGGTATGATTCTCGCTTAG	-31.24	156	60	804	454	109	-1	chr18	5569601	5569623
ENSG00000082397	EPB41L3	1.01234	5.0358e-23	4.28708e-21	tRNA-Gln-CTG-3-1	ACTCTGGACTCTGAATCCAGCG	-35.06	156	31	633	45		-1	chr18	5530510	5530532
ENSG00000082397	EPB41L3	1.01234	5.0358e-23	4.28708e-21	tRNA-Gln-CTG-7-1	ACTCTGGACTCTGAATCCAGCC	-35.1	156	31	570	44		-1	chr18	5530510	5530532
ENSG00000082397	EPB41L3	1.01234	5.0358e-23	4.28708e-21	tRNA-Lys-CTT-2-5	GTGTCGCCCGGCTAGCTCAG	-30.01	160	74	894	53	4	-1	chr18	5441499	5441522
ENSG00000082397	EPB41L3	1.01234	5.0358e-23	4.28708e-21	tRNA-Asn-GTT-4-1	TAACCGAAAGATTGGTGGTTCG	-31.15	169	104	3601	335	254	-1	chr18	5629996	5630018
ENSG00000198521	ZNF43	1.36161	1.93595e-26	2.07976e-24	tRNA-Lys-CTT-1-1	GGCGCCCGGCTAGCTCAG	-30.1	164	119	615	47		-1	chr19	21835643	21835661
ENSG00000253298	LINC01845	1.25327	8.36354e-11	2.10965e-09	tRNA-Glu-CTC-2-1	CCCTGGTGGTCTAGTGGTTAGG	-34.16	169	47	294	48	51	-1	chr5	159452376	159452401
ENSG00000253298	LINC01845	1.25327	8.36354e-11	2.10965e-09	tRNA-Cys-GCA-12-1	GGGGGTATAGCTTAGGGGTAG	-30.32	153	178	5618	1446	1381	-1	chr5	159454127	159454148
ENSG00000158769	F11R	0.689107	2.19102e-07	3.17746e-06	tRNA-Glu-TTC-4-1	CTAGTGGCTAGGATTCGGCG	-30.17	161	41	237	179	55	-1	chr1	161003888	161003909
ENSG00000273024	INTS4P2	1.43764	1.80105e-07	2.6535e-06	tRNA-Lys-CTT-2-4	TGAGCCCGGCTAGCTCAG	-30.66	167	82	505	41		1	chr7	65711470	65711488
ENSG00000273024	INTS4P2	1.43764	1.80105e-07	2.6535e-06	tRNA-Leu-TAG-1-1	GCTCCAGTCTCTTCGGAGGCG	-30.25	170	26	1066	224	208	1	chr7	65700087	65700109
ENSG00000178585	CTNNBIP1	0.835173	0.000107571	0.00087808	tRNA-Pro-AGG-2-2	AGGCGGCTCGTTGGTCTAGGGG	-34.65	154	371	356	145	55	-1	chr1	9878200	9878223
ENSG00000178585	CTNNBIP1	0.835173	0.000107571	0.00087808	tRNA-Glu-TTC-4-1	CTAGTGGCTAGGATTCGGCG	-30.15	157	41	237	179	55	-1	chr1	9869123	9869144
ENSG00000178585	CTNNBIP1	0.835173	0.000107571	0.00087808	tRNA-Lys-TTT-3-5	AAGTCCCTGTTCGGGCGGCA	-33.02	156	54	161	127	124	-1	chr1	9871377	9871397
ENSG00000178585	CTNNBIP1	0.835173	0.000107571	0.00087808	tRNA-Glu-TTC-2-2	ATTCCTGGTTTTCACCCAGGCG	-33	178	2000	21811	2111	1211	-1	chr1	9886333	9886355
ENSG00000123066	MED13L	0.340775	0.000230796	0.00172213	tRNA-Lys-CTT-2-4	TGAGCCCGGCTAGCTCAG	-31.14	153	82	505	41		-1	chr12	116277140	116277157
ENSG00000123066	MED13L	0.340775	0.000230796	0.00172213	tRNA-Ala-AGC-2-2	GGGGGTGTAGCTCAGTGG	-30.44	156	2859	967	213	120	-1	chr12	116209302	116209320
ENSG00000123066	MED13L	0.340775	0.000230796	0.00172213	tRNA-Val-AAC-6-1	TGGGGGTGTAGCTCAGTGGTAG	-30.04	164	31	847	110	19	-1	chr12	116209301	116209323
ENSG00000123066	MED13L	0.340775	0.000230796	0.00172213	tRNA-Ala-TGC-5-1	GGGGGTGTAGCTCAGTGGTAG	-30.44	159	347	9441	2201	1809	-1	chr12	116209302	116209323
ENSG00000113391	FAM172A	0.638482	0.000141431	0.00111891	tRNA-Glu-CTC-2-1	CCCTGGTGGTCTAGTGGTTAGG	-33.59	155	47	294	48	51	-1	chr5	93954284	93954307
ENSG00000113391	FAM172A	0.638482	0.000141431	0.00111891	tRNA-Pro-AGG-2-7	GTGTGGCTCGTTGGTCTAGGGG	-30.43	155	350	276	135	54	-1	chr5	94026482	94026501
ENSG00000113391	FAM172A	0.638482	0.000141431	0.00111891	tRNA-Asn-GTT-26-1	TAACCGGAAGGTTGGTGGTTCG	-31.31	162	108	3640	336	255	-1	chr5	93717387	93717408
ENSG00000113391	FAM172A	0.638482	0.000141431	0.00111891	tRNA-Val-AAC-6-1	TGGGGGTGTAGCTCAGTGGTAG	-33.71	151	31	847	110	19	-1	chr5	93664121	93664143	chr5	93831066	93831089	chr5	94068359	94068381	chr5	93632069	93632093	chr5	93708608	93708631
ENSG00000113391	FAM172A	0.638482	0.000141431	0.00111891	tRNA-Gln-CTG-3-1	ACTCTGGACTCTGAATCCAGCG	-35.43	175	31	633	45		-1	chr5	93741903	93741926
ENSG00000113391	FAM172A	0.638482	0.000141431	0.00111891	tRNA-Gln-CTG-7-1	ACTCTGGACTCTGAATCCAGCC	-35.42	175	31	570	44		-1	chr5	93741903	93741926
ENSG00000158158	CNNM4	0.619931	1.19259e-06	1.50833e-05	tRNA-Pro-AGG-2-7	GTGTGGCTCGTTGGTCTAGGGG	-33.09	168	350	276	135	54	1	chr2	96771683	96771705
ENSG00000158158	CNNM4	0.619931	1.19259e-06	1.50833e-05	tRNA-Leu-TAG-1-1	GCTCCAGTCTCTTCGGAGGCG	-34.25	174	26	1066	224	208	1	chr2	96763823	96763846
ENSG00000158158	CNNM4	0.619931	1.19259e-06	1.50833e-05	tRNA-Arg-CCG-2-1	GGGGATTGTGGGTTCGAGTCC	-30.14	155	52	371	66	26	1	chr2	96787587	96787608
ENSG00000130856	ZNF236	0.825755	1.11349e-14	4.61455e-13	tRNA-Lys-CTT-2-1	CGGCTAGCTCAGTCGGTAGAGC	-30.11	156	26	1473	525	355	1	chr18	76868717	76868739
ENSG00000130856	ZNF236	0.825755	1.11349e-14	4.61455e-13	tRNA-Pro-AGG-2-2	AGGCGGCTCGTTGGTCTAGGGG	-30.23	160	371	356	145	55	1	chr18	76908424	76908446
ENSG00000130856	ZNF236	0.825755	1.11349e-14	4.61455e-13	tRNA-Leu-TAG-2-1	GGTAGTGTGGCCGAGCGGTCTA	-31.26	154	134	321	60	28	1	chr18	76889354	76889377
ENSG00000130856	ZNF236	0.825755	1.11349e-14	4.61455e-13	tRNA-Cys-GCA-17-1	GGGGATATAGCTCAGGGGTAGA	-30.48	158	154	1817	992	1014	1	chr18	76885831	76885852
ENSG00000130856	ZNF236	0.825755	1.11349e-14	4.61455e-13	tRNA-Val-AAC-6-1	TGGGGGTGTAGCTCAGTGGTAG	-30.28	159	31	847	110	19	1	chr18	76940877	76940900
ENSG00000130856	ZNF236	0.825755	1.11349e-14	4.61455e-13	tRNA-Leu-TAG-1-1	GCTCCAGTCTCTTCGGAGGCG	-33.99	159	26	1066	224	208	1	chr18	76836694	76836715
ENSG00000130856	ZNF236	0.825755	1.11349e-14	4.61455e-13	tRNA-Gln-CTG-3-1	ACTCTGGACTCTGAATCCAGCG	-30.08	165	31	633	45		1	chr18	76948585	76948606
ENSG00000130856	ZNF236	0.825755	1.11349e-14	4.61455e-13	tRNA-Arg-CCG-2-1	GGGGATTGTGGGTTCGAGTCC	-30.79	154	52	371	66	26	1	chr18	76862851	76862874
ENSG00000082482	KCNK2	2.84011	1.55694e-27	1.7955e-25	tRNA-Gly-GCC-4-1	GCATAGGTGGTTCAGTGGTAGA	-33.76	155	194	307	79	29	1	chr1	215232985	215233012
ENSG00000082482	KCNK2	2.84011	1.55694e-27	1.7955e-25	tRNA-Cys-GCA-1-1	GGGGGCATAGCTCAGTGGTAG	-33.74	151	285	7647	1937	1626	1	chr1	215082566	215082587
ENSG00000082482	KCNK2	2.84011	1.55694e-27	1.7955e-25	tRNA-Cys-GCA-1-1	GGGGGCATAGCTCAGTGGTA	-33.74	150	2771	175	56	25	1	chr1	215082567	215082587
ENSG00000082482	KCNK2	2.84011	1.55694e-27	1.7955e-25	tRNA-Cys-GCA-1-1	GGGGGCATAGCTCAGTGGTAGA	-33.74	151	176	1998	956	923	1	chr1	215082565	215082587
ENSG00000082482	KCNK2	2.84011	1.55694e-27	1.7955e-25	tRNA-Lys-TTT-2-1	GCCTGGATAGCTCAGTTGGTAG	-30.48	170	908	1054	239	79	1	chr1	215134677	215134701
ENSG00000082482	KCNK2	2.84011	1.55694e-27	1.7955e-25	tRNA-Val-AAC-6-1	TGGGGGTGTAGCTCAGTGGTAG	-30.52	160	31	847	110	19	1	chr1	215141075	215141097
ENSG00000082482	KCNK2	2.84011	1.55694e-27	1.7955e-25	tRNA-Gln-CTG-3-1	ACTCTGGACTCTGAATCCAGCG	-30.7	173	31	633	45		1	chr1	215106468	215106490
ENSG00000082482	KCNK2	2.84011	1.55694e-27	1.7955e-25	tRNA-Gln-CTG-7-1	ACTCTGGACTCTGAATCCAGCC	-30.7	173	31	570	44		1	chr1	215106468	215106490
ENSG00000146416	AIG1	0.437423	0.000519403	0.00352016	tRNA-Ala-AGC-6-1	AGGGGGTATAGCTCAGCGGTAG	-30.28	164	25	346	66	17	1	chr6	143170433	143170455
ENSG00000146416	AIG1	0.437423	0.000519403	0.00352016	tRNA-Ala-AGC-6-1	GGGGGTATAGCTCAGCGGTAGA	-30.59	168	174	2306	1174	1099	1	chr6	143170432	143170454
ENSG00000146416	AIG1	0.437423	0.000519403	0.00352016	tRNA-Gln-CTG-7-1	CGAGTCTCTGTGGAACCTTTCT	-30.34	159	27	838	46	8	1	chr6	143291873	143291896
ENSG00000146416	AIG1	0.437423	0.000519403	0.00352016	tRNA-Gln-CTG-7-1	ACTCTGGACTCTGAATCCAGCC	-33.66	176	31	570	44		1	chr6	143222472	143222494
ENSG00000146416	AIG1	0.437423	0.000519403	0.00352016	tRNA-Lys-CTT-1-1	GGCGCCCGGCTAGCTCAG	-30.38	151	119	615	47		1	chr6	143307899	143307918
ENSG00000146416	AIG1	0.437423	0.000519403	0.00352016	tRNA-Cys-GCA-17-1	GGGGATATAGCTCAGGGGTAGA	-31.55	159	154	1817	992	1014	1	chr6	143241347	143241370
ENSG00000146416	AIG1	0.437423	0.000519403	0.00352016	tRNA-Phe-GAA-4-1	GCCGAAATAGCTCAGTTGGGAG	-31.94	168	258	4873	1097	39	1	chr6	143289632	143289654
ENSG00000146416	AIG1	0.437423	0.000519403	0.00352016	tRNA-Val-AAC-6-1	TGGGGGTGTAGCTCAGTGGTAG	-30.2	159	31	847	110	19	1	chr6	143089825	143089849
ENSG00000146416	AIG1	0.437423	0.000519403	0.00352016	tRNA-Leu-TAG-1-1	GCTCCAGTCTCTTCGGAGGCG	-31.63	154	26	1066	224	208	1	chr6	143162779	143162802
ENSG00000146416	AIG1	0.437423	0.000519403	0.00352016	tRNA-Cys-GCA-12-1	GGGGGTATAGCTTAGGGGTAG	-35.34	167	178	5618	1446	1381	1	chr6	143170433	143170454
ENSG00000146416	AIG1	0.437423	0.000519403	0.00352016	tRNA-Gln-CTG-3-1	ACTCTGGACTCTGAATCCAGCG	-35.01	176	31	633	45		1	chr6	143222472	143222494
ENSG00000146416	AIG1	0.437423	0.000519403	0.00352016	tRNA-Lys-CTT-2-5	GTGTCGCCCGGCTAGCTCAG	-30.4	150	74	894	53	4	1	chr6	143093012	143093033
ENSG00000003436	TFPI	0.345598	0.000466789	0.00321366	tRNA-Cys-GCA-17-1	GGGGATATAGCTCAGGGGTAGA	-30.85	150	154	1817	992	1014	-1	chr2	187524255	187524276
ENSG00000003436	TFPI	0.345598	0.000466789	0.00321366	tRNA-Ala-AGC-4-1	GGGGATGTAGCTCAGTGGTAG	-31.86	175	299	7727	1919	1534	-1	chr2	187543764	187543785
ENSG00000003436	TFPI	0.345598	0.000466789	0.00321366	tRNA-Val-AAC-6-1	TGGGGGTGTAGCTCAGTGGTAG	-31.19	164	31	847	110	19	-1	chr2	187543763	187543785
ENSG00000003436	TFPI	0.345598	0.000466789	0.00321366	tRNA-Leu-TAG-1-1	GCTCCAGTCTCTTCGGAGGCG	-31.5	162	26	1066	224	208	-1	chr2	187515553	187515575
ENSG00000003436	TFPI	0.345598	0.000466789	0.00321366	tRNA-Arg-CCG-2-1	GGGGATTGTGGGTTCGAGTCC	-30.14	167	52	371	66	26	-1	chr2	187565355	187565376
ENSG00000003436	TFPI	0.345598	0.000466789	0.00321366	tRNA-Ala-TGC-5-1	GGGGGTGTAGCTCAGTGGTAG	-31.59	159	347	9441	2201	1809	-1	chr2	187543764	187543785
ENSG00000282908	FAT3	2.54578	1.39704e-62	5.30815e-60	tRNA-Gly-GCC-2-3	GCATTGGTGGTTCAGTGGTAG	-31.13	161	570	1393	122	32	1	CHR_HG2116_PATCH	92796344	92796365	CHR_HG2116_PATCH	92612844	92612866
ENSG00000282908	FAT3	2.54578	1.39704e-62	5.30815e-60	tRNA-Pro-AGG-2-7	GTGTGGCTCGTTGGTCTAGGGG	-32.57	151	350	276	135	54	1	CHR_HG2116_PATCH	92807636	92807664
ENSG00000282908	FAT3	2.54578	1.39704e-62	5.30815e-60	tRNA-Lys-CTT-1-1	GGCGCCCGGCTAGCTCAG	-33.34	159	119	615	47		1	CHR_HG2116_PATCH	92870970	92870989
ENSG00000282908	FAT3	2.54578	1.39704e-62	5.30815e-60	tRNA-Gly-CCC-3-1	GCATTGGTGGTTCAATGGTAGA	-30.31	163	189	281	74	29	1	CHR_HG2116_PATCH	92796343	92796365
ENSG00000282908	FAT3	2.54578	1.39704e-62	5.30815e-60	tRNA-Asn-GTT-26-1	TAACCGGAAGGTTGGTGGTTCG	-30.03	158	108	3640	336	255	1	CHR_HG2116_PATCH	92396739	92396763
ENSG00000282908	FAT3	2.54578	1.39704e-62	5.30815e-60	tRNA-Ala-AGC-4-1	GGGGATGTAGCTCAGTGGTAG	-30.53	152	299	7727	1919	1534	1	CHR_HG2116_PATCH	92782085	92782105
ENSG00000282908	FAT3	2.54578	1.39704e-62	5.30815e-60	tRNA-Lys-TTT-2-1	GCCTGGATAGCTCAGTTGGTAG	-31.61	154	908	1054	239	79	1	CHR_HG2116_PATCH	92747676	92747698	CHR_HG2116_PATCH	92509237	92509261
ENSG00000282908	FAT3	2.54578	1.39704e-62	5.30815e-60	tRNA-Val-AAC-6-1	TGGGGGTGTAGCTCAGTGGTAG	-32.04	153	31	847	110	19	1	CHR_HG2116_PATCH	92867646	92867668	CHR_HG2116_PATCH	92782085	92782106
ENSG00000282908	FAT3	2.54578	1.39704e-62	5.30815e-60	tRNA-Cys-GCA-1-1	GGGGGCATAGCTCAGTGGTAGA	-35.23	152	176	1998	956	923	1	CHR_HG2116_PATCH	92708368	92708390
ENSG00000282908	FAT3	2.54578	1.39704e-62	5.30815e-60	tRNA-Lys-CTT-2-5	GTGTCGCCCGGCTAGCTCAG	-31.09	157	74	894	53	4	1	CHR_HG2116_PATCH	92515726	92515746
ENSG00000282908	FAT3	2.54578	1.39704e-62	5.30815e-60	tRNA-Lys-TTT-1-1	GGATAGCTCAGTTGGTAGAGC	-30.32	175	26	379	63	21	1	CHR_HG2116_PATCH	92780941	92780962
ENSG00000282908	FAT3	2.54578	1.39704e-62	5.30815e-60	tRNA-Glu-TTC-2-2	ATTCCTGGTTTTCACCCAGGCG	-32.26	150	2000	21811	2111	1211	1	CHR_HG2116_PATCH	92363172	92363196
ENSG00000198270	TMEM116	0.445507	0.000270208	0.00197598	tRNA-Pro-AGG-2-7	GTGTGGCTCGTTGGTCTAGGGG	-30.33	161	350	276	135	54	-1	chr12	111993187	111993213
ENSG00000198270	TMEM116	0.445507	0.000270208	0.00197598	tRNA-Lys-CTT-1-1	GGCGCCCGGCTAGCTCAG	-30.17	164	119	615	47		-1	chr12	111942560	111942578
ENSG00000198270	TMEM116	0.445507	0.000270208	0.00197598	tRNA-Asn-GTT-26-1	TAACCGGAAGGTTGGTGGTTCG	-30.02	174	108	3640	336	255	-1	chr12	111976399	111976420
ENSG00000198270	TMEM116	0.445507	0.000270208	0.00197598	tRNA-Val-AAC-2-1	TCATCACGTTCGCCTAACACG	-32.4	163	35	8286	131	58	-1	chr12	111942222	111942243
ENSG00000242866	STRC	0.959097	3.28536e-11	8.71332e-10	tRNA-Ala-AGC-6-1	AGGGGGTATAGCTCAGCGGTAG	-31.64	152	25	346	66	17	-1	chr15	43600920	43600942
ENSG00000242866	STRC	0.959097	3.28536e-11	8.71332e-10	tRNA-Val-AAC-6-1	TGGGGGTGTAGCTCAGTGGTAG	-32.9	150	31	847	110	19	-1	chr15	43615801	43615822
ENSG00000176597	B3GNT5	0.976738	1.1717e-08	2.13389e-07	tRNA-Ala-AGC-6-1	AGGGGGTATAGCTCAGCGGTAG	-31.77	158	25	346	66	17	1	chr3	183264123	183264147
ENSG00000176597	B3GNT5	0.976738	1.1717e-08	2.13389e-07	tRNA-Glu-TTC-4-1	CTAGTGGCTAGGATTCGGCG	-31.73	170	41	237	179	55	1	chr3	183283142	183283162
ENSG00000158286	RNF207	0.790745	9.2583e-09	1.71996e-07	tRNA-Pro-AGG-2-2	AGGCGGCTCGTTGGTCTAGGGG	-37.04	155	371	356	145	55	1	chr1	6208985	6209008
ENSG00000158286	RNF207	0.790745	9.2583e-09	1.71996e-07	tRNA-Ala-AGC-4-1	GGGGATGTAGCTCAGTGGTAG	-31.97	161	299	7727	1919	1534	1	chr1	6210340	6210361
ENSG00000158286	RNF207	0.790745	9.2583e-09	1.71996e-07	tRNA-Lys-TTT-2-1	GCCTGGATAGCTCAGTTGGTAG	-31.14	170	908	1054	239	79	1	chr1	6213715	6213738
ENSG00000158286	RNF207	0.790745	9.2583e-09	1.71996e-07	tRNA-Val-AAC-6-1	TGGGGGTGTAGCTCAGTGGTAG	-31.3	162	31	847	110	19	1	chr1	6210340	6210362
ENSG00000158286	RNF207	0.790745	9.2583e-09	1.71996e-07	tRNA-Arg-CCG-2-1	GGGGATTGTGGGTTCGAGTCC	-36.97	155	52	371	66	26	1	chr1	6210631	6210652
ENSG00000096433	ITPR3	0.659279	2.77099e-10	6.49071e-09	tRNA-Pro-CGG-1-3	TAGGGGTATGATTCTCGCTTCG	-33.62	166	61	841	457	109	1	chr6	33621490	33621511
ENSG00000096433	ITPR3	0.659279	2.77099e-10	6.49071e-09	tRNA-Ala-AGC-6-1	AGGGGGTATAGCTCAGCGGTAG	-33.22	150	25	346	66	17	1	chr6	33668627	33668652
ENSG00000096433	ITPR3	0.659279	2.77099e-10	6.49071e-09	tRNA-Glu-CTC-2-1	CCCTGGTGGTCTAGTGGTTAGG	-33.52	152	47	294	48	51	1	chr6	33659586	33659606
ENSG00000096433	ITPR3	0.659279	2.77099e-10	6.49071e-09	tRNA-Pro-AGG-2-2	AGGCGGCTCGTTGGTCTAGGGG	-33.75	154	371	356	145	55	1	chr6	33621416	33621439	chr6	33666824	33666845
ENSG00000096433	ITPR3	0.659279	2.77099e-10	6.49071e-09	tRNA-Lys-CTT-1-1	GGCGCCCGGCTAGCTCAG	-33.65	164	119	615	47		1	chr6	33673295	33673313
ENSG00000096433	ITPR3	0.659279	2.77099e-10	6.49071e-09	tRNA-Ile-AAT-9-1	AACGCCAAGGTCGTGGGTTCG	-39.26	151	28	431	40	22	1	chr6	33682293	33682314
ENSG00000096433	ITPR3	0.659279	2.77099e-10	6.49071e-09	tRNA-Pro-TGG-3-3	TAGGGGTATGATTCTCGCTTTG	-31.06	166	64	837	463	114	1	chr6	33621490	33621511
ENSG00000096433	ITPR3	0.659279	2.77099e-10	6.49071e-09	tRNA-Ala-AGC-4-1	GGGGATGTAGCTCAGTGGTAG	-33.9	166	299	7727	1919	1534	1	chr6	33690128	33690150
ENSG00000096433	ITPR3	0.659279	2.77099e-10	6.49071e-09	tRNA-Gln-CTG-4-1	CGAGTCTCGGTGGAACCTTTGT	-33.76	160	28	909	50	8	1	chr6	33692421	33692443
ENSG00000096433	ITPR3	0.659279	2.77099e-10	6.49071e-09	tRNA-Ala-TGC-5-1	GGGGGTGTAGCTCAGTGGTAG	-33.63	150	347	9441	2201	1809	1	chr6	33690128	33690150
ENSG00000181291	TMEM132E	2.35237	2.35534e-30	3.13721e-28	tRNA-Glu-CTC-2-1	CCCTGGTGGTCTAGTGGTTAGG	-34.61	155	47	294	48	51	1	chr17	34601609	34601631
ENSG00000181291	TMEM132E	2.35237	2.35534e-30	3.13721e-28	tRNA-Pro-AGG-2-2	AGGCGGCTCGTTGGTCTAGGGG	-33.85	164	371	356	145	55	1	chr17	34581232	34581253	chr17	34581639	34581661	chr17	34626301	34626323
ENSG00000181291	TMEM132E	2.35237	2.35534e-30	3.13721e-28	tRNA-Lys-CTT-1-1	GGCGCCCGGCTAGCTCAG	-36.89	164	119	615	47		1	chr17	34580963	34580981
ENSG00000181291	TMEM132E	2.35237	2.35534e-30	3.13721e-28	tRNA-Val-AAC-6-1	TGGGGGTGTAGCTCAGTGGTAG	-36.36	154	31	847	110	19	1	chr17	34580852	34580874
ENSG00000181291	TMEM132E	2.35237	2.35534e-30	3.13721e-28	tRNA-Leu-TAG-1-1	GCTCCAGTCTCTTCGGAGGCG	-30.64	151	26	1066	224	208	1	chr17	34626699	34626720
ENSG00000267422		1.47521	3.46651e-05	0.000319202	tRNA-Gln-CTG-7-1	CGAGTCTCTGTGGAACCTTTCT	-32.75	150	27	838	46	8	1	chr19	37790303	37790325
ENSG00000267422		1.47521	3.46651e-05	0.000319202	tRNA-Gln-CTG-4-1	CGAGTCTCGGTGGAACCTTTGT	-34.32	158	28	909	50	8	1	chr19	37790303	37790325
ENSG00000092871	RFFL	1.21851	1.817e-12	5.75319e-11	tRNA-Leu-TAG-2-1	GGTAGTGTGGCCGAGCGGTCTA	-33.1	167	134	321	60	28	-1	chr17	35041585	35041607
ENSG00000092871	RFFL	1.21851	1.817e-12	5.75319e-11	tRNA-Asn-GTT-26-1	TAACCGGAAGGTTGGTGGTTCG	-30.67	150	108	3640	336	255	-1	chr17	35027502	35027523
ENSG00000092871	RFFL	1.21851	1.817e-12	5.75319e-11	tRNA-Pro-TGG-1-1	CTAGTGGTATGATTCTCGCTTT	-30.74	172	30	584	257	46	-1	chr17	35061733	35061755
ENSG00000267053		4.75487	4.74233e-95	3.64211e-92	tRNA-Pro-AGG-2-2	AGGCGGCTCGTTGGTCTAGGGG	-35	157	371	356	145	55	1	chr19	36306940	36306962	chr19	36309470	36309492
ENSG00000176788	BASP1	2.28463	7.59826e-15	3.21532e-13	tRNA-Glu-CTC-2-1	CCCTGGTGGTCTAGTGGTTAGG	-32.62	174	47	294	48	51	1	chr5	17170440	17170462
ENSG00000176788	BASP1	2.28463	7.59826e-15	3.21532e-13	tRNA-Pro-AGG-2-7	GTGTGGCTCGTTGGTCTAGGGG	-30.94	169	350	276	135	54	1	chr5	17093996	17094018
ENSG00000176788	BASP1	2.28463	7.59826e-15	3.21532e-13	tRNA-Val-TAC-2-1	GTTCCATAGTGTAGCGGTTATC	-31.41	154	65	328	38	27	1	chr5	17083379	17083401
ENSG00000176788	BASP1	2.28463	7.59826e-15	3.21532e-13	tRNA-Val-AAC-6-1	TGGGGGTGTAGCTCAGTGGTAG	-31.64	150	31	847	110	19	1	chr5	17163359	17163386
ENSG00000176788	BASP1	2.28463	7.59826e-15	3.21532e-13	tRNA-Glu-TTC-14-1	CTAGGATTCGGCGCTTTCACCG	-30.7	150	53	26741	964	947	1	chr5	17086438	17086466
ENSG00000197594	ENPP1	1.23517	1.64552e-22	1.3592e-20	tRNA-Arg-CCG-2-1	GGGGATTGTGGGTTCGAGTCC	-30.93	151	52	371	66	26	1	chr6	131847570	131847591
ENSG00000249593		0.481905	0.000210567	0.00158843	tRNA-Glu-TTC-4-1	CTAGTGGCTAGGATTCGGCG	-30.33	154	41	237	179	55	1	chr5	139038670	139038690
ENSG00000262334	RPH3AL	0.984372	7.18424e-05	0.000615383	tRNA-Glu-CTC-2-1	CCCTGGTGGTCTAGTGGTTAGG	-31.47	152	47	294	48	51	-1	CHR_HSCHR17_1_CTG1	354164	354186
ENSG00000262334	RPH3AL	0.984372	7.18424e-05	0.000615383	tRNA-Pro-AGG-2-2	AGGCGGCTCGTTGGTCTAGGGG	-33.95	155	371	356	145	55	-1	CHR_HSCHR17_1_CTG1	418432	418458
ENSG00000262334	RPH3AL	0.984372	7.18424e-05	0.000615383	tRNA-Leu-TAG-2-1	GGTAGTGTGGCCGAGCGGTCTA	-37.96	152	134	321	60	28	-1	CHR_HSCHR17_1_CTG1	264816	264838
ENSG00000262334	RPH3AL	0.984372	7.18424e-05	0.000615383	tRNA-Cys-GCA-17-1	GGGGATATAGCTCAGGGGTAGA	-33.08	152	154	1817	992	1014	-1	CHR_HSCHR17_1_CTG1	250828	250850
ENSG00000262334	RPH3AL	0.984372	7.18424e-05	0.000615383	tRNA-Cys-GCA-22-1	GGGCGTATAGCTCAGGGGTAG	-35.44	150	181	6057	1468	1375	-1	CHR_HSCHR17_1_CTG1	334879	334900
ENSG00000262334	RPH3AL	0.984372	7.18424e-05	0.000615383	tRNA-Val-AAC-6-1	TGGGGGTGTAGCTCAGTGGTAG	-32.8	162	31	847	110	19	-1	CHR_HSCHR17_1_CTG1	257519	257540
ENSG00000262334	RPH3AL	0.984372	7.18424e-05	0.000615383	tRNA-Leu-TAG-1-1	GCTCCAGTCTCTTCGGAGGCG	-34.66	152	26	1066	224	208	-1	CHR_HSCHR17_1_CTG1	245781	245802
ENSG00000262334	RPH3AL	0.984372	7.18424e-05	0.000615383	tRNA-Lys-CTT-9-1	GCCCGACTACCTCAGTCGG	-33.02	169	350	1132	29	24	-1	CHR_HSCHR17_1_CTG1	335854	335873
ENSG00000084731	KIF3C	0.555246	0.000307447	0.0022098	tRNA-Glu-TTC-4-1	CTAGTGGCTAGGATTCGGCG	-30.17	161	41	237	179	55	-1	chr2	25950341	25950362
ENSG00000084731	KIF3C	0.555246	0.000307447	0.0022098	tRNA-Leu-TAG-1-1	GCTCCAGTCTCTTCGGAGGCG	-36.59	183	26	1066	224	208	-1	chr2	25954835	25954856
ENSG00000084731	KIF3C	0.555246	0.000307447	0.0022098	tRNA-Glu-TTC-14-1	CTAGGATTCGGCGCTTTCACCG	-34.52	165	53	26741	964	947	-1	chr2	25950348	25950373
ENSG00000204560	DHX16	0.735755	0.00047511	0.00326038	tRNA-Lys-TTT-3-3	GCCCGGATAGCTCAGTCGGTAG	-32	153	1293	1017	200	78	-1	chr6	30659556	30659583	chr6	30665092	30665114
ENSG00000074696	HACD3	0.302681	0.000248956	0.00183845	tRNA-Lys-CTT-1-1	GGCGCCCGGCTAGCTCAG	-31.64	150	119	615	47		1	chr15	65568956	65568976	chr15	65569102	65569123
ENSG00000247345		1.69096	3.36855e-06	3.87975e-05	tRNA-Glu-CTC-2-1	CCCTGGTGGTCTAGTGGTTAGG	-33.26	156	47	294	48	51	1	chr5	59040582	59040602
ENSG00000165186	PTCHD1	0.833335	7.40357e-07	9.74615e-06	tRNA-Pro-AGG-2-2	AGGCGGCTCGTTGGTCTAGGGG	-33.36	161	371	356	145	55	1	chrX	23400629	23400655
ENSG00000165186	PTCHD1	0.833335	7.40357e-07	9.74615e-06	tRNA-Pro-AGG-2-4	ATTCTCGCTTAGGGTGCGAGAG	-35.94	152	41	1414	90	23	1	chrX	23373741	23373763
ENSG00000165186	PTCHD1	0.833335	7.40357e-07	9.74615e-06	tRNA-Ala-AGC-2-2	GGGGGTGTAGCTCAGTGG	-31.07	171	2859	967	213	120	1	chrX	23379305	23379323
ENSG00000165186	PTCHD1	0.833335	7.40357e-07	9.74615e-06	tRNA-Val-AAC-6-1	TGGGGGTGTAGCTCAGTGGTAG	-30.99	160	31	847	110	19	1	chrX	23379302	23379324
ENSG00000165186	PTCHD1	0.833335	7.40357e-07	9.74615e-06	tRNA-Leu-TAG-1-1	GCTCCAGTCTCTTCGGAGGCG	-30.82	166	26	1066	224	208	1	chrX	23374093	23374115
ENSG00000165186	PTCHD1	0.833335	7.40357e-07	9.74615e-06	tRNA-Ala-TGC-5-1	GGGGGTGTAGCTCAGTGGTAG	-31.19	175	347	9441	2201	1809	1	chrX	23379302	23379323
ENSG00000205464	ATP6AP1L	1.40548	5.88433e-19	3.7198e-17	tRNA-Lys-TTT-3-5	AAGTCCCTGTTCGGGCGGCA	-34.15	165	54	161	127	124	1	chr5	82310454	82310475
ENSG00000205464	ATP6AP1L	1.40548	5.88433e-19	3.7198e-17	tRNA-Val-AAC-6-1	TGGGGGTGTAGCTCAGTGGTAG	-30.41	150	31	847	110	19	1	chr5	82324555	82324579
ENSG00000205464	ATP6AP1L	1.40548	5.88433e-19	3.7198e-17	tRNA-Lys-CTT-2-5	GTGTCGCCCGGCTAGCTCAG	-32.04	169	74	894	53	4	1	chr5	82347314	82347335
ENSG00000205464	ATP6AP1L	1.40548	5.88433e-19	3.7198e-17	tRNA-Glu-TTC-2-2	ATTCCTGGTTTTCACCCAGGCG	-30.23	151	2000	21811	2111	1211	1	chr5	82358404	82358427
ENSG00000205464	ATP6AP1L	1.40548	5.88433e-19	3.7198e-17	tRNA-Ala-TGC-5-1	GGGGGTGTAGCTCAGTGGTAG	-30.06	165	347	9441	2201	1809	1	chr5	82324555	82324578
ENSG00000178773	CPNE7	0.805577	3.01094e-05	0.000281052	tRNA-Leu-TAG-1-1	GCTCCAGTCTCTTCGGAGGCG	-36.75	174	26	1066	224	208	1	chr16	89594979	89595000
ENSG00000181722	ZBTB20	0.804024	9.11233e-08	1.42266e-06	tRNA-Gly-GCC-4-1	GCATAGGTGGTTCAGTGGTAGA	-31.26	155	194	307	79	29	-1	chr3	115082712	115082735
ENSG00000181722	ZBTB20	0.804024	9.11233e-08	1.42266e-06	tRNA-Cys-GCA-1-1	GGGGGCATAGCTCAGTGGTAG	-31.61	161	285	7647	1937	1626	-1	chr3	114405332	114405353	chr3	114902115	114902134	chr3	114427992	114428012
ENSG00000181722	ZBTB20	0.804024	9.11233e-08	1.42266e-06	tRNA-Cys-GCA-1-1	GGGGGCATAGCTCAGTGGTA	-30.43	160	2771	175	56	25	-1	chr3	114405332	114405352	chr3	114902115	114902134	chr3	114427992	114428011
ENSG00000181722	ZBTB20	0.804024	9.11233e-08	1.42266e-06	tRNA-Cys-GCA-1-1	GGGGGCATAGCTCAGTGGTAGA	-31.61	166	176	1998	956	923	-1	chr3	114405332	114405354	chr3	114902115	114902135	chr3	114427992	114428013
ENSG00000181722	ZBTB20	0.804024	9.11233e-08	1.42266e-06	tRNA-Pro-AGG-2-7	GTGTGGCTCGTTGGTCTAGGGG	-30.56	150	350	276	135	54	-1	chr3	114892553	114892576	chr3	114677626	114677647
ENSG00000181722	ZBTB20	0.804024	9.11233e-08	1.42266e-06	tRNA-Gln-CTG-7-1	CGAGTCTCTGTGGAACCTTTCT	-30.94	156	27	838	46	8	-1	chr3	114498473	114498495
ENSG00000181722	ZBTB20	0.804024	9.11233e-08	1.42266e-06	tRNA-Gln-CTG-7-1	ACTCTGGACTCTGAATCCAGCC	-31.1	154	31	570	44		-1	chr3	114743658	114743679
ENSG00000181722	ZBTB20	0.804024	9.11233e-08	1.42266e-06	tRNA-Ala-AGC-4-1	GGGGATGTAGCTCAGTGGTAG	-30.59	162	299	7727	1919	1534	-1	chr3	114993741	114993763
ENSG00000181722	ZBTB20	0.804024	9.11233e-08	1.42266e-06	tRNA-Ala-AGC-6-1	GGGGGTATAGCTCAGCGGTAGA	-30.3	151	174	2306	1174	1099	-1	chr3	114673256	114673278
ENSG00000181722	ZBTB20	0.804024	9.11233e-08	1.42266e-06	tRNA-Lys-TTT-3-3	GCCCGGATAGCTCAGTCGGTAG	-30.38	160	1293	1017	200	78	-1	chr3	114325451	114325473	chr3	114935679	114935702
ENSG00000181722	ZBTB20	0.804024	9.11233e-08	1.42266e-06	tRNA-Leu-TAG-1-1	GCTCCAGTCTCTTCGGAGGCG	-32.48	155	26	1066	224	208	-1	chr3	114318619	114318640
ENSG00000181722	ZBTB20	0.804024	9.11233e-08	1.42266e-06	tRNA-Gln-CTG-3-1	ACTCTGGACTCTGAATCCAGCG	-31.1	154	31	633	45		-1	chr3	114743658	114743679
ENSG00000131080	EDA2R	3.473	5.10193e-37	8.85381e-35	tRNA-Glu-CTC-2-1	CCCTGGTGGTCTAGTGGTTAGG	-30.97	150	47	294	48	51	-1	chrX	66634610	66634631
ENSG00000138411	HECW2	0.917156	4.79858e-10	1.08053e-08	tRNA-Glu-CTC-2-1	CCCTGGTGGTCTAGTGGTTAGG	-31.15	159	47	294	48	51	-1	chr2	196251602	196251625
ENSG00000138411	HECW2	0.917156	4.79858e-10	1.08053e-08	tRNA-Pro-AGG-2-2	AGGCGGCTCGTTGGTCTAGGGG	-33.02	154	371	356	145	55	-1	chr2	196514371	196514398
ENSG00000138411	HECW2	0.917156	4.79858e-10	1.08053e-08	tRNA-Leu-TAG-2-1	GGTAGTGTGGCCGAGCGGTCTA	-30.1	171	134	321	60	28	-1	chr2	196336341	196336365
ENSG00000138411	HECW2	0.917156	4.79858e-10	1.08053e-08	tRNA-Asn-GTT-26-1	TAACCGGAAGGTTGGTGGTTCG	-31.63	155	108	3640	336	255	-1	chr2	196195242	196195267
ENSG00000138411	HECW2	0.917156	4.79858e-10	1.08053e-08	tRNA-Cys-GCA-1-1	GGGGGCATAGCTCAGTGGTAGA	-31.83	155	176	1998	956	923	-1	chr2	196369194	196369220
ENSG00000138411	HECW2	0.917156	4.79858e-10	1.08053e-08	tRNA-Trp-CCA-3-2	GACCTCGTGGCGCAACGGTAGC	-33.05	160	38	1733	369	325	-1	chr2	196344432	196344454
ENSG00000138411	HECW2	0.917156	4.79858e-10	1.08053e-08	tRNA-Lys-CTT-2-5	GTGTCGCCCGGCTAGCTCAG	-30.01	160	74	894	53	4	-1	chr2	196510999	196511022	chr2	196209797	196209820
ENSG00000138411	HECW2	0.917156	4.79858e-10	1.08053e-08	tRNA-Arg-CCG-2-1	GGGGATTGTGGGTTCGAGTCC	-30.28	155	52	371	66	26	-1	chr2	196560413	196560434
ENSG00000138411	HECW2	0.917156	4.79858e-10	1.08053e-08	tRNA-Trp-CCA-2-1	GACCTCGTGGCGCAATGGTAGC	-33.05	160	38	1666	361	317	-1	chr2	196344432	196344454
ENSG00000004487	KDM1A	0.609202	1.2291e-06	1.55016e-05	tRNA-Glu-CTC-2-1	CCCTGGTGGTCTAGTGGTTAGG	-40.24	183	47	294	48	51	1	chr1	23027285	23027307
ENSG00000004487	KDM1A	0.609202	1.2291e-06	1.55016e-05	tRNA-Pro-AGG-2-2	AGGCGGCTCGTTGGTCTAGGGG	-30.08	151	371	356	145	55	1	chr1	23031924	23031947
ENSG00000004487	KDM1A	0.609202	1.2291e-06	1.55016e-05	tRNA-Pro-AGG-2-7	GTGTGGCTCGTTGGTCTAGGGG	-32.28	159	350	276	135	54	1	chr1	23071982	23072007
ENSG00000004487	KDM1A	0.609202	1.2291e-06	1.55016e-05	tRNA-Lys-TTT-6-1	TGGGTAGCTCAGTCGGTAGAG	-30.13	150	32	1389	261	168	1	chr1	23027804	23027828
ENSG00000184060	ADAP2	1.05008	1.54804e-10	3.77299e-09	tRNA-Val-AAC-6-1	TGGGGGTGTAGCTCAGTGGTAG	-31.45	155	31	847	110	19	1	chr17	30920440	30920467
ENSG00000184060	ADAP2	1.05008	1.54804e-10	3.77299e-09	tRNA-Arg-CCG-2-1	GGGGATTGTGGGTTCGAGTCC	-30.7	155	52	371	66	26	1	chr17	30958623	30958644
ENSG00000164197	RNF180	1.61599	4.38125e-10	9.92754e-09	tRNA-Cys-GCA-22-1	GGGCGTATAGCTCAGGGGTAG	-33.22	154	181	6057	1468	1375	1	chr5	64202337	64202358
ENSG00000111801	BTN3A3	1.13865	1.29143e-09	2.7181e-08	tRNA-Val-AAC-6-1	TGGGGGTGTAGCTCAGTGGTAG	-32.78	152	31	847	110	19	1	chr6	26445769	26445791
ENSG00000146021	KLHL3	1.22343	4.00438e-18	2.38519e-16	tRNA-Cys-GCA-1-1	GGGGGCATAGCTCAGTGGTAG	-31.57	166	285	7647	1937	1626	-1	chr5	137636534	137636555
ENSG00000146021	KLHL3	1.22343	4.00438e-18	2.38519e-16	tRNA-Cys-GCA-1-1	GGGGGCATAGCTCAGTGGTA	-31.57	166	2771	175	25	25	-1	chr5	137636534	137636554
ENSG00000146021	KLHL3	1.22343	4.00438e-18	2.38519e-16	tRNA-Cys-GCA-1-1	GGGGGCATAGCTCAGTGGTAGA	-31.57	168	176	1998	956	923	-1	chr5	137636534	137636556
ENSG00000146021	KLHL3	1.22343	4.00438e-18	2.38519e-16	tRNA-Pro-AGG-2-2	AGGCGGCTCGTTGGTCTAGGGG	-31.3	150	371	356	145	55	-1	chr5	137687668	137687690
ENSG00000146021	KLHL3	1.22343	4.00438e-18	2.38519e-16	tRNA-Pro-AGG-2-7	GTGTGGCTCGTTGGTCTAGGGG	-30.17	150	350	276	135	54	-1	chr5	137620351	137620372
ENSG00000146021	KLHL3	1.22343	4.00438e-18	2.38519e-16	tRNA-Val-AAC-6-1	TGGGGGTGTAGCTCAGTGGTAG	-34.31	158	31	847	110	19	-1	chr5	137687656	137687677
ENSG00000146021	KLHL3	1.22343	4.00438e-18	2.38519e-16	tRNA-Leu-TAG-1-1	GCTCCAGTCTCTTCGGAGGCG	-31.88	172	26	1066	224	208	-1	chr5	137733127	137733146
ENSG00000146021	KLHL3	1.22343	4.00438e-18	2.38519e-16	tRNA-Ala-TGC-5-1	GGGGGTGTAGCTCAGTGGTAG	-33.9	153	347	9441	2201	1809	-1	chr5	137687657	137687677
ENSG00000158748	HTR6	1.25799	0.000126501	0.00101264	tRNA-Glu-CTC-2-1	CCCTGGTGGTCTAGTGGTTAGG	-32.52	159	47	294	48	51	1	chr1	19679264	19679285
ENSG00000152894	PTPRK	0.753268	7.38508e-09	1.40301e-07	tRNA-Glu-CTC-2-1	CCCTGGTGGTCTAGTGGTTAGG	-30.89	161	47	294	48	51	-1	chr6	128135358	128135380
ENSG00000152894	PTPRK	0.753268	7.38508e-09	1.40301e-07	tRNA-Pro-AGG-2-7	GTGTGGCTCGTTGGTCTAGGGG	-30.81	152	350	276	135	54	-1	chr6	128235746	128235768
ENSG00000152894	PTPRK	0.753268	7.38508e-09	1.40301e-07	tRNA-Val-AAC-6-1	TGGGGGTGTAGCTCAGTGGTAG	-31.33	151	31	847	110	19	-1	chr6	128067204	128067227
ENSG00000152894	PTPRK	0.753268	7.38508e-09	1.40301e-07	tRNA-Leu-TAG-1-1	GCTCCAGTCTCTTCGGAGGCG	-31.24	157	26	1066	224	208	-1	chr6	128042491	128042513
ENSG00000152894	PTPRK	0.753268	7.38508e-09	1.40301e-07	tRNA-Arg-CCG-2-1	GGGGATTGTGGGTTCGAGTCC	-30.01	159	52	371	66	26	-1	chr6	128050807	128050828
ENSG00000152894	PTPRK	0.753268	7.38508e-09	1.40301e-07	tRNA-Glu-TTC-14-1	CTAGGATTCGGCGCTTTCACCG	-33.9	161	53	26741	964	947	-1	chr6	128117783	128117808
ENSG00000196535	MYO18A	0.831237	5.44781e-18	3.19746e-16	tRNA-Pro-AGG-2-7	GTGTGGCTCGTTGGTCTAGGGG	-30.22	154	350	276	135	54	-1	chr17	29113769	29113794
ENSG00000196535	MYO18A	0.831237	5.44781e-18	3.19746e-16	tRNA-Cys-GCA-17-1	GGGGATATAGCTCAGGGGTAGA	-33.39	152	154	1817	992	1014	-1	chr17	29120777	29120804	chr17	29078600	29078622
ENSG00000196535	MYO18A	0.831237	5.44781e-18	3.19746e-16	tRNA-Val-AAC-6-1	TGGGGGTGTAGCTCAGTGGTAG	-33.6	151	31	847	110	19	-1	chr17	29098981	29099003	chr17	29123298	29123322
ENSG00000196535	MYO18A	0.831237	5.44781e-18	3.19746e-16	tRNA-Cys-GCA-12-1	GGGGGTATAGCTTAGGGGTAG	-30.63	173	178	5618	1446	1381	-1	chr17	29079136	29079157
ENSG00000196535	MYO18A	0.831237	5.44781e-18	3.19746e-16	tRNA-Cys-GCA-1-1	GGGGGCATAGCTCAGTGGTAGA	-31.95	150	176	1998	956	923	-1	chr17	29106368	29106389
ENSG00000196535	MYO18A	0.831237	5.44781e-18	3.19746e-16	tRNA-Gln-CTG-3-1	ACTCTGGACTCTGAATCCAGCG	-31.35	162	31	633	45		-1	chr17	29126212	29126233
ENSG00000196535	MYO18A	0.831237	5.44781e-18	3.19746e-16	tRNA-Gln-CTG-7-1	ACTCTGGACTCTGAATCCAGCC	-30.83	162	31	570	44		-1	chr17	29126212	29126233
ENSG00000196535	MYO18A	0.831237	5.44781e-18	3.19746e-16	tRNA-Val-AAC-2-1	TCATCACGTTCGCCTAACACG	-30.1	155	35	8286	131	58	-1	chr17	29134807	29134828
ENSG00000127481	UBR4	0.586906	1.71699e-06	2.10375e-05	tRNA-Gly-TCC-2-4	GCGTTGGTGGTATAGTGGTG	-32.71	174	33	975	55	15	-1	chr1	19120546	19120566
ENSG00000127481	UBR4	0.586906	1.71699e-06	2.10375e-05	tRNA-Glu-CTC-2-1	CCCTGGTGGTCTAGTGGTTAGG	-30.14	168	47	294	48	51	-1	chr1	19138069	19138090
ENSG00000127481	UBR4	0.586906	1.71699e-06	2.10375e-05	tRNA-Pro-AGG-2-7	GTGTGGCTCGTTGGTCTAGGGG	-32.68	154	350	276	135	54	-1	chr1	19081418	19081442
ENSG00000127481	UBR4	0.586906	1.71699e-06	2.10375e-05	tRNA-Lys-CTT-1-1	GGCGCCCGGCTAGCTCAG	-31.05	152	119	615	47		-1	chr1	19206624	19206642
ENSG00000127481	UBR4	0.586906	1.71699e-06	2.10375e-05	tRNA-Gln-CTG-3-1	ACTCTGGACTCTGAATCCAGCG	-30.04	166	31	633	45		-1	chr1	19078228	19078252
ENSG00000127481	UBR4	0.586906	1.71699e-06	2.10375e-05	tRNA-Gln-CTG-7-1	ACTCTGGACTCTGAATCCAGCC	-30.04	166	31	570	44		-1	chr1	19078228	19078252
ENSG00000105810	CDK6	1.31985	5.65036e-37	9.75863e-35	tRNA-Pro-AGG-2-2	AGGCGGCTCGTTGGTCTAGGGG	-30.07	156	371	356	145	55	-1	chr7	92780531	92780553	chr7	92615122	92615146
ENSG00000105810	CDK6	1.31985	5.65036e-37	9.75863e-35	tRNA-Trp-CCA-3-2	GACCTCGTGGCGCAACGGTAGC	-30.95	154	38	1733	369	325	-1	chr7	92638615	92638636
ENSG00000138162	TACC2	0.413027	4.2461e-05	0.000382022	tRNA-Glu-CTC-2-1	CCCTGGTGGTCTAGTGGTTAGG	-31.63	160	47	294	48	51	1	chr10	122248323	122248347	chr10	122204423	122204445
ENSG00000138162	TACC2	0.413027	4.2461e-05	0.000382022	tRNA-Pro-AGG-2-2	AGGCGGCTCGTTGGTCTAGGGG	-30.15	150	371	356	145	55	1	chr10	122112976	122112997	chr10	122118242	122118265	chr10	122143289	122143311	chr10	122103846	122103867
ENSG00000138162	TACC2	0.413027	4.2461e-05	0.000382022	tRNA-Pro-AGG-2-7	GTGTGGCTCGTTGGTCTAGGGG	-33.73	156	350	276	135	54	1	chr10	122227910	122227930
ENSG00000138162	TACC2	0.413027	4.2461e-05	0.000382022	tRNA-Lys-TTT-3-5	AAGTCCCTGTTCGGGCGGCA	-34.85	161	54	161	127	124	1	chr10	122225822	122225843
ENSG00000138162	TACC2	0.413027	4.2461e-05	0.000382022	tRNA-Ala-AGC-9-2	GGGGAATTAGCTCAGGCGG	-31.24	156	317	825	101	47	1	chr10	122114578	122114598
ENSG00000138162	TACC2	0.413027	4.2461e-05	0.000382022	tRNA-Leu-TAG-2-1	GGTAGTGTGGCCGAGCGGTCTA	-30.76	156	134	321	60	28	1	chr10	122254096	122254116
ENSG00000138162	TACC2	0.413027	4.2461e-05	0.000382022	tRNA-Pro-AGG-2-4	ATTCTCGCTTAGGGTGCGAGAG	-31.88	162	41	1414	90	23	1	chr10	122107552	122107573
ENSG00000138162	TACC2	0.413027	4.2461e-05	0.000382022	tRNA-Val-AAC-6-1	TGGGGGTGTAGCTCAGTGGTAG	-31.86	154	31	847	110	19	1	chr10	122195094	122195115	chr10	122032295	122032316
ENSG00000138162	TACC2	0.413027	4.2461e-05	0.000382022	tRNA-Leu-TAG-1-1	GCTCCAGTCTCTTCGGAGGCG	-30.93	151	26	1066	224	208	1	chr10	122214519	122214540
ENSG00000138162	TACC2	0.413027	4.2461e-05	0.000382022	tRNA-Trp-CCA-3-2	GACCTCGTGGCGCAACGGTAGC	-31.11	165	38	1733	369	325	1	chr10	122218474	122218496
ENSG00000138162	TACC2	0.413027	4.2461e-05	0.000382022	tRNA-Lys-CTT-2-5	GTGTCGCCCGGCTAGCTCAG	-30.01	160	74	894	53	4	1	chr10	122052643	122052666
ENSG00000138162	TACC2	0.413027	4.2461e-05	0.000382022	tRNA-Glu-TTC-2-2	ATTCCTGGTTTTCACCCAGGCG	-30.12	150	2000	21811	2111	1211	1	chr10	122061835	122061856	chr10	122109157	122109180	chr10	122170950	122170970	chr10	122086094	122086118
ENSG00000138162	TACC2	0.413027	4.2461e-05	0.000382022	tRNA-Trp-CCA-2-1	GACCTCGTGGCGCAATGGTAGC	-31.11	165	38	1666	361	317	1	chr10	122236406	122236428	chr10	122218474	122218496
ENSG00000163590	PPM1L	0.619057	1.04703e-06	1.33877e-05	tRNA-Pro-AGG-2-7	GTGTGGCTCGTTGGTCTAGGGG	-33.76	160	350	276	135	54	1	chr3	160991166	160991188
ENSG00000163590	PPM1L	0.619057	1.04703e-06	1.33877e-05	tRNA-Glu-TTC-4-1	CTAGTGGCTAGGATTCGGCG	-30.1	156	41	237	179	55	1	chr3	161071818	161071837
ENSG00000163590	PPM1L	0.619057	1.04703e-06	1.33877e-05	tRNA-Leu-TAG-1-1	GCTCCAGTCTCTTCGGAGGCG	-30.16	154	26	1066	224	208	1	chr3	160796280	160796302
ENSG00000163590	PPM1L	0.619057	1.04703e-06	1.33877e-05	tRNA-Cys-GCA-12-1	GGGGGTATAGCTTAGGGGTAG	-30.9	161	178	5618	1446	1381	1	chr3	160914413	160914435
ENSG00000163590	PPM1L	0.619057	1.04703e-06	1.33877e-05	tRNA-Cys-GCA-1-1	GGGGGCATAGCTCAGTGGTAGA	-32.15	151	176	1998	956	923	1	chr3	160951827	160951852	chr3	160886200	160886223
ENSG00000163590	PPM1L	0.619057	1.04703e-06	1.33877e-05	tRNA-Glu-TTC-14-1	CTAGGATTCGGCGCTTTCACCG	-30.36	153	53	26741	964	947	1	chr3	161019987	161020012
ENSG00000169116	PARM1	1.2584	5.12315e-08	8.32246e-07	tRNA-Ala-AGC-6-1	AGGGGGTATAGCTCAGCGGTAG	-35.53	170	25	346	66	17	1	chr4	74950100	74950126
ENSG00000169116	PARM1	1.2584	5.12315e-08	8.32246e-07	tRNA-Glu-CTC-2-1	CCCTGGTGGTCTAGTGGTTAGG	-32.7	160	47	294	48	51	1	chr4	74993284	74993309
ENSG00000138759	FRAS1	0.591168	1.31605e-08	2.36963e-07	tRNA-Ala-AGC-6-1	AGGGGGTATAGCTCAGCGGTAG	-30.77	160	25	346	66	17	1	chr4	78222057	78222079
ENSG00000138759	FRAS1	0.591168	1.31605e-08	2.36963e-07	tRNA-Glu-CTC-2-1	CCCTGGTGGTCTAGTGGTTAGG	-30.85	165	47	294	48	51	1	chr4	78311502	78311526	chr4	78498923	78498943
ENSG00000138759	FRAS1	0.591168	1.31605e-08	2.36963e-07	tRNA-Pro-AGG-2-7	GTGTGGCTCGTTGGTCTAGGGG	-30.1	159	350	276	135	54	1	chr4	78310078	78310101
ENSG00000138759	FRAS1	0.591168	1.31605e-08	2.36963e-07	tRNA-Lys-CTT-1-1	GGCGCCCGGCTAGCTCAG	-30.38	151	119	615	47		1	chr4	78195460	78195479	chr4	78307432	78307451
ENSG00000138759	FRAS1	0.591168	1.31605e-08	2.36963e-07	tRNA-Cys-GCA-17-1	GGGGATATAGCTCAGGGGTAGA	-31.44	152	154	1817	992	1014	1	chr4	78520298	78520320
ENSG00000138759	FRAS1	0.591168	1.31605e-08	2.36963e-07	tRNA-Lys-TTT-3-3	GCCCGGATAGCTCAGTCGGTAG	-31.63	150	1293	1017	200	78	1	chr4	78480496	78480517
ENSG00000138759	FRAS1	0.591168	1.31605e-08	2.36963e-07	tRNA-Val-AAC-6-1	TGGGGGTGTAGCTCAGTGGTAG	-32.48	150	31	847	110	19	1	chr4	78067560	78067582	chr4	78175403	78175424
ENSG00000138759	FRAS1	0.591168	1.31605e-08	2.36963e-07	tRNA-Leu-TAG-1-1	GCTCCAGTCTCTTCGGAGGCG	-33.11	150	26	1066	224	208	1	chr4	78296635	78296657
ENSG00000138759	FRAS1	0.591168	1.31605e-08	2.36963e-07	tRNA-Gln-CTG-3-1	ACTCTGGACTCTGAATCCAGCG	-32.09	160	31	633	45		1	chr4	78301580	78301602
ENSG00000138759	FRAS1	0.591168	1.31605e-08	2.36963e-07	tRNA-Gln-CTG-7-1	ACTCTGGACTCTGAATCCAGCC	-32.09	160	31	570	44		1	chr4	78301580	78301602
ENSG00000138759	FRAS1	0.591168	1.31605e-08	2.36963e-07	tRNA-Trp-CCA-2-1	GACCTCGTGGCGCAATGGTAGC	-30.1	155	38	1666	361	317	1	chr4	78279280	78279301
ENSG00000232677	LINC00665	2.92904	1.27129e-216	2.29443e-212	tRNA-Cys-GCA-17-1	GGGGATATAGCTCAGGGGTAGA	-30.76	158	154	1817	992	1014	-1	chr19	36328150	36328172
ENSG00000232677	LINC00665	2.92904	1.27129e-216	2.29443e-212	tRNA-Cys-GCA-22-1	GGGCGTATAGCTCAGGGGTAG	-31.09	158	181	6057	1468	1375	-1	chr19	36317705	36317732
ENSG00000104723	TUSC3	0.591362	2.87642e-05	0.000270622	tRNA-Glu-CTC-2-1	CCCTGGTGGTCTAGTGGTTAGG	-31.05	155	47	294	48	51	1	chr8	15425606	15425631
ENSG00000104723	TUSC3	0.591362	2.87642e-05	0.000270622	tRNA-Lys-CTT-1-1	GGCGCCCGGCTAGCTCAG	-30.38	151	119	615	47		1	chr8	15581877	15581896
ENSG00000104723	TUSC3	0.591362	2.87642e-05	0.000270622	tRNA-Ile-AAT-9-1	AACGCCAAGGTCGTGGGTTCG	-33.62	163	28	431	40	22	1	chr8	15533011	15533032
ENSG00000104723	TUSC3	0.591362	2.87642e-05	0.000270622	tRNA-Ala-AGC-4-1	GGGGATGTAGCTCAGTGGTAG	-30.44	161	299	7727	1919	1534	1	chr8	15461687	15461708
ENSG00000083099	LYRM2	0.412395	0.000611399	0.00406803	tRNA-Gln-CTG-7-1	CGAGTCTCTGTGGAACCTTTCT	-30.02	150	27	838	46	8	-1	chr6	89621727	89621749
ENSG00000083099	LYRM2	0.412395	0.000611399	0.00406803	tRNA-Ala-AGC-8-1	GGGGGATTAGCTCAAATGGTAG	-30.38	170	153	741	232	168	-1	chr6	89592426	89592450
ENSG00000083099	LYRM2	0.412395	0.000611399	0.00406803	tRNA-Gln-CTG-4-1	CGAGTCTCGGTGGAACCTTTGT	-30.24	160	28	909	50	8	-1	chr6	89616031	89616053
ENSG00000083099	LYRM2	0.412395	0.000611399	0.00406803	tRNA-Glu-TTC-2-2	ATTCCTGGTTTTCACCCAGGCG	-32.31	159	2000	21811	2111	1211	-1	chr6	89576719	89576743
ENSG00000113594	LIFR	0.627085	1.95847e-06	2.37623e-05	tRNA-Lys-CTT-9-1	GCCCGACTACCTCAGTCGG	-34.79	155	350	1132	29	24	-1	chr5	38605936	38605954
ENSG00000225725	FAM66E	0.829343	2.72627e-05	0.000257746	tRNA-Cys-GCA-1-1	GGGGGCATAGCTCAGTGGTAG	-33.87	157	285	7647	1937	1626	1	chr8	7955244	7955268
ENSG00000225725	FAM66E	0.829343	2.72627e-05	0.000257746	tRNA-Cys-GCA-1-1	GGGGGCATAGCTCAGTGGTA	-33.87	157	2771	175	25	25	1	chr8	7955245	7955268
ENSG00000225725	FAM66E	0.829343	2.72627e-05	0.000257746	tRNA-Cys-GCA-1-1	GGGGGCATAGCTCAGTGGTAGA	-34.37	157	176	1998	956	923	1	chr8	7955243	7955268
ENSG00000225725	FAM66E	0.829343	2.72627e-05	0.000257746	tRNA-Ala-AGC-6-1	AGGGGGTATAGCTCAGCGGTAG	-33.36	150	25	346	66	17	1	chr8	7955244	7955269
ENSG00000225725	FAM66E	0.829343	2.72627e-05	0.000257746	tRNA-Cys-GCA-17-1	GGGGATATAGCTCAGGGGTAGA	-30.8	166	154	1817	992	1014	1	chr8	7983653	7983674
ENSG00000272333	KMT2B	0.781199	7.97825e-12	2.30386e-10	tRNA-Pro-AGG-2-7	GTGTGGCTCGTTGGTCTAGGGG	-31.62	158	350	276	135	54	1	chr19	35721522	35721543
ENSG00000044524	EPHA3	1.74373	1.76517e-20	1.2642e-18	tRNA-Glu-CTC-2-1	CCCTGGTGGTCTAGTGGTTAGG	-30.01	160	47	294	48	51	1	chr3	89395565	89395587
ENSG00000044524	EPHA3	1.74373	1.76517e-20	1.2642e-18	tRNA-Lys-CTT-1-1	GGCGCCCGGCTAGCTCAG	-30.38	151	119	615	47		1	chr3	89351185	89351204	chr3	89466399	89466418
ENSG00000044524	EPHA3	1.74373	1.76517e-20	1.2642e-18	tRNA-Phe-GAA-4-1	GCCGAAATAGCTCAGTTGGGAG	-30.88	157	258	4873	1097	39	1	chr3	89262743	89262764
ENSG00000044524	EPHA3	1.74373	1.76517e-20	1.2642e-18	tRNA-Leu-TAG-1-1	GCTCCAGTCTCTTCGGAGGCG	-36.31	166	26	1066	224	208	1	chr3	89114730	89114751
ENSG00000044524	EPHA3	1.74373	1.76517e-20	1.2642e-18	tRNA-Phe-GAA-1-4	GCCGAAATAGCTCAGTTGGGA	-30.88	157	1991	266	180	37	1	chr3	89262744	89262764
ENSG00000044524	EPHA3	1.74373	1.76517e-20	1.2642e-18	tRNA-Lys-CTT-9-1	GCCCGACTACCTCAGTCGG	-30.12	151	350	1132	29	24	1	chr3	89425889	89425909
ENSG00000267295		1.36523	8.34749e-05	0.000701857	tRNA-Pro-AGG-2-2	AGGCGGCTCGTTGGTCTAGGGG	-30.66	163	371	356	145	55	-1	chr17	60120411	60120434
ENSG00000171791	BCL2	0.501374	0.000213341	0.00160701	tRNA-Cys-GCA-1-1	GGGGGCATAGCTCAGTGGTAG	-31.7	155	285	7647	1937	1626	-1	chr18	63218371	63218392
ENSG00000171791	BCL2	0.501374	0.000213341	0.00160701	tRNA-Cys-GCA-1-1	GGGGGCATAGCTCAGTGGTAGA	-33.48	160	176	1998	956	923	-1	chr18	63218371	63218393
ENSG00000171791	BCL2	0.501374	0.000213341	0.00160701	tRNA-Glu-CTC-2-1	CCCTGGTGGTCTAGTGGTTAGG	-31.15	171	47	294	48	51	-1	chr18	63158340	63158362
ENSG00000171791	BCL2	0.501374	0.000213341	0.00160701	tRNA-Pro-AGG-2-7	GTGTGGCTCGTTGGTCTAGGGG	-33.43	160	350	276	135	54	-1	chr18	63181252	63181273	chr18	63165312	63165335
ENSG00000171791	BCL2	0.501374	0.000213341	0.00160701	tRNA-Asn-GTT-26-1	TAACCGGAAGGTTGGTGGTTCG	-30.2	166	108	3640	336	255	-1	chr18	63147085	63147109
ENSG00000171791	BCL2	0.501374	0.000213341	0.00160701	tRNA-Lys-TTT-2-1	GCCTGGATAGCTCAGTTGGTAG	-32.84	176	908	1054	239	79	-1	chr18	63175616	63175638
ENSG00000171791	BCL2	0.501374	0.000213341	0.00160701	tRNA-Val-AAC-6-1	TGGGGGTGTAGCTCAGTGGTAG	-30.28	159	31	847	110	19	-1	chr18	63155453	63155474	chr18	63233621	63233644
ENSG00000171791	BCL2	0.501374	0.000213341	0.00160701	tRNA-Leu-TAG-1-1	GCTCCAGTCTCTTCGGAGGCG	-31.29	151	26	1066	224	208	-1	chr18	63249589	63249610
ENSG00000171791	BCL2	0.501374	0.000213341	0.00160701	tRNA-Lys-TTT-6-1	TGGGTAGCTCAGTCGGTAGAG	-32.03	166	32	1389	261	168	-1	chr18	63253480	63253503
ENSG00000255093		1.37659	9.78685e-05	0.000808204	tRNA-Pro-AGG-2-7	GTGTGGCTCGTTGGTCTAGGGG	-31.48	172	350	276	135	54	1	chr11	111464957	111464979
ENSG00000255093		1.37659	9.78685e-05	0.000808204	tRNA-Trp-CCA-2-1	GACCTCGTGGCGCAATGGTAGC	-30.17	174	38	1666	361	317	1	chr11	111449473	111449496
ENSG00000101384	JAG1	1.09297	4.55445e-14	1.78887e-12	tRNA-Glu-CTC-2-1	CCCTGGTGGTCTAGTGGTTAGG	-31.13	156	47	294	48	51	-1	chr20	10664482	10664504
ENSG00000101384	JAG1	1.09297	4.55445e-14	1.78887e-12	tRNA-Gln-CTG-4-1	CGAGTCTCGGTGGAACCTTTGT	-30.06	156	28	909	50	8	-1	chr20	10645277	10645299
ENSG00000027075	PRKCH	1.18684	2.99133e-22	2.42096e-20	tRNA-Glu-CTC-2-1	CCCTGGTGGTCTAGTGGTTAGG	-30.01	151	47	294	48	51	1	chr14	61321207	61321229
ENSG00000027075	PRKCH	1.18684	2.99133e-22	2.42096e-20	tRNA-Pro-AGG-2-7	GTGTGGCTCGTTGGTCTAGGGG	-31.3	154	350	276	135	54	1	chr14	61470939	61470961	chr14	61411340	61411362	chr14	61525449	61525474
ENSG00000027075	PRKCH	1.18684	2.99133e-22	2.42096e-20	tRNA-Val-AAC-6-1	TGGGGGTGTAGCTCAGTGGTAG	-32.54	150	31	847	110	19	1	chr14	61281363	61281386	chr14	61439583	61439605	chr14	61188536	61188562	chr14	61188666	61188692
ENSG00000027075	PRKCH	1.18684	2.99133e-22	2.42096e-20	tRNA-Leu-TAG-1-1	GCTCCAGTCTCTTCGGAGGCG	-33.13	152	26	1066	224	208	1	chr14	61549112	61549131
ENSG00000027075	PRKCH	1.18684	2.99133e-22	2.42096e-20	tRNA-Cys-GCA-12-1	GGGGGTATAGCTTAGGGGTAG	-30.13	151	178	5618	1446	1381	1	chr14	61531419	61531440
ENSG00000027075	PRKCH	1.18684	2.99133e-22	2.42096e-20	tRNA-Gln-CTG-3-1	ACTCTGGACTCTGAATCCAGCG	-30.72	154	31	633	45		1	chr14	61411685	61411708	chr14	61509052	61509077
ENSG00000027075	PRKCH	1.18684	2.99133e-22	2.42096e-20	tRNA-Gln-CTG-7-1	ACTCTGGACTCTGAATCCAGCC	-30.45	179	31	570	44		1	chr14	61411685	61411708
ENSG00000027075	PRKCH	1.18684	2.99133e-22	2.42096e-20	tRNA-Glu-TTC-14-1	CTAGGATTCGGCGCTTTCACCG	-32.38	161	53	26741	964	947	1	chr14	61265956	61265981
ENSG00000110900	TSPAN11	0.89882	1.70907e-06	2.09476e-05	tRNA-Cys-GCA-1-1	GGGGGCATAGCTCAGTGGTAG	-32.12	151	285	7647	1937	1626	1	chr12	30991998	30992024
ENSG00000110900	TSPAN11	0.89882	1.70907e-06	2.09476e-05	tRNA-Cys-GCA-1-1	GGGGGCATAGCTCAGTGGTA	-30.42	151	2771	175	25	25	1	chr12	30991999	30992024
ENSG00000110900	TSPAN11	0.89882	1.70907e-06	2.09476e-05	tRNA-Cys-GCA-1-1	GGGGGCATAGCTCAGTGGTAGA	-32.35	151	176	1998	956	923	1	chr12	30991997	30992024
ENSG00000110900	TSPAN11	0.89882	1.70907e-06	2.09476e-05	tRNA-Glu-CTC-2-1	CCCTGGTGGTCTAGTGGTTAGG	-30.66	172	47	294	48	51	1	chr12	30963547	30963569
ENSG00000110900	TSPAN11	0.89882	1.70907e-06	2.09476e-05	tRNA-Pro-AGG-2-7	GTGTGGCTCGTTGGTCTAGGGG	-30.08	153	350	276	135	54	1	chr12	30988245	30988265
ENSG00000110900	TSPAN11	0.89882	1.70907e-06	2.09476e-05	tRNA-Leu-TAG-1-1	GCTCCAGTCTCTTCGGAGGCG	-34.52	179	26	1066	224	208	1	chr12	30927891	30927912
ENSG00000110900	TSPAN11	0.89882	1.70907e-06	2.09476e-05	tRNA-Val-CAC-14-1	TTATCATGTTCGCCTCACACG	-30.95	151	77	7452	126	30	1	chr12	30995492	30995513
ENSG00000110900	TSPAN11	0.89882	1.70907e-06	2.09476e-05	tRNA-Glu-TTC-2-2	ATTCCTGGTTTTCACCCAGGCG	-30.33	152	2000	21811	2111	1211	1	chr12	30970740	30970762
ENSG00000133961	NUMB	0.693401	1.02325e-11	2.90829e-10	tRNA-Gly-TCC-2-4	GCGTTGGTGGTATAGTGGTG	-32.96	162	33	975	55	15	-1	chr14	73319329	73319349
ENSG00000133961	NUMB	0.693401	1.02325e-11	2.90829e-10	tRNA-Lys-CTT-1-1	GGCGCCCGGCTAGCTCAG	-30.19	166	119	615	47		-1	chr14	73459595	73459613
ENSG00000073910	FRY	0.560381	0.000316901	0.00227097	tRNA-Lys-TTT-3-5	AAGTCCCTGTTCGGGCGGCA	-30.04	158	54	161	127	124	1	chr13	32131609	32131629
ENSG00000073910	FRY	0.560381	0.000316901	0.00227097	tRNA-Ala-AGC-2-2	GGGGGTGTAGCTCAGTGG	-31.59	150	2859	967	213	120	1	chr13	32270655	32270673	chr13	32117760	32117779	chr13	32202497	32202516
ENSG00000073910	FRY	0.560381	0.000316901	0.00227097	tRNA-Val-AAC-6-1	TGGGGGTGTAGCTCAGTGGTAG	-34.38	161	31	847	110	19	1	chr13	32270652	32270674	chr13	32202495	32202517
ENSG00000073910	FRY	0.560381	0.000316901	0.00227097	tRNA-Ala-TGC-5-1	GGGGGTGTAGCTCAGTGGTAG	-33.97	156	347	9441	2201	1809	1	chr13	32117757	32117779	chr13	32270652	32270673	chr13	32202495	32202516
ENSG00000183287	CCBE1	1.57146	5.57442e-18	3.25589e-16	tRNA-Gly-GCC-4-1	GCATAGGTGGTTCAGTGGTAGA	-32.48	165	194	307	79	29	-1	chr18	59461550	59461576
ENSG00000183287	CCBE1	1.57146	5.57442e-18	3.25589e-16	tRNA-Lys-CTT-2-1	CGGCTAGCTCAGTCGGTAGAGC	-33.25	156	26	1473	525	355	-1	chr18	59561823	59561845
ENSG00000183287	CCBE1	1.57146	5.57442e-18	3.25589e-16	tRNA-Glu-CTC-2-1	CCCTGGTGGTCTAGTGGTTAGG	-30.12	155	47	294	48	51	-1	chr18	59588658	59588681
ENSG00000183287	CCBE1	1.57146	5.57442e-18	3.25589e-16	tRNA-Val-TAC-2-1	GTTCCATAGTGTAGCGGTTATC	-30.12	155	65	328	38	27	-1	chr18	59554758	59554783
ENSG00000183287	CCBE1	1.57146	5.57442e-18	3.25589e-16	tRNA-Lys-TTT-2-1	GCCTGGATAGCTCAGTTGGTAG	-35.71	157	908	1054	239	79	-1	chr18	59536288	59536308
ENSG00000183287	CCBE1	1.57146	5.57442e-18	3.25589e-16	tRNA-Val-AAC-6-1	TGGGGGTGTAGCTCAGTGGTAG	-31.89	162	31	847	110	19	-1	chr18	59558807	59558832
ENSG00000183287	CCBE1	1.57146	5.57442e-18	3.25589e-16	tRNA-Leu-TAG-1-1	GCTCCAGTCTCTTCGGAGGCG	-31.29	151	26	1066	224	208	-1	chr18	59468264	59468285
ENSG00000183287	CCBE1	1.57146	5.57442e-18	3.25589e-16	tRNA-Cys-GCA-12-1	GGGGGTATAGCTTAGGGGTAG	-32.49	157	178	5618	1446	1381	-1	chr18	59626396	59626416
ENSG00000183287	CCBE1	1.57146	5.57442e-18	3.25589e-16	tRNA-Lys-CTT-2-5	GTGTCGCCCGGCTAGCTCAG	-30.98	164	74	894	53	4	-1	chr18	59697054	59697075
ENSG00000183287	CCBE1	1.57146	5.57442e-18	3.25589e-16	tRNA-Gln-CTG-4-1	CGAGTCTCGGTGGAACCTTTGT	-30.17	158	28	909	50	8	-1	chr18	59684591	59684612
ENSG00000006747	SCIN	1.03395	5.95297e-16	2.82735e-14	tRNA-Lys-CTT-1-1	GGCGCCCGGCTAGCTCAG	-31.4	150	119	615	47		1	chr7	12656777	12656798
ENSG00000126217	MCF2L	0.618232	2.33807e-06	2.77889e-05	tRNA-Cys-GCA-1-1	GGGGGCATAGCTCAGTGGTAG	-31.27	154	285	7647	1937	1626	1	chr13	113017283	113017304
ENSG00000126217	MCF2L	0.618232	2.33807e-06	2.77889e-05	tRNA-Cys-GCA-1-1	GGGGGCATAGCTCAGTGGTA	-31.27	154	2771	175	25	25	1	chr13	113017284	113017304
ENSG00000126217	MCF2L	0.618232	2.33807e-06	2.77889e-05	tRNA-Cys-GCA-1-1	GGGGGCATAGCTCAGTGGTAGA	-31.27	156	176	1998	956	923	1	chr13	113017282	113017304
ENSG00000126217	MCF2L	0.618232	2.33807e-06	2.77889e-05	tRNA-Glu-CTC-2-1	CCCTGGTGGTCTAGTGGTTAGG	-35.39	152	47	294	48	51	1	chr13	112993371	112993394	chr13	112934088	112934111	chr13	113015418	113015439
ENSG00000126217	MCF2L	0.618232	2.33807e-06	2.77889e-05	tRNA-Pro-AGG-2-2	AGGCGGCTCGTTGGTCTAGGGG	-30.77	150	371	356	145	55	1	chr13	113007841	113007862	chr13	112969150	112969172	chr13	113063412	113063433	chr13	113056143	113056169
ENSG00000126217	MCF2L	0.618232	2.33807e-06	2.77889e-05	tRNA-Pro-AGG-2-7	GTGTGGCTCGTTGGTCTAGGGG	-33.75	151	350	276	135	54	1	chr13	113020462	113020490	chr13	113080734	113080757
ENSG00000126217	MCF2L	0.618232	2.33807e-06	2.77889e-05	tRNA-Gln-CTG-7-1	CGAGTCTCTGTGGAACCTTTCT	-31.53	151	27	838	46	8	1	chr13	112986974	112986997
ENSG00000126217	MCF2L	0.618232	2.33807e-06	2.77889e-05	tRNA-Lys-TTT-3-5	AAGTCCCTGTTCGGGCGGCA	-30.63	165	54	161	127	124	1	chr13	113062190	113062211
ENSG00000126217	MCF2L	0.618232	2.33807e-06	2.77889e-05	tRNA-Leu-TAG-2-1	GGTAGTGTGGCCGAGCGGTCTA	-31.93	152	134	321	60	28	1	chr13	113053151	113053171
ENSG00000126217	MCF2L	0.618232	2.33807e-06	2.77889e-05	tRNA-Ala-AGC-4-1	GGGGATGTAGCTCAGTGGTAG	-33.74	165	299	7727	1919	1534	1	chr13	113064115	113064136
ENSG00000126217	MCF2L	0.618232	2.33807e-06	2.77889e-05	tRNA-Val-AAC-6-1	TGGGGGTGTAGCTCAGTGGTAG	-30.73	150	31	847	110	19	1	chr13	112940933	112940954	chr13	113087583	113087608
ENSG00000126217	MCF2L	0.618232	2.33807e-06	2.77889e-05	tRNA-Lys-CTT-2-5	GTGTCGCCCGGCTAGCTCAG	-30.24	153	74	894	53	4	1	chr13	113042535	113042555
ENSG00000126217	MCF2L	0.618232	2.33807e-06	2.77889e-05	tRNA-Arg-CCG-2-1	GGGGATTGTGGGTTCGAGTCC	-30.05	153	52	371	66	26	1	chr13	113015848	113015868
ENSG00000126217	MCF2L	0.618232	2.33807e-06	2.77889e-05	tRNA-Ile-AAT-6-1	TAACGCTAAGGTCGCGGGTTCG	-30.29	159	230	655	126	34	1	chr13	112913968	112913991
ENSG00000126217	MCF2L	0.618232	2.33807e-06	2.77889e-05	tRNA-Glu-TTC-2-2	ATTCCTGGTTTTCACCCAGGCG	-33.05	157	2000	21811	2111	1211	1	chr13	112967057	112967080
ENSG00000135406	PRPH	1.53465	2.35452e-10	5.56938e-09	tRNA-Pro-AGG-2-2	AGGCGGCTCGTTGGTCTAGGGG	-30.12	153	371	356	145	55	1	chr12	49293630	49293651	chr12	49293832	49293857	chr12	49295313	49295334
ENSG00000135406	PRPH	1.53465	2.35452e-10	5.56938e-09	tRNA-Pro-AGG-2-7	GTGTGGCTCGTTGGTCTAGGGG	-30.97	151	350	276	135	54	1	chr12	49295188	49295211
ENSG00000123146	ADGRE5	1.0248	2.16613e-15	9.65292e-14	tRNA-Glu-CTC-2-1	CCCTGGTGGTCTAGTGGTTAGG	-35.7	164	47	294	48	51	1	chr19	14405755	14405775
ENSG00000123146	ADGRE5	1.0248	2.16613e-15	9.65292e-14	tRNA-Glu-TTC-4-1	CTAGTGGCTAGGATTCGGCG	-30.21	157	41	237	179	55	1	chr19	14400664	14400685
ENSG00000123146	ADGRE5	1.0248	2.16613e-15	9.65292e-14	tRNA-Lys-CTT-1-1	GGCGCCCGGCTAGCTCAG	-30.67	168	119	615	47		1	chr19	14391808	14391826
ENSG00000123146	ADGRE5	1.0248	2.16613e-15	9.65292e-14	tRNA-Lys-TTT-3-3	GCCCGGATAGCTCAGTCGGTAG	-30.36	156	1293	1017	200	78	1	chr19	14384297	14384319
ENSG00000123146	ADGRE5	1.0248	2.16613e-15	9.65292e-14	tRNA-Ala-CGC-4-1	CATGTACGAGGCCCCGGGTTCG	-31.53	151	26	4071	130	28	1	chr19	14402893	14402916
ENSG00000254221	PCDHGB1	1.29228	0.000126947	0.00101513	tRNA-Ala-AGC-6-1	AGGGGGTATAGCTCAGCGGTAG	-31.41	151	25	346	66	17	1	chr5	141399789	141399812	chr5	141441791	141441814	chr5	141427952	141427975
ENSG00000254221	PCDHGB1	1.29228	0.000126947	0.00101513	tRNA-Ala-AGC-6-1	GGGGGTATAGCTCAGCGGTAGA	-31.25	158	174	2306	1174	1099	1	chr5	141427951	141427974	chr5	141399788	141399811	chr5	141441790	141441813
ENSG00000254221	PCDHGB1	1.29228	0.000126947	0.00101513	tRNA-Pro-AGG-2-2	AGGCGGCTCGTTGGTCTAGGGG	-34.82	159	371	356	145	55	1	chr5	141502826	141502849
ENSG00000254221	PCDHGB1	1.29228	0.000126947	0.00101513	tRNA-Leu-TAG-2-1	GGTAGTGTGGCCGAGCGGTCTA	-31.68	151	134	321	60	28	1	chr5	141498289	141498311
ENSG00000254221	PCDHGB1	1.29228	0.000126947	0.00101513	tRNA-Cys-GCA-11-1	GGGGGTATAGCTTAGCGGTAG	-30.12	150	195	7096	1789	1621	1	chr5	141441791	141441813	chr5	141427952	141427974
ENSG00000254221	PCDHGB1	1.29228	0.000126947	0.00101513	tRNA-Ile-AAT-9-1	AACGCCAAGGTCGTGGGTTCG	-30.49	179	28	431	40	22	1	chr5	141505452	141505473
ENSG00000254221	PCDHGB1	1.29228	0.000126947	0.00101513	tRNA-Cys-GCA-12-1	GGGGGTATAGCTTAGGGGTAG	-31.53	150	178	5618	1446	1381	1	chr5	141356872	141356896
ENSG00000135842	FAM129A	0.83573	4.03976e-10	9.21738e-09	tRNA-Gly-GCC-2-3	GCATTGGTGGTTCAGTGGTAG	-30.52	156	570	1393	122	32	-1	chr1	184812793	184812815
ENSG00000135842	FAM129A	0.83573	4.03976e-10	9.21738e-09	tRNA-Lys-CTT-1-1	GGCGCCCGGCTAGCTCAG	-30.55	167	119	615	47		-1	chr1	184974397	184974417
ENSG00000135842	FAM129A	0.83573	4.03976e-10	9.21738e-09	tRNA-Pro-CGG-1-3	ATTCTCGCTTCGGGTGCGAGAG	-31.65	156	43	1537	97	27	-1	chr1	184884594	184884616
ENSG00000135842	FAM129A	0.83573	4.03976e-10	9.21738e-09	tRNA-Val-AAC-6-1	TGGGGGTGTAGCTCAGTGGTAG	-32.63	155	31	847	110	19	-1	chr1	184932489	184932512	chr1	184822906	184822927	chr1	184936274	184936297
ENSG00000135842	FAM129A	0.83573	4.03976e-10	9.21738e-09	tRNA-Leu-TAG-1-1	GCTCCAGTCTCTTCGGAGGCG	-35.33	156	26	1066	224	208	-1	chr1	184862997	184863016
ENSG00000135842	FAM129A	0.83573	4.03976e-10	9.21738e-09	tRNA-Gln-CTG-3-1	ACTCTGGACTCTGAATCCAGCG	-32.67	163	31	633	45		-1	chr1	184911716	184911743
ENSG00000135842	FAM129A	0.83573	4.03976e-10	9.21738e-09	tRNA-Gln-CTG-7-1	ACTCTGGACTCTGAATCCAGCC	-32.71	163	31	570	44		-1	chr1	184911716	184911743
ENSG00000135842	FAM129A	0.83573	4.03976e-10	9.21738e-09	tRNA-Lys-TTT-6-1	TGGGTAGCTCAGTCGGTAGAG	-32.46	157	32	1389	261	168	-1	chr1	184823601	184823621
ENSG00000135842	FAM129A	0.83573	4.03976e-10	9.21738e-09	tRNA-Ala-TGC-5-1	GGGGGTGTAGCTCAGTGGTAG	-30.91	150	347	9441	2201	1809	-1	chr1	184936275	184936297
ENSG00000047644	WWC3	1.02323	5.44368e-09	1.05529e-07	tRNA-Pro-AGG-2-7	GTGTGGCTCGTTGGTCTAGGGG	-31.81	156	350	276	135	54	1	chrX	10143717	10143739
ENSG00000047644	WWC3	1.02323	5.44368e-09	1.05529e-07	tRNA-Lys-TTT-4-1	TGGATAGCTCAGTCGGTAGA	-30.87	153	43	492	101	80	1	chrX	10128513	10128534
ENSG00000047644	WWC3	1.02323	5.44368e-09	1.05529e-07	tRNA-Val-AAC-6-1	TGGGGGTGTAGCTCAGTGGTAG	-31.31	154	31	847	110	19	1	chrX	10133675	10133698
ENSG00000165507	C10orf10	0.876214	1.93068e-05	0.00018934	tRNA-Val-AAC-6-1	TGGGGGTGTAGCTCAGTGGTAG	-31.31	154	31	847	110	19	-1	chr10	44976713	44976738
ENSG00000276545		0.961269	0.000733418	0.00477171	tRNA-Ala-AGC-6-1	AGGGGGTATAGCTCAGCGGTAG	-30.82	155	25	346	66	17	1	chr5	141441791	141441814
ENSG00000276545		0.961269	0.000733418	0.00477171	tRNA-Ala-AGC-6-1	GGGGGTATAGCTCAGCGGTAGA	-31.25	158	174	2306	1174	1099	1	chr5	141441790	141441813
ENSG00000276545		0.961269	0.000733418	0.00477171	tRNA-Cys-GCA-11-1	GGGGGTATAGCTTAGCGGTAG	-30.21	154	195	7096	1789	1621	1	chr5	141441791	141441813
ENSG00000172164	SNTB1	2.0992	3.98308e-25	3.86487e-23	tRNA-Gln-TTG-3-1	CACTCTGGACTTTGAATCCAG	-34.61	159	229	3435	143	106	-1	chr8	120551315	120551336
ENSG00000172164	SNTB1	2.0992	3.98308e-25	3.86487e-23	tRNA-Ala-AGC-6-1	AGGGGGTATAGCTCAGCGGTAG	-35.38	151	25	346	66	17	-1	chr8	120552998	120553021
ENSG00000172164	SNTB1	2.0992	3.98308e-25	3.86487e-23	tRNA-Glu-CTC-2-1	CCCTGGTGGTCTAGTGGTTAGG	-30.13	159	47	294	48	51	-1	chr8	120699103	120699129	chr8	120610804	120610827
ENSG00000172164	SNTB1	2.0992	3.98308e-25	3.86487e-23	tRNA-Pro-AGG-2-7	GTGTGGCTCGTTGGTCTAGGGG	-33.77	158	350	276	135	54	-1	chr8	120774383	120774404
ENSG00000172164	SNTB1	2.0992	3.98308e-25	3.86487e-23	tRNA-Val-TAC-3-1	GGTTCCATAGTGTAGTGGTTAT	-30.1	160	1080	806	66	24	-1	chr8	120604340	120604362
ENSG00000172164	SNTB1	2.0992	3.98308e-25	3.86487e-23	tRNA-Leu-TAG-1-1	GCTCCAGTCTCTTCGGAGGCG	-32.01	150	26	1066	224	208	-1	chr8	120535876	120535898
ENSG00000172164	SNTB1	2.0992	3.98308e-25	3.86487e-23	tRNA-Gln-CTG-3-1	ACTCTGGACTCTGAATCCAGCG	-35.1	168	31	633	45		-1	chr8	120702775	120702797	chr8	120551316	120551338
ENSG00000172164	SNTB1	2.0992	3.98308e-25	3.86487e-23	tRNA-Gln-CTG-7-1	ACTCTGGACTCTGAATCCAGCC	-35.1	168	31	570	44		-1	chr8	120702775	120702797	chr8	120551316	120551338
ENSG00000172164	SNTB1	2.0992	3.98308e-25	3.86487e-23	tRNA-Arg-CCG-2-1	GGGGATTGTGGGTTCGAGTCC	-30.96	168	52	371	66	26	-1	chr8	120762502	120762526
ENSG00000146267	FAXC	0.821149	1.20573e-07	1.83869e-06	tRNA-Leu-TAG-1-1	GCTCCAGTCTCTTCGGAGGCG	-33.28	155	26	1066	224	208	-1	chr6	99349966	99349987
ENSG00000146267	FAXC	0.821149	1.20573e-07	1.83869e-06	tRNA-Gln-CTG-3-1	ACTCTGGACTCTGAATCCAGCG	-30.25	156	31	633	45		-1	chr6	99338844	99338866
ENSG00000107295	SH3GL2	1.31005	2.95168e-07	4.18975e-06	tRNA-Pro-TGG-3-3	TAGGGGTATGATTCTCGCTTTG	-31.22	164	64	837	463	114	1	chr9	17709940	17709962
ENSG00000107295	SH3GL2	1.31005	2.95168e-07	4.18975e-06	tRNA-Pro-TGG-3-2	CTAGGGGTATGATTCTCGCTTT	-33.17	168	30	692	286	62	1	chr9	17709941	17709963
ENSG00000107295	SH3GL2	1.31005	2.95168e-07	4.18975e-06	tRNA-Lys-TTT-3-3	GCCCGGATAGCTCAGTCGGTAG	-35.24	160	1293	1017	200	78	1	chr9	17632465	17632487
ENSG00000107295	SH3GL2	1.31005	2.95168e-07	4.18975e-06	tRNA-Val-AAC-6-1	TGGGGGTGTAGCTCAGTGGTAG	-32.28	158	31	847	110	19	1	chr9	17690151	17690179
ENSG00000107295	SH3GL2	1.31005	2.95168e-07	4.18975e-06	tRNA-Arg-CCG-2-1	GGGGATTGTGGGTTCGAGTCC	-30.31	151	52	371	66	26	1	chr9	17785221	17785245	chr9	17579171	17579192
ENSG00000107295	SH3GL2	1.31005	2.95168e-07	4.18975e-06	tRNA-Ala-TGC-5-1	GGGGGTGTAGCTCAGTGGTAG	-30.5	153	347	9441	2201	1809	1	chr9	17690151	17690178
ENSG00000106484	MEST	0.875027	0.000367363	0.00259926	tRNA-Glu-CTC-2-1	CCCTGGTGGTCTAGTGGTTAGG	-33.23	158	47	294	48	51	1	chr7	130486914	130486937
ENSG00000106484	MEST	0.875027	0.000367363	0.00259926	tRNA-Val-AAC-6-1	TGGGGGTGTAGCTCAGTGGTAG	-33.16	150	31	847	110	19	1	chr7	130492207	130492228
ENSG00000101224	CDC25B	0.937763	1.95218e-12	6.15423e-11	tRNA-Cys-GCA-1-1	GGGGGCATAGCTCAGTGGTAG	-33.45	155	285	7647	1937	1626	1	chr20	3796903	3796924
ENSG00000101224	CDC25B	0.937763	1.95218e-12	6.15423e-11	tRNA-Cys-GCA-1-1	GGGGGCATAGCTCAGTGGTA	-33.45	155	2771	175	25	25	1	chr20	3796904	3796924
ENSG00000101224	CDC25B	0.937763	1.95218e-12	6.15423e-11	tRNA-Cys-GCA-1-1	GGGGGCATAGCTCAGTGGTAGA	-33.45	155	176	1998	956	923	1	chr20	3796902	3796924
ENSG00000101224	CDC25B	0.937763	1.95218e-12	6.15423e-11	tRNA-Ala-AGC-6-1	AGGGGGTATAGCTCAGCGGTAG	-31.19	156	25	346	66	17	1	chr20	3796903	3796925
ENSG00000101224	CDC25B	0.937763	1.95218e-12	6.15423e-11	tRNA-Leu-TAG-1-1	GCTCCAGTCTCTTCGGAGGCG	-31.19	156	26	1066	224	208	1	chr20	3801995	3802014
ENSG00000101224	CDC25B	0.937763	1.95218e-12	6.15423e-11	tRNA-Val-AAC-2-1	GTGTAGTGGTCATCACGTTCG	-31.31	154	57	472	73	23	1	chr20	3795303	3795325
ENSG00000146352	CLVS2	2.12539	2.32549e-11	6.29714e-10	tRNA-Lys-TTT-4-1	TGGATAGCTCAGTCGGTAGA	-31.44	165	43	492	101	80	1	chr6	123037098	123037121
ENSG00000146352	CLVS2	2.12539	2.32549e-11	6.29714e-10	tRNA-Leu-TAG-1-1	GCTCCAGTCTCTTCGGAGGCG	-30.16	167	26	1066	224	208	1	chr6	123012451	123012472
ENSG00000146352	CLVS2	2.12539	2.32549e-11	6.29714e-10	tRNA-Lys-TTT-6-1	TGGGTAGCTCAGTCGGTAGAG	-34.88	154	32	1389	261	168	1	chr6	123037097	123037121
ENSG00000146352	CLVS2	2.12539	2.32549e-11	6.29714e-10	tRNA-Lys-TTT-1-1	GGATAGCTCAGTTGGTAGAGC	-35.35	166	26	379	63	21	1	chr6	123037096	123037120
ENSG00000166105	GLB1L3	0.537064	1.95601e-06	2.37405e-05	tRNA-Gln-CTG-7-1	CGAGTCTCTGTGGAACCTTTCT	-31.23	154	27	838	46	8	1	chr11	134282398	134282422
ENSG00000170017	ALCAM	0.64405	1.42814e-05	0.000143754	tRNA-Pro-AGG-2-7	GTGTGGCTCGTTGGTCTAGGGG	-30.26	157	350	276	135	54	1	chr3	105503775	105503795
ENSG00000170017	ALCAM	0.64405	1.42814e-05	0.000143754	tRNA-Val-AAC-2-1	TCATCACGTTCGCCTAACACG	-31.07	161	35	8286	131	58	1	chr3	105442627	105442648
ENSG00000170017	ALCAM	0.64405	1.42814e-05	0.000143754	tRNA-Glu-TTC-2-2	ATTCCTGGTTTTCACCCAGGCG	-30.23	170	2000	21811	2111	1211	1	chr3	105367696	105367719
ENSG00000150687	PRSS23	0.675035	8.71628e-09	1.63271e-07	tRNA-Gly-GCC-4-1	GCATAGGTGGTTCAGTGGTAGA	-30.09	158	194	307	79	29	1	chr11	86902190	86902212	chr11	86798975	86798999
ENSG00000150687	PRSS23	0.675035	8.71628e-09	1.63271e-07	tRNA-Ala-AGC-6-1	AGGGGGTATAGCTCAGCGGTAG	-32.86	162	25	346	66	17	1	chr11	86949629	86949650
ENSG00000150687	PRSS23	0.675035	8.71628e-09	1.63271e-07	tRNA-Pro-AGG-2-2	AGGCGGCTCGTTGGTCTAGGGG	-30.47	154	371	356	145	55	1	chr11	86879783	86879804	chr11	86879557	86879579	chr11	86879733	86879755	chr11	86879832	86879854	chr11	86879634	86879657	chr11	86879508	86879530	chr11	86879684	86879706
ENSG00000150687	PRSS23	0.675035	8.71628e-09	1.63271e-07	tRNA-Pro-AGG-2-7	GTGTGGCTCGTTGGTCTAGGGG	-30.57	151	350	276	135	54	1	chr11	86807909	86807933
ENSG00000150687	PRSS23	0.675035	8.71628e-09	1.63271e-07	tRNA-Lys-CTT-1-1	GGCGCCCGGCTAGCTCAG	-30.69	168	119	615	47		1	chr11	86823717	86823735
ENSG00000150687	PRSS23	0.675035	8.71628e-09	1.63271e-07	tRNA-Ala-AGC-4-1	GGGGATGTAGCTCAGTGGTAG	-34.3	150	299	7727	1919	1534	1	chr11	86937427	86937448
ENSG00000150687	PRSS23	0.675035	8.71628e-09	1.63271e-07	tRNA-Val-AAC-6-1	TGGGGGTGTAGCTCAGTGGTAG	-35.91	151	31	847	110	19	1	chr11	86832144	86832166	chr11	86800980	86801001	chr11	86862012	86862037	chr11	86937427	86937449
ENSG00000150687	PRSS23	0.675035	8.71628e-09	1.63271e-07	tRNA-Ala-TGC-5-1	GGGGGTGTAGCTCAGTGGTAG	-30.54	157	347	9441	2201	1809	1	chr11	86830671	86830695	chr11	86862012	86862036
ENSG00000188785	ZNF548	1.00987	3.22714e-12	9.83842e-11	tRNA-Ala-TGC-5-1	GGGGGTGTAGCTCAGTGGTAG	-34.5	150	347	9441	2201	1809	1	chr19	57392668	57392691
ENSG00000279389	KIAA0355	1.19118	7.2224e-07	9.54594e-06	tRNA-Lys-TTT-6-1	TGGGTAGCTCAGTCGGTAGAG	-33.24	170	32	1389	261	168	1	CHR_HSCHR19_1_CTG3_1	34278092	34278115
ENSG00000261150	EPPK1	3.25578	3.24139e-102	3.00003e-99	tRNA-Val-AAC-6-1	TGGGGGTGTAGCTCAGTGGTAG	-31.49	168	31	847	110	19	-1	chr8	143877336	143877360
ENSG00000261150	EPPK1	3.25578	3.24139e-102	3.00003e-99	tRNA-Ala-TGC-5-1	GGGGGTGTAGCTCAGTGGTAG	-31.89	151	347	9441	2201	1809	-1	chr8	143877337	143877360
ENSG00000164976	KIAA1161	0.35342	0.00015553	0.00121779	tRNA-Pro-AGG-2-2	AGGCGGCTCGTTGGTCTAGGGG	-33.99	151	371	356	145	55	-1	chr9	34372843	34372866
ENSG00000164976	KIAA1161	0.35342	0.00015553	0.00121779	tRNA-Pro-AGG-2-7	GTGTGGCTCGTTGGTCTAGGGG	-32.95	155	350	276	135	54	-1	chr9	34372843	34372866
ENSG00000107485	GATA3	1.2508	7.54289e-11	1.91603e-09	tRNA-Lys-TTT-3-5	AAGTCCCTGTTCGGGCGGCA	-30.06	154	54	161	127	124	1	chr10	8055029	8055050
ENSG00000107485	GATA3	1.2508	7.54289e-11	1.91603e-09	tRNA-Ile-TAT-1-1	CTCACCTGGAGCACTTTTTT	-32.13	170	1194	1094	114	33	1	chr10	8059603	8059623
ENSG00000107485	GATA3	1.2508	7.54289e-11	1.91603e-09	tRNA-Ile-TAT-1-1	CCTCACCTGGAGCACTTTTT	-30.73	158	479	787	70	44	1	chr10	8059604	8059624
ENSG00000274020	LINC01138	0.839415	6.34507e-10	1.40683e-08	tRNA-Gln-TTG-3-1	CACTCTGGACTTTGAATCCAG	-33.56	170	229	3435	143	106	-1	chr1	148328833	148328854	chr1	148353582	148353603
ENSG00000274020	LINC01138	0.839415	6.34507e-10	1.40683e-08	tRNA-Cys-GCA-1-1	GGGGGCATAGCTCAGTGGTAG	-31.96	158	285	7647	1937	1626	-1	chr1	148378910	148378931
ENSG00000274020	LINC01138	0.839415	6.34507e-10	1.40683e-08	tRNA-Cys-GCA-1-1	GGGGGCATAGCTCAGTGGTA	-31.96	158	2771	175	56	25	-1	chr1	148378910	148378930
ENSG00000274020	LINC01138	0.839415	6.34507e-10	1.40683e-08	tRNA-Cys-GCA-1-1	GGGGGCATAGCTCAGTGGTAGA	-31.96	158	176	1998	956	923	-1	chr1	148378910	148378932
ENSG00000274020	LINC01138	0.839415	6.34507e-10	1.40683e-08	tRNA-Lys-CTT-2-1	CGGCTAGCTCAGTCGGTAGAGC	-34.83	152	26	1473	525	355	-1	chr1	148309420	148309442
ENSG00000274020	LINC01138	0.839415	6.34507e-10	1.40683e-08	tRNA-Pro-AGG-2-7	GTGTGGCTCGTTGGTCTAGGGG	-33.97	157	350	276	135	54	-1	chr1	148304658	148304683	chr1	148345332	148345355
ENSG00000274020	LINC01138	0.839415	6.34507e-10	1.40683e-08	tRNA-Glu-TTC-4-1	CTAGTGGCTAGGATTCGGCG	-31.48	169	41	237	179	55	-1	chr1	148378512	148378533
ENSG00000274020	LINC01138	0.839415	6.34507e-10	1.40683e-08	tRNA-Gln-CTG-7-1	CGAGTCTCTGTGGAACCTTTCT	-45.43	200	27	838	46	8	-1	chr1	148328865	148328887
ENSG00000274020	LINC01138	0.839415	6.34507e-10	1.40683e-08	tRNA-Gln-CTG-7-1	ACTCTGGACTCTGAATCCAGCC	-35.68	176	31	570	44		-1	chr1	148328834	148328856	chr1	148353583	148353605
ENSG00000274020	LINC01138	0.839415	6.34507e-10	1.40683e-08	tRNA-Leu-TAG-2-1	GGTAGTGTGGCCGAGCGGTCTA	-30.55	155	134	321	60	28	-1	chr1	148382355	148382378
ENSG00000274020	LINC01138	0.839415	6.34507e-10	1.40683e-08	tRNA-Pro-AGG-2-2	TAGGGGTATGATTCTCGCTTAG	-30.27	152	60	804	454	109	-1	chr1	148297313	148297335
ENSG00000274020	LINC01138	0.839415	6.34507e-10	1.40683e-08	tRNA-Gln-CTG-1-2	CAAATCTCGGTGGAACCTGT	-32.4	182	52	919	69	28	-1	chr1	148353614	148353634
ENSG00000274020	LINC01138	0.839415	6.34507e-10	1.40683e-08	tRNA-Val-TAC-3-1	GGTTCCATAGTGTAGTGGTTAT	-30.59	183	1080	806	66	24	-1	chr1	148328811	148328833
ENSG00000274020	LINC01138	0.839415	6.34507e-10	1.40683e-08	tRNA-Asn-GTT-1-1	TAACCGAAAGGTTGGTGGTTCG	-30.66	163	105	3856	356	257	-1	chr1	148405419	148405441
ENSG00000274020	LINC01138	0.839415	6.34507e-10	1.40683e-08	tRNA-Lys-TTT-2-1	GCCTGGATAGCTCAGTTGGTAG	-31.46	159	908	1054	239	79	-1	chr1	148390160	148390182
ENSG00000274020	LINC01138	0.839415	6.34507e-10	1.40683e-08	tRNA-Val-AAC-6-1	TGGGGGTGTAGCTCAGTGGTAG	-30.37	158	31	847	110	19	-1	chr1	148426445	148426468	chr1	148295641	148295666
ENSG00000274020	LINC01138	0.839415	6.34507e-10	1.40683e-08	tRNA-Gln-CTG-3-1	ACTCTGGACTCTGAATCCAGCG	-38.67	176	31	633	45		-1	chr1	148328834	148328856	chr1	148353583	148353605
ENSG00000274020	LINC01138	0.839415	6.34507e-10	1.40683e-08	tRNA-Arg-CCG-2-1	GGGGATTGTGGGTTCGAGTCC	-30.64	151	52	371	66	26	-1	chr1	148304991	148305012	chr1	148357074	148357095
ENSG00000274020	LINC01138	0.839415	6.34507e-10	1.40683e-08	tRNA-Lys-TTT-6-1	TGGGTAGCTCAGTCGGTAGAG	-33.13	162	32	1389	261	168	-1	chr1	148417810	148417832
ENSG00000274020	LINC01138	0.839415	6.34507e-10	1.40683e-08	tRNA-Gln-CTG-4-1	CGAGTCTCGGTGGAACCTTTGT	-33.78	155	28	909	50	8	-1	chr1	148328865	148328887	chr1	148353614	148353636
ENSG00000274020	LINC01138	0.839415	6.34507e-10	1.40683e-08	tRNA-Asn-GTT-9-1	TAACTGAAAGGTTGGTGGTTCG	-32.2	182	104	3569	338	254	-1	chr1	148405419	148405441	chr1	148379259	148379281
ENSG00000274020	LINC01138	0.839415	6.34507e-10	1.40683e-08	tRNA-Asn-GTT-26-1	TTAGCGCGTTCGGCTGTTAACC	-32.93	188	50	924	154	66	-1	chr1	148405402	148405424
ENSG00000159899	NPR2	1.25046	9.53219e-07	1.2284e-05	tRNA-Val-AAC-6-1	TGGGGGTGTAGCTCAGTGGTAG	-32.03	164	31	847	110	19	1	chr9	35799996	35800020	chr9	35805664	35805686
ENSG00000138617	PARP16	0.670214	0.000119338	0.000962375	tRNA-Lys-CTT-1-1	GGCGCCCGGCTAGCTCAG	-31.14	158	119	615	47		-1	chr15	65256695	65256712
ENSG00000138617	PARP16	0.670214	0.000119338	0.000962375	tRNA-Asn-GTT-26-1	TAACCGGAAGGTTGGTGGTTCG	-31.02	150	108	3640	336	255	-1	chr15	65286354	65286375
ENSG00000138617	PARP16	0.670214	0.000119338	0.000962375	tRNA-Cys-GCA-1-1	GGGGGCATAGCTCAGTGGTAGA	-35.8	150	176	1998	956	923	-1	chr15	65277609	65277636
ENSG00000138617	PARP16	0.670214	0.000119338	0.000962375	tRNA-Glu-TTC-2-2	ATTCCTGGTTTTCACCCAGGCG	-30.08	151	2000	21811	2111	1211	-1	chr15	65245904	65245927
ENSG00000105245	NUMBL	0.679406	0.000162239	0.00126265	tRNA-Gln-CTG-3-1	ACTCTGGACTCTGAATCCAGCG	-30.53	170	31	633	45		-1	chr19	40685098	40685122
ENSG00000105245	NUMBL	0.679406	0.000162239	0.00126265	tRNA-Gln-CTG-7-1	ACTCTGGACTCTGAATCCAGCC	-32.47	170	31	570	44		-1	chr19	40685098	40685122
ENSG00000105245	NUMBL	0.679406	0.000162239	0.00126265	tRNA-Lys-TTT-6-1	TGGGTAGCTCAGTCGGTAGAG	-31.13	165	32	1389	261	168	-1	chr19	40667797	40667821
ENSG00000105245	NUMBL	0.679406	0.000162239	0.00126265	tRNA-Trp-CCA-2-1	GACCTCGTGGCGCAATGGTAGC	-31.86	154	38	1666	361	317	-1	chr19	40669087	40669112
ENSG00000189042	ZNF567	1.27934	1.23349e-17	6.93519e-16	tRNA-Val-AAC-2-1	GTGTAGTGGTCATCACGTTCG	-32.67	153	57	472	73	23	1	chr19	36693231	36693254
ENSG00000189042	ZNF567	1.27934	1.23349e-17	6.93519e-16	tRNA-Glu-TTC-14-1	CTAGGATTCGGCGCTTTCACCG	-31.99	161	53	26741	964	947	1	chr19	36704282	36704307
ENSG00000141905	NFIC	0.49497	0.000345303	0.00245694	tRNA-Lys-CTT-2-1	CGGCTAGCTCAGTCGGTAGAGC	-30.4	151	26	1473	525	355	1	chr19	3370750	3370773
ENSG00000141905	NFIC	0.49497	0.000345303	0.00245694	tRNA-Gln-CTG-7-1	CGAGTCTCTGTGGAACCTTTCT	-32.71	151	27	838	46	8	1	chr19	3372609	3372632
ENSG00000141905	NFIC	0.49497	0.000345303	0.00245694	tRNA-Gln-CTG-7-1	ACTCTGGACTCTGAATCCAGCC	-30.38	165	31	570	44		1	chr19	3423585	3423608
ENSG00000141905	NFIC	0.49497	0.000345303	0.00245694	tRNA-Lys-CTT-1-1	GGCGCCCGGCTAGCTCAG	-35.22	155	119	615	47		1	chr19	3458973	3458993
ENSG00000141905	NFIC	0.49497	0.000345303	0.00245694	tRNA-Lys-TTT-3-5	AAGTCCCTGTTCGGGCGGCA	-35.94	153	54	161	127	124	1	chr19	3359785	3359806
ENSG00000141905	NFIC	0.49497	0.000345303	0.00245694	tRNA-Val-AAC-6-1	TGGGGGTGTAGCTCAGTGGTAG	-31.24	150	31	847	110	19	1	chr19	3384995	3385022
ENSG00000141905	NFIC	0.49497	0.000345303	0.00245694	tRNA-Leu-TAG-1-1	GCTCCAGTCTCTTCGGAGGCG	-33.07	158	26	1066	224	208	1	chr19	3458062	3458084
ENSG00000141905	NFIC	0.49497	0.000345303	0.00245694	tRNA-Arg-CCG-2-1	GGGGATTGTGGGTTCGAGTCC	-34.55	155	52	371	66	26	1	chr19	3359838	3359859
ENSG00000103067	ESRP2	0.908701	1.18738e-10	2.94366e-09	tRNA-Pro-AGG-2-2	AGGCGGCTCGTTGGTCTAGGGG	-30.4	155	371	356	145	55	-1	chr16	68236287	68236310
ENSG00000273598		0.934907	0.000597104	0.00398467	tRNA-Glu-TTC-14-1	CTAGGATTCGGCGCTTTCACCG	-37.49	152	53	26741	964	947	-1	chr7	75321489	75321511
ENSG00000118523	CTGF	1.88638	8.39626e-12	2.41491e-10	tRNA-Pro-AGG-2-2	AGGCGGCTCGTTGGTCTAGGGG	-30.87	159	371	356	145	55	-1	chr6	131949994	131950017	chr6	131951300	131951324
ENSG00000168952	STXBP6	1.85793	2.52334e-20	1.78244e-18	tRNA-Cys-GCA-1-1	GGGGGCATAGCTCAGTGGTAG	-32.28	165	285	7647	1937	1626	-1	chr14	25049312	25049333
ENSG00000168952	STXBP6	1.85793	2.52334e-20	1.78244e-18	tRNA-Cys-GCA-1-1	GGGGGCATAGCTCAGTGGTA	-32.28	165	2771	175	25	25	-1	chr14	25049312	25049332
ENSG00000168952	STXBP6	1.85793	2.52334e-20	1.78244e-18	tRNA-Cys-GCA-1-1	GGGGGCATAGCTCAGTGGTAGA	-34.11	168	176	1998	956	923	-1	chr14	25049312	25049334
ENSG00000168952	STXBP6	1.85793	2.52334e-20	1.78244e-18	tRNA-Ala-AGC-6-1	AGGGGGTATAGCTCAGCGGTAG	-31.82	154	25	346	66	17	-1	chr14	25049311	25049333
ENSG00000168952	STXBP6	1.85793	2.52334e-20	1.78244e-18	tRNA-Ala-AGC-6-1	GGGGGTATAGCTCAGCGGTAGA	-32.18	152	174	2306	1174	1099	-1	chr14	25049312	25049334
ENSG00000168952	STXBP6	1.85793	2.52334e-20	1.78244e-18	tRNA-Glu-CTC-2-1	CCCTGGTGGTCTAGTGGTTAGG	-31.15	161	47	294	48	51	-1	chr14	24837869	24837890
ENSG00000168952	STXBP6	1.85793	2.52334e-20	1.78244e-18	tRNA-Pro-AGG-2-2	AGGCGGCTCGTTGGTCTAGGGG	-33.28	171	371	356	145	55	-1	chr14	24909648	24909671
ENSG00000168952	STXBP6	1.85793	2.52334e-20	1.78244e-18	tRNA-Lys-TTT-2-1	GCCTGGATAGCTCAGTTGGTAG	-30.54	162	908	1054	239	79	-1	chr14	25029809	25029830
ENSG00000168952	STXBP6	1.85793	2.52334e-20	1.78244e-18	tRNA-Cys-GCA-12-1	GGGGGTATAGCTTAGGGGTAG	-34.63	153	178	5618	1446	1381	-1	chr14	25049312	25049333
ENSG00000186481	ANKRD20A5P	0.746878	1.14023e-08	2.08684e-07	tRNA-Cys-GCA-1-1	GGGGGCATAGCTCAGTGGTAG	-31.29	150	285	7647	1937	1626	1	chr18	14191632	14191653
ENSG00000186481	ANKRD20A5P	0.746878	1.14023e-08	2.08684e-07	tRNA-Cys-GCA-1-1	GGGGGCATAGCTCAGTGGTA	-31.29	150	2771	175	25	25	1	chr18	14191633	14191653
ENSG00000186481	ANKRD20A5P	0.746878	1.14023e-08	2.08684e-07	tRNA-Cys-GCA-1-1	GGGGGCATAGCTCAGTGGTAGA	-31.29	150	176	1998	956	923	1	chr18	14191631	14191653
ENSG00000186481	ANKRD20A5P	0.746878	1.14023e-08	2.08684e-07	tRNA-Pro-AGG-2-7	GTGTGGCTCGTTGGTCTAGGGG	-32.52	155	350	276	135	54	1	chr18	14194679	14194702
ENSG00000186481	ANKRD20A5P	0.746878	1.14023e-08	2.08684e-07	tRNA-Trp-CCA-2-1	GACCTCGTGGCGCAATGGTAGC	-30.25	163	38	1666	361	317	1	chr18	14245530	14245552
ENSG00000180525	PRR26	0.325663	0.000752663	0.00488372	tRNA-Val-AAC-6-1	TGGGGGTGTAGCTCAGTGGTAG	-30.19	164	31	847	110	19	1	chr10	662450	662471
ENSG00000166979	EVA1C	0.442431	0.000767608	0.00496484	tRNA-Glu-CTC-2-1	CCCTGGTGGTCTAGTGGTTAGG	-32.58	169	47	294	48	51	1	chr21	32492151	32492172
ENSG00000166979	EVA1C	0.442431	0.000767608	0.00496484	tRNA-Pro-AGG-2-7	GTGTGGCTCGTTGGTCTAGGGG	-32.91	150	350	276	135	54	1	chr21	32420616	32420640
ENSG00000166979	EVA1C	0.442431	0.000767608	0.00496484	tRNA-Lys-CTT-1-1	GGCGCCCGGCTAGCTCAG	-30.67	168	119	615	47		1	chr21	32468082	32468100
ENSG00000166979	EVA1C	0.442431	0.000767608	0.00496484	tRNA-Glu-TTC-2-2	ATTCCTGGTTTTCACCCAGGCG	-30.81	152	2000	21811	2111	1211	1	chr21	32478801	32478823
ENSG00000155754	C2CD6	1.7491	1.39737e-07	2.10778e-06	tRNA-Pro-AGG-2-2	AGGCGGCTCGTTGGTCTAGGGG	-31.88	159	371	356	145	55	-1	chr2	201563217	201563240	chr2	201563443	201563465	chr2	201563394	201563416	chr2	201563344	201563366	chr2	201563295	201563317	chr2	201563170	201563192	chr2	201563122	201563144	chr2	201563491	201563514
ENSG00000155754	C2CD6	1.7491	1.39737e-07	2.10778e-06	tRNA-Pro-AGG-2-7	GTGTGGCTCGTTGGTCTAGGGG	-32.61	154	350	276	135	54	-1	chr2	201499604	201499628
ENSG00000155754	C2CD6	1.7491	1.39737e-07	2.10778e-06	tRNA-Lys-CTT-1-1	GGCGCCCGGCTAGCTCAG	-30.57	151	119	615	47		-1	chr2	201561069	201561087
ENSG00000155754	C2CD6	1.7491	1.39737e-07	2.10778e-06	tRNA-Arg-CCG-2-1	GGGGATTGTGGGTTCGAGTCC	-30.69	159	52	371	66	26	-1	chr2	201573923	201573944
ENSG00000003989	SLC7A2	0.583122	0.000161652	0.00126026	tRNA-Lys-TTT-3-5	AAGTCCCTGTTCGGGCGGCA	-31.04	166	54	161	127	124	1	chr8	17537822	17537842
ENSG00000171345	KRT19	5.43931	8.23844e-74	4.24821e-71	tRNA-Lys-TTT-2-1	GCCTGGATAGCTCAGTTGGTAG	-31.98	169	908	1054	239	79	-1	chr17	41523926	41523950
ENSG00000147044	CASK	0.767762	5.7105e-13	1.94275e-11	tRNA-Lys-CTT-1-1	GGCGCCCGGCTAGCTCAG	-34.39	160	119	615	47		-1	chrX	41737213	41737231
ENSG00000147044	CASK	0.767762	5.7105e-13	1.94275e-11	tRNA-Lys-CTT-4-1	CATGGGACTCTTAATCTCAG	-31.94	158	43	1573	72	30	-1	chrX	41886112	41886132
ENSG00000147044	CASK	0.767762	5.7105e-13	1.94275e-11	tRNA-Glu-TTC-14-1	CTAGGATTCGGCGCTTTCACCG	-33.9	161	53	26741	964	947	-1	chrX	41778361	41778386	chrX	41699057	41699082
ENSG00000109265	KIAA1211	0.867945	1.34736e-06	1.68334e-05	tRNA-Ala-AGC-6-1	AGGGGGTATAGCTCAGCGGTAG	-36.13	167	25	346	66	17	1	chr4	56211987	56212009
ENSG00000109265	KIAA1211	0.867945	1.34736e-06	1.68334e-05	tRNA-Ala-AGC-6-1	GGGGGTATAGCTCAGCGGTAGA	-36.93	150	174	2306	1174	1099	1	chr4	56211986	56212008
ENSG00000109265	KIAA1211	0.867945	1.34736e-06	1.68334e-05	tRNA-Pro-AGG-2-2	AGGCGGCTCGTTGGTCTAGGGG	-32.66	154	371	356	145	55	1	chr4	56242942	56242965	chr4	56316490	56316514
ENSG00000109265	KIAA1211	0.867945	1.34736e-06	1.68334e-05	tRNA-Cys-GCA-17-1	GGGGATATAGCTCAGGGGTAGA	-34.94	162	154	1817	992	1014	1	chr4	56211985	56212008
ENSG00000109265	KIAA1211	0.867945	1.34736e-06	1.68334e-05	tRNA-Cys-GCA-17-1	GGGGATATAGCTCAGGGG	-30.8	155	2405	850	189	112	1	chr4	56211990	56212008
ENSG00000109265	KIAA1211	0.867945	1.34736e-06	1.68334e-05	tRNA-Ala-AGC-2-2	GGGGGTGTAGCTCAGTGG	-30.13	152	2859	967	213	120	1	chr4	56240874	56240892
ENSG00000109265	KIAA1211	0.867945	1.34736e-06	1.68334e-05	tRNA-Val-AAC-6-1	TGGGGGTGTAGCTCAGTGGTAG	-36.18	156	31	847	110	19	1	chr4	56240871	56240893	chr4	56281176	56281199	chr4	56049545	56049567
ENSG00000109265	KIAA1211	0.867945	1.34736e-06	1.68334e-05	tRNA-Leu-TAG-1-1	GCTCCAGTCTCTTCGGAGGCG	-30.12	152	26	1066	224	208	1	chr4	56236216	56236238	chr4	56314730	56314750	chr4	56314653	56314674	chr4	56307056	56307077
ENSG00000109265	KIAA1211	0.867945	1.34736e-06	1.68334e-05	tRNA-Glu-TTC-2-2	ATTCCTGGTTTTCACCCAGGCG	-32.06	176	2000	21811	2111	1211	1	chr4	56086197	56086219
ENSG00000109265	KIAA1211	0.867945	1.34736e-06	1.68334e-05	tRNA-Ala-TGC-5-1	GGGGGTGTAGCTCAGTGGTAG	-30.22	152	347	9441	2201	1809	1	chr4	56049545	56049566	chr4	56240871	56240892
ENSG00000155966	AFF2	2.48562	1.96375e-27	2.24315e-25	tRNA-Gly-GCC-4-1	GCATAGGTGGTTCAGTGGTAGA	-35.29	168	194	307	79	29	1	chrX	148664039	148664061
ENSG00000155966	AFF2	2.48562	1.96375e-27	2.24315e-25	tRNA-Ala-AGC-6-1	AGGGGGTATAGCTCAGCGGTAG	-30.59	151	25	346	66	17	1	chrX	148660495	148660520
ENSG00000155966	AFF2	2.48562	1.96375e-27	2.24315e-25	tRNA-Ala-AGC-6-1	GGGGGTATAGCTCAGCGGTAGA	-31.2	151	174	2306	1174	1099	1	chrX	148660494	148660519
ENSG00000155966	AFF2	2.48562	1.96375e-27	2.24315e-25	tRNA-Glu-CTC-2-1	CCCTGGTGGTCTAGTGGTTAGG	-30.88	158	47	294	48	51	1	chrX	148542921	148542947
ENSG00000155966	AFF2	2.48562	1.96375e-27	2.24315e-25	tRNA-Pro-AGG-2-7	GTGTGGCTCGTTGGTCTAGGGG	-30.26	160	350	276	135	54	1	chrX	148551799	148551821
ENSG00000155966	AFF2	2.48562	1.96375e-27	2.24315e-25	tRNA-Lys-CTT-1-1	GGCGCCCGGCTAGCTCAG	-32.25	164	119	615	47		1	chrX	148585550	148585568
ENSG00000155966	AFF2	2.48562	1.96375e-27	2.24315e-25	tRNA-Lys-TTT-3-5	AAGTCCCTGTTCGGGCGGCA	-31.06	173	54	161	127	124	1	chrX	148668389	148668409
ENSG00000155966	AFF2	2.48562	1.96375e-27	2.24315e-25	tRNA-Pro-TGG-3-2	CTAGGGGTATGATTCTCGCTTT	-32.38	151	30	692	286	62	1	chrX	148994049	148994072
ENSG00000155966	AFF2	2.48562	1.96375e-27	2.24315e-25	tRNA-Val-AAC-6-1	TGGGGGTGTAGCTCAGTGGTAG	-31.15	152	31	847	110	19	1	chrX	148655738	148655761
ENSG00000155966	AFF2	2.48562	1.96375e-27	2.24315e-25	tRNA-Leu-TAG-1-1	GCTCCAGTCTCTTCGGAGGCG	-37.84	167	26	1066	224	208	1	chrX	148551883	148551904
ENSG00000155966	AFF2	2.48562	1.96375e-27	2.24315e-25	tRNA-Gln-CTG-3-1	ACTCTGGACTCTGAATCCAGCG	-30.25	159	31	633	45		1	chrX	148630725	148630747	chrX	148947700	148947723
ENSG00000155966	AFF2	2.48562	1.96375e-27	2.24315e-25	tRNA-Gln-CTG-7-1	ACTCTGGACTCTGAATCCAGCC	-30.25	159	31	570	44		1	chrX	148947700	148947723
ENSG00000113575	PPP2CA	0.45974	0.0003549	0.00251729	tRNA-Pro-CGG-1-3	TAGGGGTATGATTCTCGCTTCG	-32.2	154	61	841	457	109	-1	chr5	134218722	134218743
ENSG00000113575	PPP2CA	0.45974	0.0003549	0.00251729	tRNA-Pro-AGG-2-6	TAGGGGTATGATTCTCGCTTA	-30.42	152	26	550	177	35	-1	chr5	134218722	134218743
ENSG00000113575	PPP2CA	0.45974	0.0003549	0.00251729	tRNA-Glu-TTC-4-1	CTAGTGGCTAGGATTCGGCG	-30.05	153	41	237	179	55	-1	chr5	134203839	134203860
ENSG00000113575	PPP2CA	0.45974	0.0003549	0.00251729	tRNA-Lys-TTT-3-5	AAGTCCCTGTTCGGGCGGCA	-30.3	154	54	161	127	124	-1	chr5	134225570	134225590
ENSG00000113575	PPP2CA	0.45974	0.0003549	0.00251729	tRNA-Pro-AGG-2-2	TAGGGGTATGATTCTCGCTTAG	-30.79	154	60	804	454	109	-1	chr5	134218722	134218743
ENSG00000113575	PPP2CA	0.45974	0.0003549	0.00251729	tRNA-Glu-TTC-14-1	CTAGGATTCGGCGCTTTCACCG	-31.37	150	53	26741	964	947	-1	chr5	134203846	134203870
ENSG00000254122	PCDHGB7	1.46432	1.04437e-07	1.611e-06	tRNA-Ala-AGC-6-1	AGGGGGTATAGCTCAGCGGTAG	-31.41	151	25	346	66	17	1	chr5	141441791	141441814	chr5	141427952	141427975
ENSG00000254122	PCDHGB7	1.46432	1.04437e-07	1.611e-06	tRNA-Ala-AGC-6-1	GGGGGTATAGCTCAGCGGTAGA	-31.25	158	174	2306	1174	1099	1	chr5	141427951	141427974	chr5	141441790	141441813
ENSG00000254122	PCDHGB7	1.46432	1.04437e-07	1.611e-06	tRNA-Pro-AGG-2-2	AGGCGGCTCGTTGGTCTAGGGG	-34.82	159	371	356	145	55	1	chr5	141502826	141502849
ENSG00000254122	PCDHGB7	1.46432	1.04437e-07	1.611e-06	tRNA-Leu-TAG-2-1	GGTAGTGTGGCCGAGCGGTCTA	-31.68	151	134	321	60	28	1	chr5	141498289	141498311
ENSG00000254122	PCDHGB7	1.46432	1.04437e-07	1.611e-06	tRNA-Cys-GCA-11-1	GGGGGTATAGCTTAGCGGTAG	-30.12	150	195	7096	1789	1621	1	chr5	141441791	141441813	chr5	141427952	141427974
ENSG00000254122	PCDHGB7	1.46432	1.04437e-07	1.611e-06	tRNA-Ile-AAT-9-1	AACGCCAAGGTCGTGGGTTCG	-30.49	179	28	431	40	22	1	chr5	141505452	141505473
ENSG00000136280	CCM2	0.464989	8.97193e-05	0.000748269	tRNA-Gln-TTG-3-1	CACTCTGGACTTTGAATCCAG	-30.21	151	229	3435	143	106	1	chr7	45058080	45058104	chr7	45000407	45000428
ENSG00000136280	CCM2	0.464989	8.97193e-05	0.000748269	tRNA-Glu-CTC-2-1	CCCTGGTGGTCTAGTGGTTAGG	-30.9	160	47	294	48	51	1	chr7	45066790	45066814
ENSG00000136280	CCM2	0.464989	8.97193e-05	0.000748269	tRNA-Lys-CTT-1-1	GGCGCCCGGCTAGCTCAG	-32.8	152	119	615	47		1	chr7	45074051	45074069
ENSG00000230445	LRRC37A6P	1.62764	2.70417e-08	4.60857e-07	tRNA-Lys-TTT-3-5	AAGTCCCTGTTCGGGCGGCA	-31.27	154	54	161	127	124	-1	chr10	27256401	27256421
ENSG00000146648	EGFR	0.908592	1.7213e-12	5.47902e-11	tRNA-Glu-CTC-2-1	CCCTGGTGGTCTAGTGGTTAGG	-31.05	154	47	294	48	51	1	chr7	55110774	55110795
ENSG00000146648	EGFR	0.908592	1.7213e-12	5.47902e-11	tRNA-Pro-AGG-2-7	GTGTGGCTCGTTGGTCTAGGGG	-30.93	157	350	276	135	54	1	chr7	55181242	55181268
ENSG00000146648	EGFR	0.908592	1.7213e-12	5.47902e-11	tRNA-Lys-CTT-1-1	GGCGCCCGGCTAGCTCAG	-30.11	151	119	615	47		1	chr7	55037953	55037971
ENSG00000146648	EGFR	0.908592	1.7213e-12	5.47902e-11	tRNA-Lys-TTT-3-3	GCCCGGATAGCTCAGTCGGTAG	-33.2	160	1293	1017	200	78	1	chr7	55163956	55163978
ENSG00000146648	EGFR	0.908592	1.7213e-12	5.47902e-11	tRNA-Lys-TTT-2-1	GCCTGGATAGCTCAGTTGGTAG	-31.6	164	908	1054	239	79	1	chr7	55206022	55206043
ENSG00000146648	EGFR	0.908592	1.7213e-12	5.47902e-11	tRNA-Gln-CTG-3-1	ACTCTGGACTCTGAATCCAGCG	-30.16	175	31	633	45		1	chr7	55187674	55187697
ENSG00000146648	EGFR	0.908592	1.7213e-12	5.47902e-11	tRNA-Gln-CTG-7-1	ACTCTGGACTCTGAATCCAGCC	-30.16	175	31	570	44		1	chr7	55187674	55187697
ENSG00000146648	EGFR	0.908592	1.7213e-12	5.47902e-11	tRNA-Glu-TTC-2-2	ATTCCTGGTTTTCACCCAGGCG	-30.48	157	2000	21811	2111	1211	1	chr7	55156197	55156219
ENSG00000146648	EGFR	0.908592	1.7213e-12	5.47902e-11	tRNA-Trp-CCA-2-1	GACCTCGTGGCGCAATGGTAGC	-31.73	152	38	1666	361	317	1	chr7	55019766	55019788
ENSG00000146648	EGFR	0.908592	1.7213e-12	5.47902e-11	tRNA-Ala-TGC-5-1	GGGGGTGTAGCTCAGTGGTAG	-30.63	153	347	9441	2201	1809	1	chr7	55078274	55078298
ENSG00000036448	MYOM2	4.04324	1.87893e-38	3.40814e-36	tRNA-Pro-AGG-2-7	GTGTGGCTCGTTGGTCTAGGGG	-30.76	164	350	276	135	54	1	chr8	2159896	2159918
ENSG00000036448	MYOM2	4.04324	1.87893e-38	3.40814e-36	tRNA-Lys-TTT-3-5	AAGTCCCTGTTCGGGCGGCA	-34.11	154	54	161	127	124	1	chr8	2119483	2119503
ENSG00000036448	MYOM2	4.04324	1.87893e-38	3.40814e-36	tRNA-Leu-TAG-2-1	GGTAGTGTGGCCGAGCGGTCTA	-32.8	151	134	321	60	28	1	chr8	2155602	2155624
ENSG00000036448	MYOM2	4.04324	1.87893e-38	3.40814e-36	tRNA-Gln-CTG-3-1	ACTCTGGACTCTGAATCCAGCG	-33.84	159	31	633	45		1	chr8	2073576	2073599	chr8	2052616	2052639
ENSG00000036448	MYOM2	4.04324	1.87893e-38	3.40814e-36	tRNA-Gln-CTG-7-1	ACTCTGGACTCTGAATCCAGCC	-33.88	159	31	570	44		1	chr8	2073576	2073599	chr8	2052616	2052639
ENSG00000186073	C15orf41	0.517738	9.33658e-05	0.000774743	tRNA-Ala-AGC-6-1	AGGGGGTATAGCTCAGCGGTAG	-31.1	151	25	346	66	17	1	chr15	36772775	36772797
ENSG00000186073	C15orf41	0.517738	9.33658e-05	0.000774743	tRNA-Pro-AGG-2-7	GTGTGGCTCGTTGGTCTAGGGG	-32.27	153	350	276	135	54	1	chr15	36671163	36671186
ENSG00000158008	EXTL1	1.45907	3.72561e-13	1.30058e-11	tRNA-Pro-AGG-2-2	AGGCGGCTCGTTGGTCTAGGGG	-31.46	150	371	356	145	55	1	chr1	26035180	26035200	chr1	26022172	26022190
ENSG00000158008	EXTL1	1.45907	3.72561e-13	1.30058e-11	tRNA-Val-AAC-6-1	TGGGGGTGTAGCTCAGTGGTAG	-31.37	159	31	847	110	19	1	chr1	26024442	26024466
ENSG00000158008	EXTL1	1.45907	3.72561e-13	1.30058e-11	tRNA-Leu-TAG-1-1	GCTCCAGTCTCTTCGGAGGCG	-31.07	150	26	1066	224	208	1	chr1	26030054	26030075	chr1	26031773	26031795	chr1	26021566	26021588
ENSG00000158008	EXTL1	1.45907	3.72561e-13	1.30058e-11	tRNA-Val-AAC-2-1	GTGTAGTGGTCATCACGTTCG	-31.66	153	57	472	73	23	1	chr1	26027788	26027812
ENSG00000142798	HSPG2	1.11728	5.75402e-19	3.64381e-17	tRNA-Cys-GCA-1-1	GGGGGCATAGCTCAGTGGTAG	-31.72	152	285	7647	1937	1626	-1	chr1	21878481	21878501
ENSG00000142798	HSPG2	1.11728	5.75402e-19	3.64381e-17	tRNA-Cys-GCA-1-1	GGGGGCATAGCTCAGTGGTAGA	-33.38	151	176	1998	956	923	-1	chr1	21878481	21878502	chr1	21864201	21864224
ENSG00000142798	HSPG2	1.11728	5.75402e-19	3.64381e-17	tRNA-Lys-CTT-2-1	CGGCTAGCTCAGTCGGTAGAGC	-31.08	166	26	1473	525	355	-1	chr1	21902608	21902629
ENSG00000142798	HSPG2	1.11728	5.75402e-19	3.64381e-17	tRNA-Glu-CTC-2-1	CCCTGGTGGTCTAGTGGTTAGG	-35.19	156	47	294	48	51	-1	chr1	21833501	21833522
ENSG00000142798	HSPG2	1.11728	5.75402e-19	3.64381e-17	tRNA-Pro-AGG-2-2	AGGCGGCTCGTTGGTCTAGGGG	-32.07	151	371	356	145	55	-1	chr1	21901699	21901722	chr1	21878585	21878608
ENSG00000142798	HSPG2	1.11728	5.75402e-19	3.64381e-17	tRNA-Pro-AGG-2-7	GTGTGGCTCGTTGGTCTAGGGG	-30.12	156	350	276	135	54	-1	chr1	21875710	21875733	chr1	21888135	21888160	chr1	21896437	21896459
ENSG00000142798	HSPG2	1.11728	5.75402e-19	3.64381e-17	tRNA-Lys-CTT-1-1	GGCGCCCGGCTAGCTCAG	-31.68	152	119	615	47		-1	chr1	21837577	21837596	chr1	21915115	21915133
ENSG00000142798	HSPG2	1.11728	5.75402e-19	3.64381e-17	tRNA-Lys-TTT-3-5	AAGTCCCTGTTCGGGCGGCA	-30.29	157	54	161	127	124	-1	chr1	21929128	21929150
ENSG00000142798	HSPG2	1.11728	5.75402e-19	3.64381e-17	tRNA-Lys-TTT-3-3	GCCCGGATAGCTCAGTCGGTAG	-31.34	158	1293	1017	200	78	-1	chr1	21864984	21865010
ENSG00000142798	HSPG2	1.11728	5.75402e-19	3.64381e-17	tRNA-Pro-CGG-1-3	ATTCTCGCTTCGGGTGCGAGAG	-31.51	158	43	1537	97	27	-1	chr1	21837235	21837259
ENSG00000142798	HSPG2	1.11728	5.75402e-19	3.64381e-17	tRNA-Val-AAC-6-1	TGGGGGTGTAGCTCAGTGGTAG	-35.43	159	31	847	110	19	-1	chr1	21936121	21936141	chr1	21830873	21830901	chr1	21833012	21833035
ENSG00000142798	HSPG2	1.11728	5.75402e-19	3.64381e-17	tRNA-Leu-TAG-1-1	GCTCCAGTCTCTTCGGAGGCG	-30.32	154	26	1066	224	208	-1	chr1	21900073	21900096
ENSG00000142798	HSPG2	1.11728	5.75402e-19	3.64381e-17	tRNA-Glu-TTC-2-2	ATTCCTGGTTTTCACCCAGGCG	-31.92	165	2000	21811	2111	1211	-1	chr1	21823754	21823775
ENSG00000142798	HSPG2	1.11728	5.75402e-19	3.64381e-17	tRNA-Ala-TGC-5-1	GGGGGTGTAGCTCAGTGGTAG	-32.32	157	347	9441	2201	1809	-1	chr1	21830874	21830901
ENSG00000070182	SPTB	0.787399	1.37718e-12	4.47152e-11	tRNA-Pro-AGG-2-2	AGGCGGCTCGTTGGTCTAGGGG	-34.27	150	371	356	145	55	-1	chr14	64847138	64847159
ENSG00000070182	SPTB	0.787399	1.37718e-12	4.47152e-11	tRNA-Pro-AGG-2-7	GTGTGGCTCGTTGGTCTAGGGG	-32.86	158	350	276	135	54	-1	chr14	64801273	64801300
ENSG00000070182	SPTB	0.787399	1.37718e-12	4.47152e-11	tRNA-Lys-CTT-1-1	GGCGCCCGGCTAGCTCAG	-31.5	155	119	615	47		-1	chr14	64822618	64822636
ENSG00000070182	SPTB	0.787399	1.37718e-12	4.47152e-11	tRNA-Ile-TAT-1-1	CCTCACCTGGAGCACTTTTT	-30.02	158	479	787	70	44	-1	chr14	64770878	64770898
ENSG00000070182	SPTB	0.787399	1.37718e-12	4.47152e-11	tRNA-Glu-TTC-2-2	ATTCCTGGTTTTCACCCAGGCG	-33.3	151	2000	21811	2111	1211	-1	chr14	64771212	64771236
ENSG00000043143	JADE2	1.41003	5.0566e-17	2.67237e-15	tRNA-Cys-GCA-1-1	GGGGGCATAGCTCAGTGGTAG	-31.32	164	285	7647	1937	1626	1	chr5	134570055	134570079
ENSG00000043143	JADE2	1.41003	5.0566e-17	2.67237e-15	tRNA-Cys-GCA-1-1	GGGGGCATAGCTCAGTGGTA	-30.14	164	2771	175	25	25	1	chr5	134570056	134570079
ENSG00000043143	JADE2	1.41003	5.0566e-17	2.67237e-15	tRNA-Cys-GCA-1-1	GGGGGCATAGCTCAGTGGTAGA	-31.32	167	176	1998	956	923	1	chr5	134570054	134570079
ENSG00000043143	JADE2	1.41003	5.0566e-17	2.67237e-15	tRNA-Gly-GCC-2-3	GCATTGGTGGTTCAGTGGTAG	-30.35	162	570	1393	122	32	1	chr5	134544674	134544700
ENSG00000043143	JADE2	1.41003	5.0566e-17	2.67237e-15	tRNA-Lys-CTT-1-1	GGCGCCCGGCTAGCTCAG	-30.85	159	119	615	47		1	chr5	134562482	134562501
ENSG00000043143	JADE2	1.41003	5.0566e-17	2.67237e-15	tRNA-Lys-TTT-2-1	GCCTGGATAGCTCAGTTGGTAG	-30.26	159	908	1054	239	79	1	chr5	134568131	134568153
ENSG00000043143	JADE2	1.41003	5.0566e-17	2.67237e-15	tRNA-Leu-TAG-1-1	GCTCCAGTCTCTTCGGAGGCG	-33.52	150	26	1066	224	208	1	chr5	134538130	134538151
ENSG00000043143	JADE2	1.41003	5.0566e-17	2.67237e-15	tRNA-Arg-CCG-2-1	GGGGATTGTGGGTTCGAGTCC	-37.17	152	52	371	66	26	1	chr5	134575930	134575951	chr5	134526980	134527001
ENSG00000043143	JADE2	1.41003	5.0566e-17	2.67237e-15	tRNA-Glu-TTC-2-2	ATTCCTGGTTTTCACCCAGGCG	-30.7	166	2000	21811	2111	1211	1	chr5	134527023	134527044
ENSG00000162496	DHRS3	2.44948	1.09358e-42	2.33574e-40	tRNA-Pro-CGG-1-3	TAGGGGTATGATTCTCGCTTCG	-33.26	163	61	841	457	109	-1	chr1	12602455	12602478
ENSG00000162496	DHRS3	2.44948	1.09358e-42	2.33574e-40	tRNA-Pro-AGG-2-2	AGGCGGCTCGTTGGTCTAGGGG	-32.57	152	371	356	145	55	-1	chr1	12574549	12574571
ENSG00000162496	DHRS3	2.44948	1.09358e-42	2.33574e-40	tRNA-Pro-AGG-2-2	TAGGGGTATGATTCTCGCTTAG	-30.1	163	60	804	454	109	-1	chr1	12602455	12602478
ENSG00000162496	DHRS3	2.44948	1.09358e-42	2.33574e-40	tRNA-Pro-AGG-2-7	GTGTGGCTCGTTGGTCTAGGGG	-32.44	166	350	276	135	54	-1	chr1	12599214	12599235
ENSG00000162496	DHRS3	2.44948	1.09358e-42	2.33574e-40	tRNA-Pro-AGG-2-6	TAGGGGTATGATTCTCGCTTA	-30.1	158	26	550	177	35	-1	chr1	12602455	12602477
ENSG00000162496	DHRS3	2.44948	1.09358e-42	2.33574e-40	tRNA-Pro-TGG-3-3	TAGGGGTATGATTCTCGCTTTG	-30.64	163	64	837	463	114	-1	chr1	12602455	12602478
ENSG00000162496	DHRS3	2.44948	1.09358e-42	2.33574e-40	tRNA-Lys-TTT-3-3	GCCCGGATAGCTCAGTCGGTAG	-32.05	162	1293	1017	200	78	-1	chr1	12592224	12592248
ENSG00000162496	DHRS3	2.44948	1.09358e-42	2.33574e-40	tRNA-Lys-TTT-2-1	GCCTGGATAGCTCAGTTGGTAG	-30.17	179	908	1054	239	79	-1	chr1	12608944	12608968
ENSG00000162496	DHRS3	2.44948	1.09358e-42	2.33574e-40	tRNA-Val-AAC-6-1	TGGGGGTGTAGCTCAGTGGTAG	-32.82	155	31	847	110	19	-1	chr1	12595187	12595208	chr1	12612002	12612025
ENSG00000162496	DHRS3	2.44948	1.09358e-42	2.33574e-40	tRNA-Lys-CTT-2-5	GTGTCGCCCGGCTAGCTCAG	-30.37	158	74	894	53	4	-1	chr1	12608927	12608947
ENSG00000162496	DHRS3	2.44948	1.09358e-42	2.33574e-40	tRNA-Glu-TTC-2-2	ATTCCTGGTTTTCACCCAGGCG	-31.71	164	2000	21811	2111	1211	-1	chr1	12597897	12597919
ENSG00000162496	DHRS3	2.44948	1.09358e-42	2.33574e-40	tRNA-Asn-GTT-26-1	TTAGCGCGTTCGGCTGTTAACC	-32.79	158	50	924	154	66	-1	chr1	12617320	12617342
ENSG00000162496	DHRS3	2.44948	1.09358e-42	2.33574e-40	tRNA-Ala-TGC-5-1	GGGGGTGTAGCTCAGTGGTAG	-33.72	150	347	9441	2201	1809	-1	chr1	12612003	12612025
ENSG00000140391	TSPAN3	0.633533	8.62282e-10	1.86712e-08	tRNA-Ser-AGA-2-6	GTAGTCGTGGCCGAGTGGTTAA	-30.59	160	683	712	323	90	-1	chr15	77052753	77052775
ENSG00000131374	TBC1D5	1.04844	7.39998e-18	4.26012e-16	tRNA-Gly-GCC-4-1	GCATAGGTGGTTCAGTGGTAGA	-30.25	155	194	307	79	29	-1	chr3	17779812	17779836
ENSG00000131374	TBC1D5	1.04844	7.39998e-18	4.26012e-16	tRNA-Glu-CTC-2-1	CCCTGGTGGTCTAGTGGTTAGG	-30.12	163	47	294	48	51	-1	chr3	17200595	17200617
ENSG00000131374	TBC1D5	1.04844	7.39998e-18	4.26012e-16	tRNA-Pro-AGG-2-2	AGGCGGCTCGTTGGTCTAGGGG	-30.17	154	371	356	145	55	-1	chr3	17705321	17705343	chr3	17882667	17882688	chr3	17704852	17704874	chr3	17704676	17704698	chr3	17704578	17704600	chr3	17704528	17704550	chr3	17704901	17704924	chr3	17704725	17704748	chr3	18022765	18022785	chr3	17748777	17748802	chr3	17468275	17468296
ENSG00000131374	TBC1D5	1.04844	7.39998e-18	4.26012e-16	tRNA-Pro-AGG-2-7	GTGTGGCTCGTTGGTCTAGGGG	-32.18	170	350	276	135	54	-1	chr3	17316697	17316720
ENSG00000131374	TBC1D5	1.04844	7.39998e-18	4.26012e-16	tRNA-Lys-CTT-1-1	GGCGCCCGGCTAGCTCAG	-32.75	168	119	615	47		-1	chr3	18443979	18443997
ENSG00000131374	TBC1D5	1.04844	7.39998e-18	4.26012e-16	tRNA-Lys-TTT-3-5	AAGTCCCTGTTCGGGCGGCA	-32.78	158	54	161	127	124	-1	chr3	17451800	17451820
ENSG00000131374	TBC1D5	1.04844	7.39998e-18	4.26012e-16	tRNA-Gly-CCC-3-1	GCATTGGTGGTTCAATGGTAGA	-30.11	174	189	281	74	29	-1	chr3	17228031	17228052
ENSG00000131374	TBC1D5	1.04844	7.39998e-18	4.26012e-16	tRNA-Leu-TAG-2-1	GGTAGTGTGGCCGAGCGGTCTA	-32.6	159	134	321	60	28	-1	chr3	18307219	18307242
ENSG00000131374	TBC1D5	1.04844	7.39998e-18	4.26012e-16	tRNA-Phe-GAA-4-1	GCCGAAATAGCTCAGTTGGGAG	-31.55	169	258	4873	1097	39	-1	chr3	18387920	18387942
ENSG00000131374	TBC1D5	1.04844	7.39998e-18	4.26012e-16	tRNA-Ala-AGC-4-1	GGGGATGTAGCTCAGTGGTAG	-30.18	154	299	7727	1919	1534	-1	chr3	18133519	18133540
ENSG00000131374	TBC1D5	1.04844	7.39998e-18	4.26012e-16	tRNA-Val-TAC-2-1	GTTCCATAGTGTAGCGGTTATC	-31.53	151	65	328	38	27	-1	chr3	17818434	17818456
ENSG00000131374	TBC1D5	1.04844	7.39998e-18	4.26012e-16	tRNA-Val-AAC-6-1	TGGGGGTGTAGCTCAGTGGTAG	-33.53	152	31	847	110	19	-1	chr3	18082341	18082363	chr3	17170000	17170023	chr3	18242106	18242127	chr3	17841072	17841093	chr3	17315426	17315448
ENSG00000131374	TBC1D5	1.04844	7.39998e-18	4.26012e-16	tRNA-Ile-TAT-1-1	CTCACCTGGAGCACTTTTTT	-30.62	153	1194	1094	114	33	-1	chr3	17767213	17767234
ENSG00000131374	TBC1D5	1.04844	7.39998e-18	4.26012e-16	tRNA-Leu-TAG-1-1	GCTCCAGTCTCTTCGGAGGCG	-31.29	151	26	1066	224	208	-1	chr3	17319749	17319770
ENSG00000131374	TBC1D5	1.04844	7.39998e-18	4.26012e-16	tRNA-Gln-CTG-7-1	ACTCTGGACTCTGAATCCAGCC	-31.74	169	31	570	44		-1	chr3	18144892	18144914	chr3	18418206	18418230
ENSG00000131374	TBC1D5	1.04844	7.39998e-18	4.26012e-16	tRNA-Lys-CTT-2-5	GTGTCGCCCGGCTAGCTCAG	-31.07	154	74	894	53	4	-1	chr3	17777179	17777199
ENSG00000131374	TBC1D5	1.04844	7.39998e-18	4.26012e-16	tRNA-Glu-TTC-2-2	ATTCCTGGTTTTCACCCAGGCG	-30.98	152	2000	21811	2111	1211	-1	chr3	17581466	17581488
ENSG00000131374	TBC1D5	1.04844	7.39998e-18	4.26012e-16	tRNA-Phe-GAA-1-4	GCCGAAATAGCTCAGTTGGGA	-31.55	164	1991	266	180	37	-1	chr3	18387920	18387941
ENSG00000164308	ERAP2	1.83013	1.0583e-21	8.34068e-20	tRNA-Leu-TAG-1-1	GCTCCAGTCTCTTCGGAGGCG	-31.01	165	26	1066	224	208	1	chr5	96914008	96914030
ENSG00000164308	ERAP2	1.83013	1.0583e-21	8.34068e-20	tRNA-Cys-GCA-1-1	GGGGGCATAGCTCAGTGGTAGA	-32.62	154	176	1998	956	923	1	chr5	96893595	96893620
ENSG00000198690	FAN1	0.477023	0.000362631	0.00256859	tRNA-Ala-AGC-6-1	AGGGGGTATAGCTCAGCGGTAG	-33.95	151	25	346	66	17	1	chr15	30913141	30913164
ENSG00000181381	DDX60L	0.604842	1.4178e-05	0.000142845	tRNA-Pro-AGG-2-2	AGGCGGCTCGTTGGTCTAGGGG	-30.11	152	371	356	145	55	-1	chr4	168398448	168398470
ENSG00000181381	DDX60L	0.604842	1.4178e-05	0.000142845	tRNA-Pro-AGG-2-7	GTGTGGCTCGTTGGTCTAGGGG	-35.94	160	350	276	135	54	-1	chr4	168373119	168373141
[truncated: 27,964 more rows]
[truncated: 159 more columns]

## Sheet: Target_table_downregDicervsWT
ENSEMBL Gene ID	GENE SYMBOL	log2(FC)	pvalue	padj	tRNA targeted by	tRNA sequence	Miranda Energy	Miranda Score	AGO1,2,3,4 hits	Dicer rep1 hits	Dicer rep2 hits	Dicer rep3 hits	strand	chr	start1	stop1	start2	stop2	start3	stop3	start4	stop4	start5	stop5	…
ENSG00000114857	NKTR	-0.412607	0.000502931	0.00342266	tRNA-Val-AAC-6-1	TGGGGGTGTAGCTCAGTGGTAG	-32.37	158	31	847	110	19	1	chr3	42641148	42641172
ENSG00000114857	NKTR	-0.412607	0.000502931	0.00342266	tRNA-Trp-CCA-3-2	GACCTCGTGGCGCAACGGTAGC	-32.55	163	38	1733	369	325	1	chr3	42614985	42615008
ENSG00000114857	NKTR	-0.412607	0.000502931	0.00342266	tRNA-Trp-CCA-2-1	GACCTCGTGGCGCAATGGTAGC	-32.69	163	38	1666	361	317	1	chr3	42614985	42615008
ENSG00000114857	NKTR	-0.412607	0.000502931	0.00342266	tRNA-Ala-TGC-5-1	GGGGGTGTAGCTCAGTGGTAG	-30.59	153	347	9441	2201	1809	1	chr3	42641148	42641171
ENSG00000149658	YTHDF1	-0.985675	3.30924e-12	1.00632e-10	tRNA-Lys-TTT-3-5	AAGTCCCTGTTCGGGCGGCA	-32.79	156	54	161	127	124	-1	chr20	63215244	63215263
ENSG00000184743	ATL3	-0.753113	9.19988e-09	1.71175e-07	tRNA-Lys-CTT-1-1	GGCGCCCGGCTAGCTCAG	-37.49	159	119	615	47		-1	chr11	63670902	63670921
ENSG00000167523	SPATA33	-0.676002	7.00831e-07	9.2936e-06	tRNA-Leu-TAG-1-1	GCTCCAGTCTCTTCGGAGGCG	-35.38	151	26	1066	224	208	1	chr16	89659320	89659341
ENSG00000135636	DYSF	-1.11376	7.11984e-05	0.000610591	tRNA-Gln-TTG-3-1	CACTCTGGACTTTGAATCCAG	-31.28	165	229	3435	143	106	1	chr2	71602958	71602982
ENSG00000135636	DYSF	-1.11376	7.11984e-05	0.000610591	tRNA-Cys-GCA-1-1	GGGGGCATAGCTCAGTGGTAG	-35.51	150	285	7647	1937	1626	1	chr2	71511837	71511859
ENSG00000135636	DYSF	-1.11376	7.11984e-05	0.000610591	tRNA-Cys-GCA-1-1	GGGGGCATAGCTCAGTGGTA	-30.65	150	2771	175	56	25	1	chr2	71511838	71511859
ENSG00000135636	DYSF	-1.11376	7.11984e-05	0.000610591	tRNA-Cys-GCA-1-1	GGGGGCATAGCTCAGTGGTAGA	-35.74	154	176	1998	956	923	1	chr2	71560427	71560449	chr2	71511838	71511859
ENSG00000135636	DYSF	-1.11376	7.11984e-05	0.000610591	tRNA-Glu-CTC-2-1	CCCTGGTGGTCTAGTGGTTAGG	-31.7	172	47	294	48	51	1	chr2	71630436	71630459
ENSG00000135636	DYSF	-1.11376	7.11984e-05	0.000610591	tRNA-Lys-CTT-1-1	GGCGCCCGGCTAGCTCAG	-31.18	155	119	615	47		1	chr2	71466746	71466764
ENSG00000135636	DYSF	-1.11376	7.11984e-05	0.000610591	tRNA-Asn-GTT-3-1	TTAGCGCATTCGGCTGTTAACC	-34.13	156	50	868	151	66	1	chr2	71493562	71493584
ENSG00000135636	DYSF	-1.11376	7.11984e-05	0.000610591	tRNA-Lys-TTT-3-3	GCCCGGATAGCTCAGTCGGTAG	-31.22	155	1293	1017	200	78	1	chr2	71611338	71611361
ENSG00000135636	DYSF	-1.11376	7.11984e-05	0.000610591	tRNA-Lys-TTT-2-1	GCCTGGATAGCTCAGTTGGTAG	-30.4	173	908	1054	239	79	1	chr2	71479076	71479098
ENSG00000135636	DYSF	-1.11376	7.11984e-05	0.000610591	tRNA-Leu-TAG-1-1	GCTCCAGTCTCTTCGGAGGCG	-33.29	172	26	1066	224	208	1	chr2	71460857	71460877
ENSG00000135636	DYSF	-1.11376	7.11984e-05	0.000610591	tRNA-Lys-CTT-2-5	GTGTCGCCCGGCTAGCTCAG	-34.89	152	74	894	53	4	1	chr2	71637553	71637572
ENSG00000135636	DYSF	-1.11376	7.11984e-05	0.000610591	tRNA-Ile-TAT-1-1	CCTCACCTGGAGCACTTTTT	-31.81	158	479	787	70	44	1	chr2	71555583	71555603
ENSG00000135636	DYSF	-1.11376	7.11984e-05	0.000610591	tRNA-Glu-TTC-2-2	ATTCCTGGTTTTCACCCAGGCG	-30.48	150	2000	21811	2111	1211	1	chr2	71534097	71534117	chr2	71578648	71578670	chr2	71603436	71603459	chr2	71612976	71613001	chr2	71521539	71521565
ENSG00000004455	AK2	-0.997154	1.74778e-24	1.62598e-22	tRNA-Phe-GAA-4-1	GCCGAAATAGCTCAGTTGGGAG	-31.14	159	258	4873	1097	39	-1	chr1	33043884	33043912
ENSG00000004455	AK2	-0.997154	1.74778e-24	1.62598e-22	tRNA-Val-AAC-2-1	TCATCACGTTCGCCTAACACG	-32.04	162	35	8286	131	58	-1	chr1	33049766	33049788
ENSG00000141577	CEP131	-0.667053	1.7498e-06	2.14105e-05	tRNA-Lys-CTT-2-4	TGAGCCCGGCTAGCTCAG	-31.1	152	82	505	41		-1	chr17	81219586	81219604
ENSG00000141577	CEP131	-0.667053	1.7498e-06	2.14105e-05	tRNA-Cys-GCA-1-1	GGGGGCATAGCTCAGTGGTAGA	-30.23	150	176	1998	956	923	-1	chr17	81201440	81201464
ENSG00000105928	DFNA5	-0.439188	9.84662e-05	0.000812954	tRNA-Ala-AGC-2-2	GGGGGTGTAGCTCAGTGG	-30.05	151	2859	967	213	120	-1	chr7	24724583	24724602
ENSG00000105928	DFNA5	-0.439188	9.84662e-05	0.000812954	tRNA-Val-AAC-6-1	TGGGGGTGTAGCTCAGTGGTAG	-32.18	170	31	847	110	19	-1	chr7	24724582	24724605
ENSG00000105928	DFNA5	-0.439188	9.84662e-05	0.000812954	tRNA-Ala-TGC-5-1	GGGGGTGTAGCTCAGTGGTAG	-32.58	153	347	9441	2201	1809	-1	chr7	24724583	24724605
ENSG00000132740	IGHMBP2	-0.513993	4.76961e-07	6.52135e-06	tRNA-Pro-AGG-2-7	GTGTGGCTCGTTGGTCTAGGGG	-36.08	161	350	276	135	54	1	chr11	68935945	68935970
ENSG00000132740	IGHMBP2	-0.513993	4.76961e-07	6.52135e-06	tRNA-Val-AAC-6-1	TGGGGGTGTAGCTCAGTGGTAG	-30.47	166	31	847	110	19	1	chr11	68927833	68927854
ENSG00000167110	GOLGA2	-0.5947	6.81765e-06	7.34377e-05	tRNA-Val-AAC-6-1	TGGGGGTGTAGCTCAGTGGTAG	-30.03	150	31	847	110	19	-1	chr9	128268019	128268045
ENSG00000115524	SF3B1	-0.430479	3.06397e-06	3.5619e-05	tRNA-Pro-CGG-1-3	TAGGGGTATGATTCTCGCTTCG	-30.15	159	61	841	457	109	-1	chr2	197421066	197421090
ENSG00000115524	SF3B1	-0.430479	3.06397e-06	3.5619e-05	tRNA-Cys-GCA-12-1	GGGGGTATAGCTTAGGGGTAG	-30.25	157	178	5618	1446	1381	-1	chr2	197409989	197410009
ENSG00000213397	HAUS7	-0.759527	3.61721e-10	8.30577e-09	tRNA-Ala-AGC-6-1	AGGGGGTATAGCTCAGCGGTAG	-32.02	151	25	346	66	17	-1	chrX	153474562	153474585
ENSG00000213397	HAUS7	-0.759527	3.61721e-10	8.30577e-09	tRNA-Ser-AGA-2-6	GTAGTCGTGGCCGAGTGGTTAA	-31.07	159	683	712	323	90	-1	chrX	153470512	153470535
ENSG00000213397	HAUS7	-0.759527	3.61721e-10	8.30577e-09	tRNA-Glu-CTC-2-1	CCCTGGTGGTCTAGTGGTTAGG	-32.24	161	47	294	48	51	-1	chrX	153490299	153490321
ENSG00000213397	HAUS7	-0.759527	3.61721e-10	8.30577e-09	tRNA-Lys-TTT-3-3	GCCCGGATAGCTCAGTCGGTAG	-30.62	153	1293	1017	200	78	-1	chrX	153484243	153484267	chrX	153464391	153464414
ENSG00000213397	HAUS7	-0.759527	3.61721e-10	8.30577e-09	tRNA-Val-AAC-6-1	TGGGGGTGTAGCTCAGTGGTAG	-31.76	159	31	847	110	19	-1	chrX	153451614	153451634	chrX	153460259	153460282
ENSG00000213397	HAUS7	-0.759527	3.61721e-10	8.30577e-09	tRNA-Glu-TTC-2-2	ATTCCTGGTTTTCACCCAGGCG	-30.41	150	2000	21811	2111	1211	-1	chrX	153492916	153492942
ENSG00000185864	NPIPB4	-0.505491	2.74178e-05	0.000259009	tRNA-Val-AAC-6-1	TGGGGGTGTAGCTCAGTGGTAG	-30.43	154	31	847	110	19	-1	chr16	21837303	21837324
ENSG00000228315	GUSBP11	-0.701266	6.33081e-07	8.4793e-06	tRNA-Glu-CTC-2-1	CCCTGGTGGTCTAGTGGTTAGG	-30.46	154	47	294	48	51	-1	chr22	23697741	23697764	chr22	23681222	23681245	chr22	23714546	23714565
ENSG00000228315	GUSBP11	-0.701266	6.33081e-07	8.4793e-06	tRNA-Val-TAC-3-1	GGTTCCATAGTGTAGTGGTTAT	-31.58	162	1080	806	66	24	-1	chr22	23703272	23703294
ENSG00000228315	GUSBP11	-0.701266	6.33081e-07	8.4793e-06	tRNA-Val-AAC-6-1	TGGGGGTGTAGCTCAGTGGTAG	-30.63	154	31	847	110	19	-1	chr22	23715429	23715450
ENSG00000228315	GUSBP11	-0.701266	6.33081e-07	8.4793e-06	tRNA-Cys-GCA-1-1	GGGGGCATAGCTCAGTGGTAGA	-32.43	153	176	1998	956	923	-1	chr22	23640435	23640461
ENSG00000228315	GUSBP11	-0.701266	6.33081e-07	8.4793e-06	tRNA-Arg-CCG-2-1	GGGGATTGTGGGTTCGAGTCC	-30.7	155	52	371	66	26	-1	chr22	23653777	23653798
ENSG00000228315	GUSBP11	-0.701266	6.33081e-07	8.4793e-06	tRNA-Gln-CTG-4-1	CGAGTCTCGGTGGAACCTTTGT	-31.53	155	28	909	50	8	-1	chr22	23691022	23691045
ENSG00000134686	PHC2	-0.561786	3.48203e-06	3.9954e-05	tRNA-Glu-CTC-2-1	CCCTGGTGGTCTAGTGGTTAGG	-30.12	152	47	294	48	51	-1	chr1	33325448	33325469	chr1	33337145	33337168
ENSG00000134686	PHC2	-0.561786	3.48203e-06	3.9954e-05	tRNA-Pro-AGG-2-2	AGGCGGCTCGTTGGTCTAGGGG	-36.08	150	371	356	145	55	-1	chr1	33350410	33350433
ENSG00000134686	PHC2	-0.561786	3.48203e-06	3.9954e-05	tRNA-Lys-CTT-1-1	GGCGCCCGGCTAGCTCAG	-31.71	168	119	615	47		-1	chr1	33419897	33419915
ENSG00000134686	PHC2	-0.561786	3.48203e-06	3.9954e-05	tRNA-Val-AAC-6-1	TGGGGGTGTAGCTCAGTGGTAG	-33.79	166	31	847	110	19	-1	chr1	33355099	33355123
ENSG00000258366	RTEL1	-0.563205	1.6865e-07	2.50004e-06	tRNA-Ala-AGC-6-1	AGGGGGTATAGCTCAGCGGTAG	-30.49	151	25	346	66	17	1	chr20	63691594	63691618
ENSG00000258366	RTEL1	-0.563205	1.6865e-07	2.50004e-06	tRNA-Pro-AGG-2-2	AGGCGGCTCGTTGGTCTAGGGG	-34.23	152	371	356	145	55	1	chr20	63689717	63689739
ENSG00000258366	RTEL1	-0.563205	1.6865e-07	2.50004e-06	tRNA-Leu-TAG-1-1	GCTCCAGTCTCTTCGGAGGCG	-34.83	155	26	1066	224	208	1	chr20	63672791	63672812
ENSG00000258366	RTEL1	-0.563205	1.6865e-07	2.50004e-06	tRNA-Ile-TAT-1-1	CCTCACCTGGAGCACTTTTT	-32.19	156	479	787	70	44	1	chr20	63659632	63659652
ENSG00000167978	SRRM2	-0.516583	1.75277e-07	2.58871e-06	tRNA-Glu-TTC-2-2	ATTCCTGGTTTTCACCCAGGCG	-30.66	155	2000	21811	2111	1211	1	chr16	2771145	2771168
ENSG00000176476	SGF29	-1.01188	3.12845e-07	4.41975e-06	tRNA-Lys-CTT-1-1	GGCGCCCGGCTAGCTCAG	-33.86	163	119	615	47		1	chr16	28584369	28584389
ENSG00000176476	SGF29	-1.01188	3.12845e-07	4.41975e-06	tRNA-Asn-GTT-26-1	TAACCGGAAGGTTGGTGGTTCG	-30.02	174	108	3640	336	255	1	chr16	28556424	28556445
ENSG00000176476	SGF29	-1.01188	3.12845e-07	4.41975e-06	tRNA-Val-AAC-6-1	TGGGGGTGTAGCTCAGTGGTAG	-30.53	151	31	847	110	19	1	chr16	28587599	28587619
ENSG00000114270	COL7A1	-0.625	0.00019799	0.00150519	tRNA-Ala-AGC-6-1	AGGGGGTATAGCTCAGCGGTAG	-31.18	162	25	346	66	17	-1	chr3	48565187	48565210
ENSG00000114270	COL7A1	-0.625	0.00019799	0.00150519	tRNA-Ala-AGC-6-1	GGGGGTATAGCTCAGCGGTAGA	-33.56	150	174	2306	1174	1099	-1	chr3	48565188	48565212
ENSG00000114270	COL7A1	-0.625	0.00019799	0.00150519	tRNA-Glu-CTC-2-1	CCCTGGTGGTCTAGTGGTTAGG	-37.02	158	47	294	48	51	-1	chr3	48570644	48570667
ENSG00000114270	COL7A1	-0.625	0.00019799	0.00150519	tRNA-Pro-AGG-2-7	GTGTGGCTCGTTGGTCTAGGGG	-33.19	159	350	276	135	54	-1	chr3	48574462	48574483	chr3	48571843	48571867	chr3	48589294	48589318
ENSG00000114270	COL7A1	-0.625	0.00019799	0.00150519	tRNA-Leu-TAG-1-1	GCTCCAGTCTCTTCGGAGGCG	-31.07	150	26	1066	224	208	-1	chr3	48583130	48583152
ENSG00000114270	COL7A1	-0.625	0.00019799	0.00150519	tRNA-Trp-CCA-3-2	GACCTCGTGGCGCAACGGTAGC	-32.88	168	38	1733	369	325	-1	chr3	48591700	48591722
ENSG00000114270	COL7A1	-0.625	0.00019799	0.00150519	tRNA-Arg-CCG-2-1	GGGGATTGTGGGTTCGAGTCC	-32.63	164	52	371	66	26	-1	chr3	48593047	48593067
ENSG00000114270	COL7A1	-0.625	0.00019799	0.00150519	tRNA-Gln-CTG-4-1	CGAGTCTCGGTGGAACCTTTGT	-30.99	163	28	909	50	8	-1	chr3	48581111	48581135
ENSG00000166340	TPP1	-1.20713	7.03979e-14	2.71774e-12	tRNA-Lys-TTT-3-5	AAGTCCCTGTTCGGGCGGCA	-30.23	161	54	161	127	124	-1	chr11	6617081	6617102
ENSG00000166340	TPP1	-1.20713	7.03979e-14	2.71774e-12	tRNA-Lys-TTT-3-3	GCCCGGATAGCTCAGTCGGTAG	-33.99	154	1293	1017	200	78	-1	chr11	6617622	6617643
ENSG00000166340	TPP1	-1.20713	7.03979e-14	2.71774e-12	tRNA-Arg-CCG-2-1	GGGGATTGTGGGTTCGAGTCC	-33.78	154	52	371	66	26	-1	chr11	6616878	6616899
ENSG00000197912	SPG7	-0.427408	7.31927e-06	7.82108e-05	tRNA-Pro-AGG-2-2	AGGCGGCTCGTTGGTCTAGGGG	-35.23	156	371	356	145	55	1	chr16	89555927	89555950
ENSG00000197912	SPG7	-0.427408	7.31927e-06	7.82108e-05	tRNA-Val-AAC-6-1	TGGGGGTGTAGCTCAGTGGTAG	-30.95	163	31	847	110	19	1	chr16	89495570	89495592
ENSG00000197912	SPG7	-0.427408	7.31927e-06	7.82108e-05	tRNA-Trp-CCA-3-2	GACCTCGTGGCGCAACGGTAGC	-30.34	155	38	1733	369	325	1	chr16	89520015	89520033
ENSG00000197912	SPG7	-0.427408	7.31927e-06	7.82108e-05	tRNA-Lys-CTT-2-5	GTGTCGCCCGGCTAGCTCAG	-30.01	160	74	894	53	4	1	chr16	89493067	89493090
ENSG00000197912	SPG7	-0.427408	7.31927e-06	7.82108e-05	tRNA-Lys-TTT-6-1	TGGGTAGCTCAGTCGGTAGAG	-31.65	151	32	1389	261	168	1	chr16	89535709	89535730
ENSG00000197912	SPG7	-0.427408	7.31927e-06	7.82108e-05	tRNA-Ala-TGC-5-1	GGGGGTGTAGCTCAGTGGTAG	-31.15	178	347	9441	2201	1809	1	chr16	89495570	89495591
ENSG00000100058	CRYBB2P1	-0.594164	9.19724e-12	2.62853e-10	tRNA-Pro-AGG-2-7	GTGTGGCTCGTTGGTCTAGGGG	-32.18	167	350	276	135	54	1	chr22	25514713	25514736
ENSG00000100058	CRYBB2P1	-0.594164	9.19724e-12	2.62853e-10	tRNA-Lys-CTT-1-1	GGCGCCCGGCTAGCTCAG	-38.1	172	119	615	47		1	chr22	25511302	25511320
ENSG00000100058	CRYBB2P1	-0.594164	9.19724e-12	2.62853e-10	tRNA-Lys-TTT-2-1	GCCTGGATAGCTCAGTTGGTAG	-31.27	184	908	1054	239	79	1	chr22	25472568	25472590
ENSG00000100058	CRYBB2P1	-0.594164	9.19724e-12	2.62853e-10	tRNA-Val-AAC-6-1	TGGGGGTGTAGCTCAGTGGTAG	-31.95	165	31	847	110	19	1	chr22	25508972	25508994
ENSG00000100058	CRYBB2P1	-0.594164	9.19724e-12	2.62853e-10	tRNA-Leu-TAG-1-1	GCTCCAGTCTCTTCGGAGGCG	-31.69	155	26	1066	224	208	1	chr22	25472413	25472434
ENSG00000100058	CRYBB2P1	-0.594164	9.19724e-12	2.62853e-10	tRNA-Glu-TTC-2-2	ATTCCTGGTTTTCACCCAGGCG	-31.55	155	2000	21811	2111	1211	1	chr22	25511083	25511105	chr22	25478975	25478999
ENSG00000150990	DHX37	-0.593442	1.37158e-06	1.71132e-05	tRNA-Val-AAC-6-1	TGGGGGTGTAGCTCAGTGGTAG	-30.18	164	31	847	110	19	-1	chr12	124983022	124983043	chr12	124963364	124963385
ENSG00000150990	DHX37	-0.593442	1.37158e-06	1.71132e-05	tRNA-Leu-TAG-1-1	GCTCCAGTCTCTTCGGAGGCG	-32.08	153	26	1066	224	208	-1	chr12	124967587	124967607
ENSG00000150990	DHX37	-0.593442	1.37158e-06	1.71132e-05	tRNA-Lys-TTT-6-1	TGGGTAGCTCAGTCGGTAGAG	-34	165	32	1389	261	168	-1	chr12	124956842	124956863
ENSG00000150990	DHX37	-0.593442	1.37158e-06	1.71132e-05	tRNA-Lys-CTT-9-1	GCCCGACTACCTCAGTCGG	-32.06	157	350	1132	29	24	-1	chr12	124949049	124949068
ENSG00000150990	DHX37	-0.593442	1.37158e-06	1.71132e-05	tRNA-Ala-TGC-5-1	GGGGGTGTAGCTCAGTGGTAG	-32.31	164	347	9441	2201	1809	-1	chr12	124983023	124983043
ENSG00000148090	AUH	-0.723193	4.07563e-08	6.76386e-07	tRNA-Glu-CTC-2-1	CCCTGGTGGTCTAGTGGTTAGG	-30.9	165	47	294	48	51	-1	chr9	91240332	91240356
ENSG00000165699	TSC1	-0.338782	0.000690653	0.00453351	tRNA-Gly-TCC-2-4	GCGTTGGTGGTATAGTGGTG	-41.18	190	33	975	55	15	-1	chr9	132931496	132931516
ENSG00000165699	TSC1	-0.338782	0.000690653	0.00453351	tRNA-Leu-TAG-1-1	GCTCCAGTCTCTTCGGAGGCG	-32.04	151	26	1066	224	208	-1	chr9	132944445	132944466	chr9	132916881	132916901
ENSG00000165416	SUGT1	-0.490436	1.37098e-05	0.000138814	tRNA-Lys-TTT-3-5	AAGTCCCTGTTCGGGCGGCA	-32.42	152	54	161	127	124	1	chr13	52653186	52653205
ENSG00000165416	SUGT1	-0.490436	1.37098e-05	0.000138814	tRNA-Leu-TAG-1-1	GCTCCAGTCTCTTCGGAGGCG	-30.6	151	26	1066	224	208	1	chr13	52660923	52660944
ENSG00000119392	GLE1	-0.733993	2.29689e-07	3.32165e-06	tRNA-Pro-AGG-2-7	GTGTGGCTCGTTGGTCTAGGGG	-31.33	171	350	276	135	54	1	chr9	128515663	128515686
ENSG00000119392	GLE1	-0.733993	2.29689e-07	3.32165e-06	tRNA-Arg-CCG-2-1	GGGGATTGTGGGTTCGAGTCC	-30.39	151	52	371	66	26	1	chr9	128507226	128507247	chr9	128506075	128506096	chr9	128517019	128517040
ENSG00000163655	GMPS	-0.594237	1.64275e-07	2.4402e-06	tRNA-Pro-AGG-2-7	GTGTGGCTCGTTGGTCTAGGGG	-35.25	152	350	276	135	54	1	chr3	155870943	155870965
ENSG00000163655	GMPS	-0.594237	1.64275e-07	2.4402e-06	tRNA-Trp-CCA-3-2	GACCTCGTGGCGCAACGGTAGC	-31.28	151	38	1733	369	325	1	chr3	155917109	155917133
ENSG00000163655	GMPS	-0.594237	1.64275e-07	2.4402e-06	tRNA-Trp-CCA-2-1	GACCTCGTGGCGCAATGGTAGC	-30.04	151	38	1666	361	317	1	chr3	155917112	155917133
ENSG00000185697	MYBL1	-0.787061	7.29606e-07	9.62568e-06	tRNA-Lys-TTT-1-1	GGATAGCTCAGTTGGTAGAGC	-30.21	167	26	379	63	21	-1	chr8	66612345	66612366
ENSG00000058600	POLR3E	-0.497102	9.86574e-06	0.000102656	tRNA-Lys-CTT-1-1	GGCGCCCGGCTAGCTCAG	-30.93	159	119	615	47		1	chr16	22301635	22301654
ENSG00000058600	POLR3E	-0.497102	9.86574e-06	0.000102656	tRNA-Lys-TTT-3-5	AAGTCCCTGTTCGGGCGGCA	-31.08	161	54	161	127	124	1	chr16	22297861	22297882
ENSG00000058600	POLR3E	-0.497102	9.86574e-06	0.000102656	tRNA-Lys-TTT-3-3	GCCCGGATAGCTCAGTCGGTAG	-34.2	171	1293	1017	200	78	1	chr16	22297789	22297812
ENSG00000166963	MAP1A	-1.55828	2.00094e-29	2.54316e-27	tRNA-Glu-CTC-2-1	CCCTGGTGGTCTAGTGGTTAGG	-34.79	169	47	294	48	51	1	chr15	43517883	43517904
ENSG00000166963	MAP1A	-1.55828	2.00094e-29	2.54316e-27	tRNA-Lys-TTT-2-1	GCCTGGATAGCTCAGTTGGTAG	-32.5	170	908	1054	239	79	1	chr15	43521970	43521991
ENSG00000166963	MAP1A	-1.55828	2.00094e-29	2.54316e-27	tRNA-Val-AAC-6-1	TGGGGGTGTAGCTCAGTGGTAG	-30.66	154	31	847	110	19	1	chr15	43528382	43528406	chr15	43522965	43522991
ENSG00000129128	SPCS3	-0.531738	9.61009e-05	0.000794948	tRNA-Glu-TTC-14-1	CTAGGATTCGGCGCTTTCACCG	-30.52	157	53	26741	964	947	1	chr4	176326162	176326187
ENSG00000271880	AGAP11	-1.99136	2.70149e-08	4.60618e-07	tRNA-Ala-AGC-6-1	AGGGGGTATAGCTCAGCGGTAG	-30.73	160	25	346	66	17	1	chr10	86985553	86985574
ENSG00000271880	AGAP11	-1.99136	2.70149e-08	4.60618e-07	tRNA-Leu-TAG-2-1	GGTAGTGTGGCCGAGCGGTCTA	-30.18	165	134	321	60	28	1	chr10	86974286	86974306
ENSG00000164309	CMYA5	-1.91552	5.53751e-11	1.42671e-09	tRNA-Val-AAC-6-1	TGGGGGTGTAGCTCAGTGGTAG	-31.69	171	31	847	110	19	1	chr5	79760198	79760220
ENSG00000164309	CMYA5	-1.91552	5.53751e-11	1.42671e-09	tRNA-Lys-CTT-2-5	GTGTCGCCCGGCTAGCTCAG	-32.89	152	74	894	53	4	1	chr5	79709921	79709944
ENSG00000206053	JPT2	-0.782111	2.18992e-10	5.21421e-09	tRNA-Gly-GCC-4-1	GCATAGGTGGTTCAGTGGTAGA	-31.29	160	194	307	79	29	1	chr16	1681620	1681643
ENSG00000206053	JPT2	-0.782111	2.18992e-10	5.21421e-09	tRNA-Lys-TTT-3-5	AAGTCCCTGTTCGGGCGGCA	-33.05	165	54	161	127	124	1	chr16	1700888	1700909
ENSG00000206053	JPT2	-0.782111	2.18992e-10	5.21421e-09	tRNA-Leu-TAG-1-1	GCTCCAGTCTCTTCGGAGGCG	-30.88	150	26	1066	224	208	1	chr16	1700171	1700193
ENSG00000148331	ASB6	-0.441309	0.000101023	0.000831019	tRNA-Pro-AGG-2-2	AGGCGGCTCGTTGGTCTAGGGG	-33.34	160	371	356	145	55	-1	chr9	129638196	129638218
ENSG00000198952	SMG5	-0.468814	8.8802e-07	1.15219e-05	tRNA-Arg-CCG-2-1	GGGGATTGTGGGTTCGAGTCC	-31.11	159	52	371	66	26	-1	chr1	156269236	156269257
ENSG00000153560	UBP1	-0.559006	2.88644e-07	4.11326e-06	tRNA-Pro-AGG-2-2	AGGCGGCTCGTTGGTCTAGGGG	-34.8	157	371	356	145	55	-1	chr3	33408020	33408040
ENSG00000225190	PLEKHM1	-0.638427	2.99037e-07	4.23614e-06	tRNA-Gly-GCC-4-1	GCATAGGTGGTTCAGTGGTAGA	-31.25	153	194	307	79	29	-1	chr17	45439553	45439573
ENSG00000225190	PLEKHM1	-0.638427	2.99037e-07	4.23614e-06	tRNA-Glu-CTC-2-1	CCCTGGTGGTCTAGTGGTTAGG	-31.14	162	47	294	48	51	-1	chr17	45486926	45486948
ENSG00000225190	PLEKHM1	-0.638427	2.99037e-07	4.23614e-06	tRNA-Pro-AGG-2-7	GTGTGGCTCGTTGGTCTAGGGG	-37.7	150	350	276	135	54	-1	chr17	45441316	45441341
ENSG00000168872	DDX19A	-0.468909	1.19834e-06	1.51454e-05	tRNA-Pro-CGG-1-3	TAGGGGTATGATTCTCGCTTCG	-31.52	153	61	841	457	109	1	chr16	70367818	70367840
ENSG00000168872	DDX19A	-0.468909	1.19834e-06	1.51454e-05	tRNA-Pro-AGG-2-7	GTGTGGCTCGTTGGTCTAGGGG	-32.14	157	350	276	135	54	1	chr16	70352041	70352063
ENSG00000168872	DDX19A	-0.468909	1.19834e-06	1.51454e-05	tRNA-Pro-AGG-2-6	TAGGGGTATGATTCTCGCTTA	-30.42	152	26	550	177	35	1	chr16	70367819	70367840
ENSG00000168872	DDX19A	-0.468909	1.19834e-06	1.51454e-05	tRNA-Pro-AGG-2-2	TAGGGGTATGATTCTCGCTTAG	-31.6	153	60	804	454	109	1	chr16	70367818	70367840
ENSG00000155111	CDK19	-0.785481	3.5921e-07	5.01199e-06	tRNA-Lys-CTT-1-1	GGCGCCCGGCTAGCTCAG	-31.89	162	119	615	47		-1	chr6	110811536	110811554
ENSG00000100401	RANGAP1	-0.459334	6.57864e-05	0.000568909	tRNA-Lys-CTT-2-4	TGAGCCCGGCTAGCTCAG	-31.23	150	82	505	41		-1	chr22	41281905	41281922
ENSG00000100401	RANGAP1	-0.459334	6.57864e-05	0.000568909	tRNA-Ala-AGC-6-1	GGGGGTATAGCTCAGCGGTAGA	-30.03	151	174	2306	1174	1099	-1	chr22	41274482	41274505
ENSG00000100401	RANGAP1	-0.459334	6.57864e-05	0.000568909	tRNA-Gln-CTG-3-1	ACTCTGGACTCTGAATCCAGCG	-30.53	159	31	633	45		-1	chr22	41249503	41249526
ENSG00000100401	RANGAP1	-0.459334	6.57864e-05	0.000568909	tRNA-Gln-CTG-7-1	ACTCTGGACTCTGAATCCAGCC	-30.53	159	31	570	44		-1	chr22	41249503	41249526
ENSG00000268912		-0.729363	2.71308e-05	0.000256566	tRNA-Ala-AGC-4-1	GGGGATGTAGCTCAGTGGTAG	-30.36	161	299	7727	1919	1534	-1	chr19	58428919	58428944
ENSG00000166889	PATL1	-0.67013	1.17414e-06	1.48812e-05	tRNA-Val-AAC-2-1	TCATCACGTTCGCCTAACACG	-31.45	153	35	8286	131	58	-1	chr11	59659824	59659847
ENSG00000156261	CCT8	-0.503912	0.000267453	0.0019606	tRNA-Cys-GCA-12-1	GGGGGTATAGCTTAGGGGTAG	-30.75	151	178	5618	1446	1381	-1	chr21	29070440	29070461
ENSG00000023318	ERP44	-0.900184	1.68287e-09	3.47512e-08	tRNA-Lys-CTT-1-1	GGCGCCCGGCTAGCTCAG	-32.47	167	119	615	47		-1	chr9	100068218	100068236
ENSG00000023318	ERP44	-0.900184	1.68287e-09	3.47512e-08	tRNA-Lys-TTT-3-3	GCCCGGATAGCTCAGTCGGTAG	-30.2	152	1293	1017	200	78	-1	chr9	100056025	100056047
ENSG00000213341	CHUK	-0.583923	1.96982e-06	2.3884e-05	tRNA-Lys-CTT-1-1	GGCGCCCGGCTAGCTCAG	-30.3	159	119	615	47		-1	chr10	100229499	100229519
ENSG00000173706	HEG1	-0.483365	0.000616511	0.00409902	tRNA-Pro-AGG-2-2	AGGCGGCTCGTTGGTCTAGGGG	-32.94	162	371	356	145	55	-1	chr3	125055695	125055716
ENSG00000173706	HEG1	-0.483365	0.000616511	0.00409902	tRNA-Lys-CTT-1-1	GGCGCCCGGCTAGCTCAG	-30.17	151	119	615	47		-1	chr3	124978435	124978457	chr3	125055896	125055915
ENSG00000173706	HEG1	-0.483365	0.000616511	0.00409902	tRNA-Val-AAC-6-1	TGGGGGTGTAGCTCAGTGGTAG	-31.48	150	31	847	110	19	-1	chr3	125055499	125055521
ENSG00000173706	HEG1	-0.483365	0.000616511	0.00409902	tRNA-Gln-CTG-7-1	ACTCTGGACTCTGAATCCAGCC	-30.35	159	31	570	44		-1	chr3	125031203	125031228
ENSG00000173706	HEG1	-0.483365	0.000616511	0.00409902	tRNA-Lys-CTT-2-5	GTGTCGCCCGGCTAGCTCAG	-31.73	162	74	894	53	4	-1	chr3	124987556	124987577
ENSG00000173706	HEG1	-0.483365	0.000616511	0.00409902	tRNA-Trp-CCA-2-1	GACCTCGTGGCGCAATGGTAGC	-30.57	158	38	1666	361	317	-1	chr3	125028349	125028372
ENSG00000148343	MIGA2	-0.934508	7.82399e-10	1.70437e-08	tRNA-Glu-CTC-2-1	CCCTGGTGGTCTAGTGGTTAGG	-31.67	155	47	294	48	51	1	chr9	129068408	129068428
ENSG00000101204	CHRNA4	-1.52057	3.39395e-05	0.00031356	tRNA-Cys-GCA-1-1	GGGGGCATAGCTCAGTGGTAG	-31.7	150	285	7647	1937	1626	-1	chr20	63364662	63364686
ENSG00000101204	CHRNA4	-1.52057	3.39395e-05	0.00031356	tRNA-Cys-GCA-1-1	GGGGGCATAGCTCAGTGGTAGA	-31.7	150	176	1998	956	923	-1	chr20	63364662	63364687
ENSG00000101204	CHRNA4	-1.52057	3.39395e-05	0.00031356	tRNA-Ala-AGC-6-1	AGGGGGTATAGCTCAGCGGTAG	-31.54	159	25	346	66	17	-1	chr20	63360185	63360207
ENSG00000101204	CHRNA4	-1.52057	3.39395e-05	0.00031356	tRNA-Pro-AGG-2-7	GTGTGGCTCGTTGGTCTAGGGG	-33.69	151	350	276	135	54	-1	chr20	63358314	63358337
ENSG00000101204	CHRNA4	-1.52057	3.39395e-05	0.00031356	tRNA-Val-AAC-6-1	TGGGGGTGTAGCTCAGTGGTAG	-31.3	153	31	847	110	19	-1	chr20	63349841	63349864	chr20	63345014	63345036
ENSG00000101204	CHRNA4	-1.52057	3.39395e-05	0.00031356	tRNA-Glu-TTC-2-2	ATTCCTGGTTTTCACCCAGGCG	-30.02	162	2000	21811	2111	1211	-1	chr20	63365241	63365267
ENSG00000087460	GNAS	-0.479189	2.63188e-06	3.10561e-05	tRNA-Gly-GCC-4-1	GCATAGGTGGTTCAGTGGTAGA	-30.57	150	194	307	79	29	1	chr20	58848067	58848091
ENSG00000087460	GNAS	-0.479189	2.63188e-06	3.10561e-05	tRNA-Val-AAC-6-1	TGGGGGTGTAGCTCAGTGGTAG	-31.75	158	31	847	110	19	1	chr20	58892880	58892901
ENSG00000087460	GNAS	-0.479189	2.63188e-06	3.10561e-05	tRNA-Leu-TAG-1-1	GCTCCAGTCTCTTCGGAGGCG	-39.87	159	26	1066	224	208	1	chr20	58889113	58889134
ENSG00000105486	LIG1	-0.904308	2.12755e-13	7.695e-12	tRNA-Cys-GCA-1-1	GGGGGCATAGCTCAGTGGTAG	-31.76	167	285	7647	1937	1626	-1	chr19	48155037	48155058
ENSG00000105486	LIG1	-0.904308	2.12755e-13	7.695e-12	tRNA-Cys-GCA-1-1	GGGGGCATAGCTCAGTGGTA	-31.76	165	2771	175	25	25	-1	chr19	48155037	48155057
ENSG00000105486	LIG1	-0.904308	2.12755e-13	7.695e-12	tRNA-Cys-GCA-1-1	GGGGGCATAGCTCAGTGGTAGA	-31.76	167	176	1998	956	923	-1	chr19	48155037	48155059
ENSG00000105486	LIG1	-0.904308	2.12755e-13	7.695e-12	tRNA-Lys-CTT-2-4	TGAGCCCGGCTAGCTCAG	-31.4	154	82	505	41		-1	chr19	48124453	48124472
ENSG00000105486	LIG1	-0.904308	2.12755e-13	7.695e-12	tRNA-Glu-CTC-2-1	CCCTGGTGGTCTAGTGGTTAGG	-35.81	171	47	294	48	51	-1	chr19	48136450	48136473
ENSG00000105486	LIG1	-0.904308	2.12755e-13	7.695e-12	tRNA-Pro-AGG-2-7	GTGTGGCTCGTTGGTCTAGGGG	-31.09	161	350	276	135	54	-1	chr19	48170535	48170557
ENSG00000105486	LIG1	-0.904308	2.12755e-13	7.695e-12	tRNA-Ala-AGC-9-2	GGGGAATTAGCTCAGGCGG	-31.69	161	317	825	101	47	-1	chr19	48148771	48148790
ENSG00000105486	LIG1	-0.904308	2.12755e-13	7.695e-12	tRNA-Pro-AGG-2-4	ATTCTCGCTTAGGGTGCGAGAG	-30.2	150	41	1414	90	23	-1	chr19	48131491	48131512
ENSG00000105486	LIG1	-0.904308	2.12755e-13	7.695e-12	tRNA-Val-AAC-6-1	TGGGGGTGTAGCTCAGTGGTAG	-31.62	153	31	847	110	19	-1	chr19	48149360	48149382
ENSG00000105486	LIG1	-0.904308	2.12755e-13	7.695e-12	tRNA-Arg-CCG-2-1	GGGGATTGTGGGTTCGAGTCC	-31.91	155	52	371	66	26	-1	chr19	48117426	48117447
ENSG00000249592		-0.582354	0.000295569	0.00213377	tRNA-Glu-CTC-2-1	CCCTGGTGGTCTAGTGGTTAGG	-30.81	160	47	294	48	51	-1	chr4	765556	765578
ENSG00000249592		-0.582354	0.000295569	0.00213377	tRNA-Leu-TAG-1-1	GCTCCAGTCTCTTCGGAGGCG	-34.08	154	26	1066	224	208	-1	chr4	781820	781843
ENSG00000249592		-0.582354	0.000295569	0.00213377	tRNA-Asn-GTT-26-1	TTAGCGCGTTCGGCTGTTAACC	-30.08	152	50	924	154	66	-1	chr4	772794	772816
ENSG00000136813	KIAA0368	-0.494891	2.8963e-05	0.000272252	tRNA-Lys-CTT-1-1	GGCGCCCGGCTAGCTCAG	-30.12	155	119	615	47		-1	chr9	111386252	111386270
ENSG00000136813	KIAA0368	-0.494891	2.8963e-05	0.000272252	tRNA-Val-AAC-6-1	TGGGGGTGTAGCTCAGTGGTAG	-30.45	150	31	847	110	19	-1	chr9	111401302	111401327
ENSG00000136813	KIAA0368	-0.494891	2.8963e-05	0.000272252	tRNA-Lys-CTT-2-5	GTGTCGCCCGGCTAGCTCAG	-31.08	160	74	894	53	4	-1	chr9	111378590	111378609
ENSG00000136813	KIAA0368	-0.494891	2.8963e-05	0.000272252	tRNA-Arg-CCG-2-1	GGGGATTGTGGGTTCGAGTCC	-33.44	159	52	371	66	26	-1	chr9	111435165	111435186
ENSG00000136813	KIAA0368	-0.494891	2.8963e-05	0.000272252	tRNA-Glu-TTC-14-1	CTAGGATTCGGCGCTTTCACCG	-33.31	155	53	26741	964	947	-1	chr9	111423652	111423675
ENSG00000172530	BANP	-0.441275	9.18417e-05	0.0007635	tRNA-Pro-AGG-2-2	AGGCGGCTCGTTGGTCTAGGGG	-32.23	157	371	356	145	55	1	chr16	87956633	87956655	chr16	87965047	87965069
ENSG00000172530	BANP	-0.441275	9.18417e-05	0.0007635	tRNA-Lys-CTT-1-1	GGCGCCCGGCTAGCTCAG	-31.06	163	119	615	47		1	chr16	87973469	87973489
ENSG00000172530	BANP	-0.441275	9.18417e-05	0.0007635	tRNA-Lys-TTT-3-5	AAGTCCCTGTTCGGGCGGCA	-33.01	153	54	161	127	124	1	chr16	88024097	88024118
ENSG00000172530	BANP	-0.441275	9.18417e-05	0.0007635	tRNA-Leu-TAG-2-1	GGTAGTGTGGCCGAGCGGTCTA	-31.15	154	134	321	60	28	1	chr16	87969055	87969079
ENSG00000172530	BANP	-0.441275	9.18417e-05	0.0007635	tRNA-Cys-GCA-17-1	GGGGATATAGCTCAGGGGTAGA	-30.22	159	154	1817	992	1014	1	chr16	88008937	88008962
ENSG00000172530	BANP	-0.441275	9.18417e-05	0.0007635	tRNA-Lys-TTT-3-3	GCCCGGATAGCTCAGTCGGTAG	-36.45	150	1293	1017	200	78	1	chr16	87996385	87996410
ENSG00000172530	BANP	-0.441275	9.18417e-05	0.0007635	tRNA-Lys-TTT-2-1	GCCTGGATAGCTCAGTTGGTAG	-30.15	154	908	1054	239	79	1	chr16	87955243	87955264
ENSG00000172530	BANP	-0.441275	9.18417e-05	0.0007635	tRNA-Val-AAC-6-1	TGGGGGTGTAGCTCAGTGGTAG	-32.81	151	31	847	110	19	1	chr16	88040292	88040314
ENSG00000172530	BANP	-0.441275	9.18417e-05	0.0007635	tRNA-Gln-CTG-3-1	ACTCTGGACTCTGAATCCAGCG	-32.25	151	31	633	45		1	chr16	88018115	88018138
ENSG00000172530	BANP	-0.441275	9.18417e-05	0.0007635	tRNA-Gln-CTG-7-1	ACTCTGGACTCTGAATCCAGCC	-30.9	151	31	570	44		1	chr16	88018115	88018138
ENSG00000172530	BANP	-0.441275	9.18417e-05	0.0007635	tRNA-Lys-CTT-2-5	GTGTCGCCCGGCTAGCTCAG	-32.29	166	74	894	53	4	1	chr16	88037610	88037630
ENSG00000172530	BANP	-0.441275	9.18417e-05	0.0007635	tRNA-Glu-TTC-2-2	ATTCCTGGTTTTCACCCAGGCG	-30.65	154	2000	21811	2111	1211	1	chr16	87994071	87994095
ENSG00000172530	BANP	-0.441275	9.18417e-05	0.0007635	tRNA-Ala-TGC-5-1	GGGGGTGTAGCTCAGTGGTAG	-31.6	166	347	9441	2201	1809	1	chr16	88040292	88040313
ENSG00000160783	PMF1	-0.63575	7.81207e-06	8.27905e-05	tRNA-Lys-CTT-2-1	CGGCTAGCTCAGTCGGTAGAGC	-32.42	158	26	1473	525	355	1	chr1	156216506	156216531
ENSG00000087085	ACHE	-1.59125	4.79687e-10	1.08053e-08	tRNA-Ala-AGC-2-2	GGGGGTGTAGCTCAGTGG	-30.26	152	2859	967	213	120	-1	chr7	100895498	100895516
ENSG00000087085	ACHE	-1.59125	4.79687e-10	1.08053e-08	tRNA-Val-AAC-6-1	TGGGGGTGTAGCTCAGTGGTAG	-32.07	168	31	847	110	19	-1	chr7	100895497	100895519
ENSG00000087085	ACHE	-1.59125	4.79687e-10	1.08053e-08	tRNA-Lys-CTT-2-5	GTGTCGCCCGGCTAGCTCAG	-30.95	157	74	894	53	4	-1	chr7	100892539	100892559
ENSG00000087085	ACHE	-1.59125	4.79687e-10	1.08053e-08	tRNA-Ala-TGC-5-1	GGGGGTGTAGCTCAGTGGTAG	-32.47	163	347	9441	2201	1809	-1	chr7	100895498	100895519
ENSG00000118849	RARRES1	-0.868482	0.000215743	0.00162306	tRNA-Glu-CTC-2-1	CCCTGGTGGTCTAGTGGTTAGG	-33.16	152	47	294	48	51	-1	chr3	158726373	158726395
ENSG00000118849	RARRES1	-0.868482	0.000215743	0.00162306	tRNA-Lys-CTT-2-5	GTGTCGCCCGGCTAGCTCAG	-30.3	160	74	894	53	4	-1	chr3	158718012	158718035
ENSG00000079102	RUNX1T1	-0.877536	4.43354e-07	6.09724e-06	tRNA-Val-AAC-5-1	TGTAGTGGTTATCACGTTTGC	-31.3	162	25	1477	371	162	-1	chr8	92007186	92007209
ENSG00000075643	MOCOS	-0.476297	0.00040319	0.002821	tRNA-Val-AAC-6-1	TGGGGGTGTAGCTCAGTGGTAG	-31.26	150	31	847	110	19	1	chr18	36260800	36260824
ENSG00000075643	MOCOS	-0.476297	0.00040319	0.002821	tRNA-Leu-TAG-1-1	GCTCCAGTCTCTTCGGAGGCG	-35.24	174	26	1066	224	208	1	chr18	36215688	36215709
ENSG00000075643	MOCOS	-0.476297	0.00040319	0.002821	tRNA-Cys-GCA-12-1	GGGGGTATAGCTTAGGGGTAG	-30.99	156	178	5618	1446	1381	1	chr18	36249230	36249250
ENSG00000075643	MOCOS	-0.476297	0.00040319	0.002821	tRNA-Lys-CTT-2-5	GTGTCGCCCGGCTAGCTCAG	-30.15	158	74	894	53	4	1	chr18	36264116	36264136
ENSG00000075643	MOCOS	-0.476297	0.00040319	0.002821	tRNA-Glu-TTC-2-2	ATTCCTGGTTTTCACCCAGGCG	-30.47	155	2000	21811	2111	1211	1	chr18	36203602	36203627
ENSG00000185347	C14orf80	-0.519409	0.000133621	0.00106331	tRNA-Pro-AGG-2-2	AGGCGGCTCGTTGGTCTAGGGG	-33.46	158	371	356	145	55	1	chr14	105498341	105498362
ENSG00000185347	C14orf80	-0.519409	0.000133621	0.00106331	tRNA-Pro-AGG-2-7	GTGTGGCTCGTTGGTCTAGGGG	-31.38	156	350	276	135	54	1	chr14	105498729	105498751
ENSG00000206508	HLA-F-AS1	-2.07003	6.53879e-09	1.25345e-07	tRNA-Glu-CTC-2-1	CCCTGGTGGTCTAGTGGTTAGG	-31.42	164	47	294	48	51	-1	CHR_HSCHR6_MHC_QBL_CTG1	29739246	29739268
ENSG00000206508	HLA-F-AS1	-2.07003	6.53879e-09	1.25345e-07	tRNA-Ile-TAT-1-1	CCTCACCTGGAGCACTTTTT	-30.51	153	479	787	70	44	-1	CHR_HSCHR6_MHC_QBL_CTG1	29741125	29741146
ENSG00000206508	HLA-F-AS1	-2.07003	6.53879e-09	1.25345e-07	tRNA-Glu-TTC-2-2	ATTCCTGGTTTTCACCCAGGCG	-31.85	151	2000	21811	2111	1211	-1	CHR_HSCHR6_MHC_QBL_CTG1	29740084	29740111
ENSG00000168067	MAP4K2	-0.789332	3.06004e-05	0.000285414	tRNA-Glu-TTC-2-2	ATTCCTGGTTTTCACCCAGGCG	-30.42	171	2000	21811	2111	1211	-1	chr11	64788674	64788697
ENSG00000188312	CENPP	-0.631255	4.46869e-07	6.13549e-06	tRNA-Ala-AGC-6-1	AGGGGGTATAGCTCAGCGGTAG	-31.58	155	25	346	66	17	1	chr9	92545560	92545582
ENSG00000188312	CENPP	-0.631255	4.46869e-07	6.13549e-06	tRNA-Glu-CTC-2-1	CCCTGGTGGTCTAGTGGTTAGG	-31.35	160	47	294	48	51	1	chr9	92353765	92353787
ENSG00000188312	CENPP	-0.631255	4.46869e-07	6.13549e-06	tRNA-Pro-AGG-2-7	GTGTGGCTCGTTGGTCTAGGGG	-30.32	163	350	276	135	54	1	chr9	92618250	92618273
ENSG00000188312	CENPP	-0.631255	4.46869e-07	6.13549e-06	tRNA-Cys-GCA-17-1	GGGGATATAGCTCAGGGGTAGA	-30.95	150	154	1817	992	1014	1	chr9	92464980	92465001
ENSG00000188312	CENPP	-0.631255	4.46869e-07	6.13549e-06	tRNA-Ile-AAT-9-1	AACGCCAAGGTCGTGGGTTCG	-30.09	152	28	431	40	22	1	chr9	92616997	92617018
ENSG00000188312	CENPP	-0.631255	4.46869e-07	6.13549e-06	tRNA-Val-AAC-6-1	TGGGGGTGTAGCTCAGTGGTAG	-30.21	153	31	847	110	19	1	chr9	92603721	92603744	chr9	92535033	92535056
ENSG00000188312	CENPP	-0.631255	4.46869e-07	6.13549e-06	tRNA-Leu-TAG-1-1	GCTCCAGTCTCTTCGGAGGCG	-33.66	161	26	1066	224	208	1	chr9	92427001	92427023
ENSG00000188312	CENPP	-0.631255	4.46869e-07	6.13549e-06	tRNA-Trp-CCA-3-2	GACCTCGTGGCGCAACGGTAGC	-31.11	158	38	1733	369	325	1	chr9	92615284	92615307
ENSG00000188312	CENPP	-0.631255	4.46869e-07	6.13549e-06	tRNA-Glu-TTC-2-2	ATTCCTGGTTTTCACCCAGGCG	-34.05	174	2000	21811	2111	1211	1	chr9	92551186	92551210
ENSG00000188312	CENPP	-0.631255	4.46869e-07	6.13549e-06	tRNA-Trp-CCA-2-1	GACCTCGTGGCGCAATGGTAGC	-30.82	159	38	1666	361	317	1	chr9	92615281	92615307
ENSG00000188312	CENPP	-0.631255	4.46869e-07	6.13549e-06	tRNA-Ala-TGC-5-1	GGGGGTGTAGCTCAGTGGTAG	-30.03	162	347	9441	2201	1809	1	chr9	92603721	92603743
ENSG00000196204	RNF216P1	-0.421784	0.00011974	0.000964764	tRNA-Pro-AGG-2-7	GTGTGGCTCGTTGGTCTAGGGG	-30.13	150	350	276	135	54	1	chr7	4999613	4999634
ENSG00000196204	RNF216P1	-0.421784	0.00011974	0.000964764	tRNA-Ala-AGC-6-1	GGGGGTATAGCTCAGCGGTAGA	-30.18	159	174	2306	1174	1099	1	chr7	4982851	4982874
ENSG00000196204	RNF216P1	-0.421784	0.00011974	0.000964764	tRNA-Val-AAC-6-1	TGGGGGTGTAGCTCAGTGGTAG	-30.24	159	31	847	110	19	1	chr7	4997809	4997832
ENSG00000196204	RNF216P1	-0.421784	0.00011974	0.000964764	tRNA-Leu-TAG-1-1	GCTCCAGTCTCTTCGGAGGCG	-34.3	166	26	1066	224	208	1	chr7	5023752	5023774
ENSG00000196204	RNF216P1	-0.421784	0.00011974	0.000964764	tRNA-Glu-TTC-14-1	CTAGGATTCGGCGCTTTCACCG	-31.88	157	53	26741	964	947	1	chr7	5039283	5039308
ENSG00000064601	CTSA	-1.22996	1.66441e-28	2.00262e-26	tRNA-Glu-CTC-2-1	CCCTGGTGGTCTAGTGGTTAGG	-31.21	154	47	294	48	51	1	chr20	45890494	45890519
ENSG00000122257	RBBP6	-0.550248	3.76817e-06	4.27858e-05	tRNA-Ala-AGC-4-1	GGGGATGTAGCTCAGTGGTAG	-38.72	158	299	7727	1919	1534	1	chr16	24538646	24538668
ENSG00000122257	RBBP6	-0.550248	3.76817e-06	4.27858e-05	tRNA-Val-AAC-6-1	TGGGGGTGTAGCTCAGTGGTAG	-31.86	151	31	847	110	19	1	chr16	24538646	24538669	chr16	24565493	24565516
ENSG00000080561	MID2	-0.83782	5.84725e-08	9.42664e-07	tRNA-Glu-CTC-2-1	CCCTGGTGGTCTAGTGGTTAGG	-31.53	151	47	294	48	51	1	chrX	107840908	107840931
ENSG00000080561	MID2	-0.83782	5.84725e-08	9.42664e-07	tRNA-Pro-AGG-2-2	AGGCGGCTCGTTGGTCTAGGGG	-31.26	155	371	356	145	55	1	chrX	107841011	107841030
ENSG00000080561	MID2	-0.83782	5.84725e-08	9.42664e-07	tRNA-Val-AAC-6-1	TGGGGGTGTAGCTCAGTGGTAG	-30.5	159	31	847	110	19	1	chrX	107891110	107891132
ENSG00000080561	MID2	-0.83782	5.84725e-08	9.42664e-07	tRNA-Trp-CCA-3-2	GACCTCGTGGCGCAACGGTAGC	-36.31	155	38	1733	369	325	1	chrX	107917720	107917742
ENSG00000080561	MID2	-0.83782	5.84725e-08	9.42664e-07	tRNA-Trp-CCA-2-1	GACCTCGTGGCGCAATGGTAGC	-34.68	151	38	1666	361	317	1	chrX	107917720	107917742
ENSG00000131668	BARX1	-4.38996	8.53411e-47	2.0814e-44	tRNA-Ala-AGC-6-1	AGGGGGTATAGCTCAGCGGTAG	-30.92	159	25	346	66	17	-1	chr9	93951674	93951698
ENSG00000131668	BARX1	-4.38996	8.53411e-47	2.0814e-44	tRNA-Pro-AGG-2-2	AGGCGGCTCGTTGGTCTAGGGG	-32.02	151	371	356	145	55	-1	chr9	93954705	93954728
ENSG00000131668	BARX1	-4.38996	8.53411e-47	2.0814e-44	tRNA-Lys-CTT-1-1	GGCGCCCGGCTAGCTCAG	-32.24	160	119	615	47		-1	chr9	93955119	93955137
ENSG00000120265	PCMT1	-0.436549	0.00075761	0.00491052	tRNA-Lys-TTT-2-1	GCCTGGATAGCTCAGTTGGTAG	-31.5	163	908	1054	239	79	1	chr6	149783885	149783907
ENSG00000120265	PCMT1	-0.436549	0.00075761	0.00491052	tRNA-Lys-CTT-2-5	GTGTCGCCCGGCTAGCTCAG	-32.42	166	74	894	53	4	1	chr6	149772979	149773000
ENSG00000007376	RPUSD1	-1.24683	9.24078e-11	2.32281e-09	tRNA-Ala-AGC-6-1	AGGGGGTATAGCTCAGCGGTAG	-30.22	158	25	346	66	17	-1	chr16	785514	785537
ENSG00000115687	PASK	-0.896693	1.65057e-14	6.74733e-13	tRNA-Cys-GCA-1-1	GGGGGCATAGCTCAGTGGTAG	-36.23	150	285	7647	1937	1626	-1	chr2	241112939	241112961
ENSG00000115687	PASK	-0.896693	1.65057e-14	6.74733e-13	tRNA-Cys-GCA-1-1	GGGGGCATAGCTCAGTGGTAGA	-36.23	150	176	1998	956	923	-1	chr2	241112939	241112962
ENSG00000115687	PASK	-0.896693	1.65057e-14	6.74733e-13	tRNA-Pro-AGG-2-2	AGGCGGCTCGTTGGTCTAGGGG	-31.5	151	371	356	145	55	-1	chr2	241149763	241149785	chr2	241135950	241135973
ENSG00000115687	PASK	-0.896693	1.65057e-14	6.74733e-13	tRNA-Cys-GCA-17-1	GGGGATATAGCTCAGGGGTAGA	-30.56	151	154	1817	992	1014	-1	chr2	241128883	241128905
ENSG00000115687	PASK	-0.896693	1.65057e-14	6.74733e-13	tRNA-Val-AAC-6-1	TGGGGGTGTAGCTCAGTGGTAG	-34.04	162	31	847	110	19	-1	chr2	241113063	241113086	chr2	241116926	241116948
ENSG00000182872	RBM10	-0.415105	8.02739e-05	0.000678269	tRNA-Pro-AGG-2-2	AGGCGGCTCGTTGGTCTAGGGG	-31.45	158	371	356	145	55	1	chrX	47181240	47181262
ENSG00000182872	RBM10	-0.415105	8.02739e-05	0.000678269	tRNA-Cys-GCA-17-1	GGGGATATAGCTCAGGGGTAGA	-30.87	151	154	1817	992	1014	1	chrX	47152257	47152279
ENSG00000182872	RBM10	-0.415105	8.02739e-05	0.000678269	tRNA-Cys-GCA-22-1	GGGCGTATAGCTCAGGGGTAG	-30.64	151	181	6057	1468	1375	1	chrX	47152258	47152279
ENSG00000182872	RBM10	-0.415105	8.02739e-05	0.000678269	tRNA-Cys-GCA-12-1	GGGGGTATAGCTTAGGGGTAG	-31.1	179	178	5618	1446	1381	1	chrX	47152258	47152279
ENSG00000182446	NPLOC4	-0.446791	2.21824e-05	0.000214475	tRNA-Pro-AGG-2-7	GTGTGGCTCGTTGGTCTAGGGG	-30.03	164	350	276	135	54	-1	chr17	81612515	81612537
ENSG00000182446	NPLOC4	-0.446791	2.21824e-05	0.000214475	tRNA-Pro-AGG-2-4	ATTCTCGCTTAGGGTGCGAGAG	-33.09	158	41	1414	90	23	-1	chr17	81602190	81602211
ENSG00000182446	NPLOC4	-0.446791	2.21824e-05	0.000214475	tRNA-Lys-TTT-2-1	GCCTGGATAGCTCAGTTGGTAG	-31.99	150	908	1054	239	79	-1	chr17	81606342	81606369
ENSG00000182446	NPLOC4	-0.446791	2.21824e-05	0.000214475	tRNA-Pro-CGG-1-3	ATTCTCGCTTCGGGTGCGAGAG	-31.23	154	43	1537	97	27	-1	chr17	81602190	81602211
ENSG00000182446	NPLOC4	-0.446791	2.21824e-05	0.000214475	tRNA-Val-AAC-6-1	TGGGGGTGTAGCTCAGTGGTAG	-31.57	151	31	847	110	19	-1	chr17	81619894	81619918
ENSG00000182446	NPLOC4	-0.446791	2.21824e-05	0.000214475	tRNA-Arg-CCG-2-1	GGGGATTGTGGGTTCGAGTCC	-30.28	168	52	371	66	26	-1	chr17	81578770	81578790
ENSG00000182446	NPLOC4	-0.446791	2.21824e-05	0.000214475	tRNA-Glu-TTC-2-2	ATTCCTGGTTTTCACCCAGGCG	-30.6	158	2000	21811	2111	1211	-1	chr17	81571448	81571471
ENSG00000205424		-1.50379	1.38609e-06	1.72883e-05	tRNA-Val-AAC-6-1	TGGGGGTGTAGCTCAGTGGTAG	-36.61	162	31	847	110	19	-1	chr21	45834608	45834630
ENSG00000152932	RAB3C	-1.61964	1.70863e-06	2.09476e-05	tRNA-Glu-CTC-2-1	CCCTGGTGGTCTAGTGGTTAGG	-30.23	162	47	294	48	51	1	chr5	58652555	58652577
ENSG00000152932	RAB3C	-1.61964	1.70863e-06	2.09476e-05	tRNA-Lys-CTT-1-1	GGCGCCCGGCTAGCTCAG	-30.11	152	119	615	47		1	chr5	58605608	58605626
ENSG00000152932	RAB3C	-1.61964	1.70863e-06	2.09476e-05	tRNA-Lys-TTT-3-5	AAGTCCCTGTTCGGGCGGCA	-32.16	168	54	161	127	124	1	chr5	58623819	58623839
ENSG00000267374		-0.579905	0.000120411	0.000969523	tRNA-Cys-GCA-1-1	GGGGGCATAGCTCAGTGGTAG	-33.18	156	285	7647	1937	1626	-1	chr18	39670438	39670460
ENSG00000267374		-0.579905	0.000120411	0.000969523	tRNA-Cys-GCA-1-1	GGGGGCATAGCTCAGTGGTA	-31.63	155	2771	175	25	25	-1	chr18	39670438	39670459
ENSG00000267374		-0.579905	0.000120411	0.000969523	tRNA-Cys-GCA-1-1	GGGGGCATAGCTCAGTGGTAGA	-34.28	161	176	1998	956	923	-1	chr18	39670438	39670461
ENSG00000267374		-0.579905	0.000120411	0.000969523	tRNA-Lys-CTT-2-1	CGGCTAGCTCAGTCGGTAGAGC	-30.43	158	26	1473	525	355	-1	chr18	39326623	39326646
ENSG00000267374		-0.579905	0.000120411	0.000969523	tRNA-Glu-CTC-2-1	CCCTGGTGGTCTAGTGGTTAGG	-32.62	158	47	294	48	51	-1	chr18	39341363	39341384	chr18	39704675	39704700
ENSG00000267374		-0.579905	0.000120411	0.000969523	tRNA-Lys-CTT-1-1	GGCGCCCGGCTAGCTCAG	-30.38	151	119	615	47		-1	chr18	39566031	39566050
ENSG00000267374		-0.579905	0.000120411	0.000969523	tRNA-Lys-TTT-3-5	AAGTCCCTGTTCGGGCGGCA	-31.27	154	54	161	127	124	-1	chr18	39618393	39618413
ENSG00000267374		-0.579905	0.000120411	0.000969523	tRNA-Lys-TTT-2-1	GCCTGGATAGCTCAGTTGGTAG	-31	154	908	1054	239	79	-1	chr18	39451087	39451111
ENSG00000267374		-0.579905	0.000120411	0.000969523	tRNA-Val-AAC-6-1	TGGGGGTGTAGCTCAGTGGTAG	-31.61	167	31	847	110	19	-1	chr18	39773634	39773656
ENSG00000267374		-0.579905	0.000120411	0.000969523	tRNA-Cys-GCA-12-1	GGGGGTATAGCTTAGGGGTAG	-32.93	157	178	5618	1446	1381	-1	chr18	39294072	39294092
ENSG00000267374		-0.579905	0.000120411	0.000969523	tRNA-Gln-CTG-3-1	ACTCTGGACTCTGAATCCAGCG	-31	152	31	633	45		-1	chr18	39629409	39629431
ENSG00000267374		-0.579905	0.000120411	0.000969523	tRNA-Gln-CTG-7-1	ACTCTGGACTCTGAATCCAGCC	-30.99	152	31	570	44		-1	chr18	39629409	39629431
ENSG00000267374		-0.579905	0.000120411	0.000969523	tRNA-Lys-CTT-2-5	GTGTCGCCCGGCTAGCTCAG	-30.4	150	74	894	53	4	-1	chr18	39703952	39703973
ENSG00000261553		-1.05245	4.07596e-11	1.07001e-09	tRNA-Gly-GCC-4-1	GCATAGGTGGTTCAGTGGTAGA	-31.06	166	194	307	79	29	1	chr13	75617389	75617414
ENSG00000261553		-1.05245	4.07596e-11	1.07001e-09	tRNA-Lys-CTT-1-1	GGCGCCCGGCTAGCTCAG	-30.38	151	119	615	47		1	chr13	75696067	75696085	chr13	75733319	75733338
ENSG00000261553		-1.05245	4.07596e-11	1.07001e-09	tRNA-Val-AAC-6-1	TGGGGGTGTAGCTCAGTGGTAG	-31.07	155	31	847	110	19	1	chr13	75749807	75749830	chr13	75713748	75713772
ENSG00000261553		-1.05245	4.07596e-11	1.07001e-09	tRNA-Arg-TCT-4-1	ACTTCTAATCCAGAGGTTCCG	-32.98	166	37	568	66	14	1	chr13	75593544	75593566
ENSG00000261553		-1.05245	4.07596e-11	1.07001e-09	tRNA-Ala-TGC-5-1	GGGGGTGTAGCTCAGTGGTAG	-30.35	150	347	9441	2201	1809	1	chr13	75713748	75713771	chr13	75711599	75711620
ENSG00000126391	FRMD8	-0.614467	0.000507113	0.00344657	tRNA-Ala-AGC-6-1	AGGGGGTATAGCTCAGCGGTAG	-34.49	151	25	346	66	17	1	chr11	65397107	65397129
ENSG00000126391	FRMD8	-0.614467	0.000507113	0.00344657	tRNA-Pro-AGG-2-7	GTGTGGCTCGTTGGTCTAGGGG	-33.84	151	350	276	135	54	1	chr11	65411300	65411323
ENSG00000126391	FRMD8	-0.614467	0.000507113	0.00344657	tRNA-Leu-TAG-1-1	GCTCCAGTCTCTTCGGAGGCG	-36.61	162	26	1066	224	208	1	chr11	65398797	65398819
ENSG00000126391	FRMD8	-0.614467	0.000507113	0.00344657	tRNA-Ile-TAT-1-1	CCTCACCTGGAGCACTTTTT	-30.87	169	479	787	70	44	1	chr11	65394085	65394105
ENSG00000145945	FAM50B	-2.22838	8.42056e-10	1.82771e-08	tRNA-Leu-TAG-2-1	GGTAGTGTGGCCGAGCGGTCTA	-30.39	150	134	321	60	28	1	chr6	3850529	3850553
ENSG00000149179	C11orf49	-0.330199	0.000610519	0.00406442	tRNA-Cys-GCA-1-1	GGGGGCATAGCTCAGTGGTAG	-30.11	154	285	7647	1937	1626	1	chr11	47051603	47051625
ENSG00000149179	C11orf49	-0.330199	0.000610519	0.00406442	tRNA-Cys-GCA-1-1	GGGGGCATAGCTCAGTGGTA	-30.11	153	2771	175	25	25	1	chr11	47051604	47051625
ENSG00000149179	C11orf49	-0.330199	0.000610519	0.00406442	tRNA-Cys-GCA-1-1	GGGGGCATAGCTCAGTGGTAGA	-30.42	154	176	1998	956	923	1	chr11	47051602	47051625
ENSG00000149179	C11orf49	-0.330199	0.000610519	0.00406442	tRNA-Glu-CTC-2-1	CCCTGGTGGTCTAGTGGTTAGG	-31.31	165	47	294	48	51	1	chr11	46985304	46985326
ENSG00000149179	C11orf49	-0.330199	0.000610519	0.00406442	tRNA-Pro-AGG-2-2	AGGCGGCTCGTTGGTCTAGGGG	-30.47	154	371	356	145	55	1	chr11	47097286	47097308	chr11	47097466	47097487	chr11	47097641	47097663	chr11	47097236	47097259	chr11	47097412	47097435	chr11	47097542	47097565	chr11	47097061	47097083
ENSG00000149179	C11orf49	-0.330199	0.000610519	0.00406442	tRNA-Lys-CTT-1-1	GGCGCCCGGCTAGCTCAG	-31.64	150	119	615	47		1	chr11	46979767	46979788
ENSG00000149179	C11orf49	-0.330199	0.000610519	0.00406442	tRNA-Lys-TTT-3-5	AAGTCCCTGTTCGGGCGGCA	-30.01	157	54	161	127	124	1	chr11	47038183	47038205
ENSG00000149179	C11orf49	-0.330199	0.000610519	0.00406442	tRNA-Leu-TAG-2-1	GGTAGTGTGGCCGAGCGGTCTA	-31	150	134	321	60	28	1	chr11	47121703	47121725
ENSG00000149179	C11orf49	-0.330199	0.000610519	0.00406442	tRNA-Trp-CCA-3-2	GACCTCGTGGCGCAACGGTAGC	-30.35	152	38	1733	369	325	1	chr11	47130022	47130046
ENSG00000149179	C11orf49	-0.330199	0.000610519	0.00406442	tRNA-Lys-CTT-2-5	GTGTCGCCCGGCTAGCTCAG	-30.01	160	74	894	53	4	1	chr11	47029576	47029599
ENSG00000149179	C11orf49	-0.330199	0.000610519	0.00406442	tRNA-Arg-CCG-2-1	GGGGATTGTGGGTTCGAGTCC	-31.1	163	52	371	66	26	1	chr11	46988961	46988982
ENSG00000149179	C11orf49	-0.330199	0.000610519	0.00406442	tRNA-Glu-TTC-2-2	ATTCCTGGTTTTCACCCAGGCG	-32.19	170	2000	21811	2111	1211	1	chr11	46958694	46958720
ENSG00000169217	CD2BP2	-0.796928	7.86027e-14	3.00874e-12	tRNA-Lys-CTT-1-1	GGCGCCCGGCTAGCTCAG	-31.55	160	119	615	47		-1	chr16	30355312	30355330
ENSG00000127220	ABHD8	-1.1208	3.41238e-08	5.72632e-07	tRNA-Glu-CTC-2-1	CCCTGGTGGTCTAGTGGTTAGG	-31.97	154	47	294	48	51	-1	chr19	17294502	17294522
ENSG00000127220	ABHD8	-1.1208	3.41238e-08	5.72632e-07	tRNA-Pro-AGG-2-2	AGGCGGCTCGTTGGTCTAGGGG	-30.26	155	371	356	145	55	-1	chr19	17309588	17309611
ENSG00000127220	ABHD8	-1.1208	3.41238e-08	5.72632e-07	tRNA-Val-AAC-6-1	TGGGGGTGTAGCTCAGTGGTAG	-32.61	153	31	847	110	19	-1	chr19	17301562	17301583
ENSG00000127220	ABHD8	-1.1208	3.41238e-08	5.72632e-07	tRNA-Glu-TTC-2-2	ATTCCTGGTTTTCACCCAGGCG	-32.66	162	2000	21811	2111	1211	-1	chr19	17293538	17293560
ENSG00000122965	RBM19	-0.801213	6.18071e-10	1.37123e-08	tRNA-Pro-AGG-2-2	AGGCGGCTCGTTGGTCTAGGGG	-37.48	152	371	356	145	55	-1	chr12	113820412	113820434
ENSG00000122965	RBM19	-0.801213	6.18071e-10	1.37123e-08	tRNA-Pro-AGG-2-7	GTGTGGCTCGTTGGTCTAGGGG	-35.12	152	350	276	135	54	-1	chr12	113918565	113918587
ENSG00000122965	RBM19	-0.801213	6.18071e-10	1.37123e-08	tRNA-Val-AAC-6-1	TGGGGGTGTAGCTCAGTGGTAG	-30.66	159	31	847	110	19	-1	chr12	113946315	113946337	chr12	113914518	113914540
ENSG00000122965	RBM19	-0.801213	6.18071e-10	1.37123e-08	tRNA-Leu-TAG-1-1	GCTCCAGTCTCTTCGGAGGCG	-31.62	158	26	1066	224	208	-1	chr12	113951884	113951905
ENSG00000122965	RBM19	-0.801213	6.18071e-10	1.37123e-08	tRNA-Arg-CCG-2-1	GGGGATTGTGGGTTCGAGTCC	-32.37	162	52	371	66	26	-1	chr12	113955617	113955638
ENSG00000122965	RBM19	-0.801213	6.18071e-10	1.37123e-08	tRNA-Glu-TTC-14-1	CTAGGATTCGGCGCTTTCACCG	-31.5	150	53	26741	964	947	-1	chr12	113832320	113832345	chr12	113961153	113961178
ENSG00000168827	GFM1	-0.569205	6.92264e-06	7.44575e-05	tRNA-Lys-CTT-1-1	GGCGCCCGGCTAGCTCAG	-31.46	158	119	615	47		1	chr3	158648387	158648407
ENSG00000168827	GFM1	-0.569205	6.92264e-06	7.44575e-05	tRNA-Leu-TAG-1-1	GCTCCAGTCTCTTCGGAGGCG	-32.91	168	26	1066	224	208	1	chr3	158672153	158672172
ENSG00000149187	CELF1	-0.569881	1.5047e-11	4.1812e-10	tRNA-Pro-AGG-2-2	AGGCGGCTCGTTGGTCTAGGGG	-34.65	150	371	356	145	55	-1	chr11	47466612	47466633
ENSG00000149187	CELF1	-0.569881	1.5047e-11	4.1812e-10	tRNA-Pro-CGG-1-3	ATTCTCGCTTCGGGTGCGAGAG	-39.92	155	43	1537	97	27	-1	chr11	47552382	47552405
ENSG00000149187	CELF1	-0.569881	1.5047e-11	4.1812e-10	tRNA-Arg-CCG-2-1	GGGGATTGTGGGTTCGAGTCC	-30.14	155	52	371	66	26	-1	chr11	47556451	47556472	chr11	47495017	47495038	chr11	47510754	47510775
ENSG00000149187	CELF1	-0.569881	1.5047e-11	4.1812e-10	tRNA-Glu-TTC-2-2	ATTCCTGGTTTTCACCCAGGCG	-30.31	172	2000	21811	2111	1211	-1	chr11	47470800	47470823
ENSG00000174428	GTF2IRD2B	-0.493258	0.00014599	0.00115184	tRNA-Val-AAC-6-1	TGGGGGTGTAGCTCAGTGGTAG	-31.54	172	31	847	110	19	1	chr7	75095722	75095744
ENSG00000174428	GTF2IRD2B	-0.493258	0.00014599	0.00115184	tRNA-Arg-CCG-2-1	GGGGATTGTGGGTTCGAGTCC	-31.6	159	52	371	66	26	1	chr7	75122325	75122346
ENSG00000177380	PPFIA3	-0.891034	3.14721e-08	5.31842e-07	tRNA-Pro-AGG-2-2	AGGCGGCTCGTTGGTCTAGGGG	-30.61	150	371	356	145	55	1	chr19	49135916	49135937
ENSG00000177380	PPFIA3	-0.891034	3.14721e-08	5.31842e-07	tRNA-Arg-CCG-2-1	GGGGATTGTGGGTTCGAGTCC	-30.05	159	52	371	66	26	1	chr19	49147551	49147572
ENSG00000177380	PPFIA3	-0.891034	3.14721e-08	5.31842e-07	tRNA-Glu-TTC-2-2	ATTCCTGGTTTTCACCCAGGCG	-32.06	150	2000	21811	2111	1211	1	chr19	49142236	49142262
ENSG00000166166	TRMT61A	-0.68554	3.44286e-05	0.00031736	tRNA-Pro-AGG-2-2	AGGCGGCTCGTTGGTCTAGGGG	-40.3	156	371	356	145	55	1	chr14	103534809	103534831
ENSG00000166166	TRMT61A	-0.68554	3.44286e-05	0.00031736	tRNA-Glu-TTC-2-2	ATTCCTGGTTTTCACCCAGGCG	-32.37	154	2000	21811	2111	1211	1	chr14	103534459	103534483
ENSG00000100068	LRP5L	-0.555619	9.94145e-05	0.000819471	tRNA-Cys-GCA-1-1	GGGGGCATAGCTCAGTGGTAG	-32.26	154	285	7647	1937	1626	-1	chr22	25383824	25383846
ENSG00000100068	LRP5L	-0.555619	9.94145e-05	0.000819471	tRNA-Cys-GCA-1-1	GGGGGCATAGCTCAGTGGTAGA	-32.54	154	176	1998	956	923	-1	chr22	25383824	25383847
ENSG00000100068	LRP5L	-0.555619	9.94145e-05	0.000819471	tRNA-Glu-CTC-2-1	CCCTGGTGGTCTAGTGGTTAGG	-30.81	158	47	294	48	51	-1	chr22	25391085	25391108
ENSG00000100068	LRP5L	-0.555619	9.94145e-05	0.000819471	tRNA-Val-AAC-6-1	TGGGGGTGTAGCTCAGTGGTAG	-32.3	159	31	847	110	19	-1	chr22	25358037	25358060
ENSG00000100068	LRP5L	-0.555619	9.94145e-05	0.000819471	tRNA-Gln-CTG-3-1	ACTCTGGACTCTGAATCCAGCG	-30.16	165	31	633	45		-1	chr22	25393085	25393107
ENSG00000100068	LRP5L	-0.555619	9.94145e-05	0.000819471	tRNA-Glu-TTC-2-2	ATTCCTGGTTTTCACCCAGGCG	-31.63	156	2000	21811	2111	1211	-1	chr22	25359499	25359521
ENSG00000124920	MYRF	-0.587377	7.55877e-05	0.000642433	tRNA-Ala-AGC-6-1	AGGGGGTATAGCTCAGCGGTAG	-30.34	155	25	346	66	17	1	chr11	61769504	61769527
ENSG00000124920	MYRF	-0.587377	7.55877e-05	0.000642433	tRNA-Glu-CTC-2-1	CCCTGGTGGTCTAGTGGTTAGG	-33.77	158	47	294	48	51	1	chr11	61781001	61781023	chr11	61755901	61755926
ENSG00000124920	MYRF	-0.587377	7.55877e-05	0.000642433	tRNA-Cys-GCA-17-1	GGGGATATAGCTCAGGGGTAGA	-36.28	159	154	1817	992	1014	1	chr11	61769503	61769526
ENSG00000124920	MYRF	-0.587377	7.55877e-05	0.000642433	tRNA-Val-AAC-6-1	TGGGGGTGTAGCTCAGTGGTAG	-32.73	158	31	847	110	19	1	chr11	61776030	61776051
ENSG00000124920	MYRF	-0.587377	7.55877e-05	0.000642433	tRNA-Val-AAC-2-1	TCATCACGTTCGCCTAACACG	-32.28	153	35	8286	131	58	1	chr11	61763573	61763596
ENSG00000124920	MYRF	-0.587377	7.55877e-05	0.000642433	tRNA-Arg-CCG-2-1	GGGGATTGTGGGTTCGAGTCC	-33.99	152	52	371	66	26	1	chr11	61770406	61770427
ENSG00000124920	MYRF	-0.587377	7.55877e-05	0.000642433	tRNA-Lys-TTT-6-1	TGGGTAGCTCAGTCGGTAGAG	-30.67	158	32	1389	261	168	1	chr11	61786129	61786151
ENSG00000149782	PLCB3	-0.517949	0.000330461	0.00236064	tRNA-Glu-CTC-2-1	CCCTGGTGGTCTAGTGGTTAGG	-32.42	158	47	294	48	51	1	chr11	64263771	64263796
ENSG00000203666	EFCAB2	-0.78374	3.14015e-10	7.2845e-09	tRNA-Pro-AGG-2-2	AGGCGGCTCGTTGGTCTAGGGG	-32.3	154	371	356	145	55	1	chr1	245046901	245046922
ENSG00000203666	EFCAB2	-0.78374	3.14015e-10	7.2845e-09	tRNA-Val-AAC-6-1	TGGGGGTGTAGCTCAGTGGTAG	-31.72	158	31	847	110	19	1	chr1	245095288	245095309
ENSG00000203666	EFCAB2	-0.78374	3.14015e-10	7.2845e-09	tRNA-Ile-TAT-1-1	CCTCACCTGGAGCACTTTTT	-31.62	157	479	787	70	44	1	chr1	245041817	245041839
ENSG00000203666	EFCAB2	-0.78374	3.14015e-10	7.2845e-09	tRNA-Ala-TGC-5-1	GGGGGTGTAGCTCAGTGGTAG	-30.37	173	347	9441	2201	1809	1	chr1	245095288	245095308
ENSG00000138074	SLC5A6	-0.435156	3.44298e-05	0.00031736	tRNA-Ala-AGC-6-1	AGGGGGTATAGCTCAGCGGTAG	-30.52	151	25	346	66	17	-1	chr2	27200715	27200737
ENSG00000138074	SLC5A6	-0.435156	3.44298e-05	0.00031736	tRNA-Val-AAC-6-1	TGGGGGTGTAGCTCAGTGGTAG	-31.91	164	31	847	110	19	-1	chr2	27208712	27208734
ENSG00000138074	SLC5A6	-0.435156	3.44298e-05	0.00031736	tRNA-Cys-GCA-1-1	GGGGGCATAGCTCAGTGGTAGA	-30.76	158	176	1998	956	923	-1	chr2	27200716	27200738
ENSG00000138074	SLC5A6	-0.435156	3.44298e-05	0.00031736	tRNA-Ala-TGC-5-1	GGGGGTGTAGCTCAGTGGTAG	-31.56	155	347	9441	2201	1809	-1	chr2	27208713	27208734
ENSG00000198715	GLMP	-0.515227	0.000150028	0.00118009	tRNA-Glu-CTC-2-1	CCCTGGTGGTCTAGTGGTTAGG	-33.06	151	47	294	48	51	-1	chr1	156295240	156295262
ENSG00000116350	SRSF4	-0.975848	1.33628e-15	6.0672e-14	tRNA-Lys-CTT-1-1	GGCGCCCGGCTAGCTCAG	-32.52	155	119	615	47		-1	chr1	29177435	29177453
ENSG00000116350	SRSF4	-0.975848	1.33628e-15	6.0672e-14	tRNA-Lys-CTT-2-5	GTGTCGCCCGGCTAGCTCAG	-30.01	160	74	894	53	4	-1	chr1	29161632	29161655
ENSG00000177455	CD19	-2.6371	1.4997e-18	9.19067e-17	tRNA-Val-AAC-6-1	TGGGGGTGTAGCTCAGTGGTAG	-30.26	160	31	847	110	19	1	chr16	28937952	28937974
ENSG00000214353	VAC14-AS1	-0.571822	6.49016e-05	0.0005622	tRNA-Glu-CTC-2-1	CCCTGGTGGTCTAGTGGTTAGG	-31	152	47	294	48	51	1	chr16	70768584	70768606	chr16	70763586	70763605
ENSG00000259848		-0.494017	8.68164e-05	0.000726745	tRNA-Glu-CTC-2-1	CCCTGGTGGTCTAGTGGTTAGG	-31.34	150	47	294	48	51	-1	chr2	94871558	94871579
ENSG00000259848		-0.494017	8.68164e-05	0.000726745	tRNA-Val-AAC-6-1	TGGGGGTGTAGCTCAGTGGTAG	-30.69	154	31	847	110	19	-1	chr2	94897670	94897696
ENSG00000259848		-0.494017	8.68164e-05	0.000726745	tRNA-Cys-GCA-1-1	GGGGGCATAGCTCAGTGGTAGA	-30.73	154	176	1998	956	923	-1	chr2	94905093	94905120
ENSG00000156675	RAB11FIP1	-0.414706	0.000169059	0.00130783	tRNA-Leu-TAG-1-1	GCTCCAGTCTCTTCGGAGGCG	-30.77	158	26	1066	224	208	-1	chr8	37859748	37859769
ENSG00000156675	RAB11FIP1	-0.414706	0.000169059	0.00130783	tRNA-Arg-CCG-2-1	GGGGATTGTGGGTTCGAGTCC	-33.44	162	52	371	66	26	-1	chr8	37894070	37894091
ENSG00000275544	BDH1	-0.704778	4.8525e-05	0.000431738	tRNA-Pro-AGG-2-2	AGGCGGCTCGTTGGTCTAGGGG	-32.57	152	371	356	145	55	-1	CHR_HSCHR3_2_CTG3	197526389	197526411
ENSG00000275544	BDH1	-0.704778	4.8525e-05	0.000431738	tRNA-Lys-CTT-1-1	GGCGCCCGGCTAGCTCAG	-30.91	159	119	615	47		-1	CHR_HSCHR3_2_CTG3	197540042	197540060
ENSG00000275544	BDH1	-0.704778	4.8525e-05	0.000431738	tRNA-Pro-CGG-1-3	ATTCTCGCTTCGGGTGCGAGAG	-30.09	152	43	1537	97	27	-1	CHR_HSCHR3_2_CTG3	197556446	197556467
ENSG00000136868	SLC31A1	-0.477921	0.000151837	0.00119146	tRNA-Arg-CCG-2-1	GGGGATTGTGGGTTCGAGTCC	-30.61	150	52	371	66	26	1	chr9	113236855	113236877
ENSG00000188483	IER5L	-1.25452	1.60479e-05	0.000159842	tRNA-Val-AAC-6-1	TGGGGGTGTAGCTCAGTGGTAG	-32.65	153	31	847	110	19	-1	chr9	129177684	129177705
ENSG00000275495		-0.929438	1.19962e-09	2.5382e-08	tRNA-Pro-AGG-2-2	AGGCGGCTCGTTGGTCTAGGGG	-31.84	155	371	356	145	55	1	CHR_HSCHR5_2_CTG5	177948916	177948939
ENSG00000275495		-0.929438	1.19962e-09	2.5382e-08	tRNA-Val-AAC-6-1	TGGGGGTGTAGCTCAGTGGTAG	-30.24	150	31	847	110	19	1	CHR_HSCHR5_2_CTG5	177905000	177905022
ENSG00000275495		-0.929438	1.19962e-09	2.5382e-08	tRNA-Glu-TTC-14-1	CTAGGATTCGGCGCTTTCACCG	-34.2	152	53	26741	964	947	1	CHR_HSCHR5_2_CTG5	177942763	177942785	CHR_HSCHR5_2_CTG5	177942790	177942812	CHR_HSCHR5_2_CTG5	177942817	177942839	CHR_HSCHR5_2_CTG5	177942844	177942866	CHR_HSCHR5_2_CTG5	177942871	177942893
ENSG00000125503	PPP1R12C	-0.928909	3.29671e-10	7.61831e-09	tRNA-Glu-CTC-2-1	CCCTGGTGGTCTAGTGGTTAGG	-36.47	156	47	294	48	51	-1	chr19	55112954	55112976
ENSG00000125503	PPP1R12C	-0.928909	3.29671e-10	7.61831e-09	tRNA-Pro-AGG-2-2	AGGCGGCTCGTTGGTCTAGGGG	-30.49	151	371	356	145	55	-1	chr19	55091160	55091183
ENSG00000125503	PPP1R12C	-0.928909	3.29671e-10	7.61831e-09	tRNA-Val-AAC-6-1	TGGGGGTGTAGCTCAGTGGTAG	-31.97	171	31	847	110	19	-1	chr19	55111166	55111189
ENSG00000125503	PPP1R12C	-0.928909	3.29671e-10	7.61831e-09	tRNA-Leu-TAG-1-1	GCTCCAGTCTCTTCGGAGGCG	-31.84	166	26	1066	224	208	-1	chr19	55096578	55096602
ENSG00000104853	CLPTM1	-0.640539	1.10739e-07	1.70126e-06	tRNA-Glu-CTC-2-1	CCCTGGTGGTCTAGTGGTTAGG	-30.32	156	47	294	48	51	1	chr19	44992770	44992790
ENSG00000104853	CLPTM1	-0.640539	1.10739e-07	1.70126e-06	tRNA-Pro-CGG-1-3	ATTCTCGCTTCGGGTGCGAGAG	-30.11	157	43	1537	97	27	1	chr19	44955373	44955395
ENSG00000104853	CLPTM1	-0.640539	1.10739e-07	1.70126e-06	tRNA-Leu-TAG-1-1	GCTCCAGTCTCTTCGGAGGCG	-31.55	155	26	1066	224	208	1	chr19	44958252	44958273
ENSG00000104853	CLPTM1	-0.640539	1.10739e-07	1.70126e-06	tRNA-Val-AAC-2-1	GTGTAGTGGTCATCACGTTCG	-31.02	153	57	472	73	23	1	chr19	44981537	44981561
ENSG00000104853	CLPTM1	-0.640539	1.10739e-07	1.70126e-06	tRNA-Cys-GCA-1-1	GGGGGCATAGCTCAGTGGTAGA	-31.76	167	176	1998	956	923	1	chr19	44977187	44977211
ENSG00000143368	SF3B4	-0.772182	1.03008e-06	1.31803e-05	tRNA-Cys-GCA-1-1	GGGGGCATAGCTCAGTGGTAG	-30.2	164	285	7647	1937	1626	-1	chr1	149923869	149923889
ENSG00000143368	SF3B4	-0.772182	1.03008e-06	1.31803e-05	tRNA-Cys-GCA-1-1	GGGGGCATAGCTCAGTGGTAGA	-30.43	164	176	1998	956	923	-1	chr1	149923869	149923890
ENSG00000104907	TRMT1	-0.624257	4.27878e-06	4.80544e-05	tRNA-Val-AAC-6-1	TGGGGGTGTAGCTCAGTGGTAG	-31.14	166	31	847	110	19	-1	chr19	13116844	13116868
ENSG00000104907	TRMT1	-0.624257	4.27878e-06	4.80544e-05	tRNA-Glu-TTC-2-2	ATTCCTGGTTTTCACCCAGGCG	-30.94	156	2000	21811	2111	1211	-1	chr19	13109312	13109334
ENSG00000153443	UBALD1	-0.714186	0.00037454	0.00264182	tRNA-Cys-GCA-1-1	GGGGGCATAGCTCAGTGGTAG	-32.09	162	285	7647	1937	1626	-1	chr16	4613652	4613673
ENSG00000153443	UBALD1	-0.714186	0.00037454	0.00264182	tRNA-Cys-GCA-1-1	GGGGGCATAGCTCAGTGGTA	-31.93	162	2771	175	25	25	-1	chr16	4613652	4613672
ENSG00000153443	UBALD1	-0.714186	0.00037454	0.00264182	tRNA-Cys-GCA-1-1	GGGGGCATAGCTCAGTGGTAGA	-32.09	162	176	1998	956	923	-1	chr16	4613652	4613674
ENSG00000153443	UBALD1	-0.714186	0.00037454	0.00264182	tRNA-Lys-CTT-1-1	GGCGCCCGGCTAGCTCAG	-31.6	151	119	615	47		-1	chr16	4610901	4610919
ENSG00000153443	UBALD1	-0.714186	0.00037454	0.00264182	tRNA-Leu-TAG-1-1	GCTCCAGTCTCTTCGGAGGCG	-30.54	155	26	1066	224	208	-1	chr16	4612805	4612826
ENSG00000153443	UBALD1	-0.714186	0.00037454	0.00264182	tRNA-Glu-TTC-2-2	ATTCCTGGTTTTCACCCAGGCG	-31.03	165	2000	21811	2111	1211	-1	chr16	4611968	4611988
ENSG00000153443	UBALD1	-0.714186	0.00037454	0.00264182	tRNA-Ala-TGC-5-1	GGGGGTGTAGCTCAGTGGTAG	-30.25	164	347	9441	2201	1809	-1	chr16	4609948	4609967
ENSG00000106799	TGFBR1	-0.670499	4.13106e-05	0.000373347	tRNA-Pro-AGG-2-2	AGGCGGCTCGTTGGTCTAGGGG	-34.42	152	371	356	145	55	1	chr9	99105872	99105894
ENSG00000106799	TGFBR1	-0.670499	4.13106e-05	0.000373347	tRNA-Lys-CTT-9-1	GCCCGACTACCTCAGTCGG	-32.33	152	350	1132	29	24	1	chr9	99105563	99105584
ENSG00000143106	PSMA5	-0.521019	0.000256269	0.00188627	tRNA-Val-AAC-6-1	TGGGGGTGTAGCTCAGTGGTAG	-33.39	153	31	847	110	19	-1	chr1	109426092	109426112
ENSG00000101367	MAPRE1	-0.576511	5.90916e-06	6.46746e-05	tRNA-Pro-AGG-2-7	GTGTGGCTCGTTGGTCTAGGGG	-31.66	151	350	276	135	54	1	chr20	32848729	32848752
ENSG00000131023	LATS1	-0.605539	6.8212e-08	1.08371e-06	tRNA-Val-AAC-2-1	GTGTAGTGGTCATCACGTTCG	-32.26	162	57	472	73	23	-1	chr6	149665082	149665104
ENSG00000131023	LATS1	-0.605539	6.8212e-08	1.08371e-06	tRNA-Val-AAC-5-1	TGTAGTGGTTATCACGTTTG	-30.45	153	534	2779	397	174	-1	chr6	149665083	149665104
ENSG00000131023	LATS1	-0.605539	6.8212e-08	1.08371e-06	tRNA-Val-AAC-5-1	TGTAGTGGTTATCACGTTTGC	-32.58	158	25	1477	371	162	-1	chr6	149665083	149665105
ENSG00000131023	LATS1	-0.605539	6.8212e-08	1.08371e-06	tRNA-Gln-CTG-3-1	ACTCTGGACTCTGAATCCAGCG	-31.44	157	31	633	45		-1	chr6	149717744	149717764
ENSG00000177951	BET1L	-0.7036	4.97354e-06	5.5409e-05	tRNA-Cys-GCA-1-1	GGGGGCATAGCTCAGTGGTAG	-35.81	166	285	7647	1937	1626	-1	chr11	195550	195571
ENSG00000177951	BET1L	-0.7036	4.97354e-06	5.5409e-05	tRNA-Cys-GCA-1-1	GGGGGCATAGCTCAGTGGTA	-35.81	166	2771	175	25	25	-1	chr11	195550	195570
ENSG00000177951	BET1L	-0.7036	4.97354e-06	5.5409e-05	tRNA-Cys-GCA-1-1	GGGGGCATAGCTCAGTGGTAGA	-35.81	168	176	1998	956	923	-1	chr11	195550	195572
ENSG00000177951	BET1L	-0.7036	4.97354e-06	5.5409e-05	tRNA-Pro-AGG-2-2	AGGCGGCTCGTTGGTCTAGGGG	-32.02	153	371	356	145	55	-1	chr11	169003	169025
ENSG00000177951	BET1L	-0.7036	4.97354e-06	5.5409e-05	tRNA-Pro-AGG-2-7	GTGTGGCTCGTTGGTCTAGGGG	-34.69	165	350	276	135	54	-1	chr11	169003	169025
ENSG00000177951	BET1L	-0.7036	4.97354e-06	5.5409e-05	tRNA-Lys-CTT-1-1	GGCGCCCGGCTAGCTCAG	-35.08	172	119	615	47		-1	chr11	201600	201618
ENSG00000177951	BET1L	-0.7036	4.97354e-06	5.5409e-05	tRNA-Cys-GCA-11-1	GGGGGTATAGCTTAGCGGTAG	-32.93	155	195	7096	1789	1621	-1	chr11	202988	203009
ENSG00000177951	BET1L	-0.7036	4.97354e-06	5.5409e-05	tRNA-Val-AAC-6-1	TGGGGGTGTAGCTCAGTGGTAG	-33.61	151	31	847	110	19	-1	chr11	195549	195571
ENSG00000177951	BET1L	-0.7036	4.97354e-06	5.5409e-05	tRNA-Val-AAC-2-1	GTGTAGTGGTCATCACGTTCG	-31.58	165	57	472	73	23	-1	chr11	189922	189942
ENSG00000177951	BET1L	-0.7036	4.97354e-06	5.5409e-05	tRNA-Lys-CTT-2-5	GTGTCGCCCGGCTAGCTCAG	-31.77	165	74	894	53	4	-1	chr11	195267	195290
ENSG00000232063		-0.857926	1.08028e-09	2.30187e-08	tRNA-Pro-AGG-2-6	TAGGGGTATGATTCTCGCTTA	-30.07	152	26	550	177	35	1	chr9	94337313	94337334
ENSG00000232063		-0.857926	1.08028e-09	2.30187e-08	tRNA-Cys-GCA-17-1	GGGGATATAGCTCAGGGGTAGA	-30.21	172	154	1817	992	1014	1	chr9	94338591	94338613
ENSG00000232063		-0.857926	1.08028e-09	2.30187e-08	tRNA-Pro-TGG-3-3	TAGGGGTATGATTCTCGCTTTG	-31.51	153	64	837	463	114	1	chr9	94337312	94337334
ENSG00000232063		-0.857926	1.08028e-09	2.30187e-08	tRNA-Pro-AGG-2-2	TAGGGGTATGATTCTCGCTTAG	-30.07	153	60	804	454	109	1	chr9	94337312	94337334
ENSG00000232063		-0.857926	1.08028e-09	2.30187e-08	tRNA-Ala-AGC-6-1	GGGGGTATAGCTCAGCGGTAGA	-32.21	164	174	2306	1174	1099	1	chr9	94338591	94338613
ENSG00000147687	TATDN1	-0.793559	4.87082e-09	9.52422e-08	tRNA-Cys-GCA-12-1	GGGGGTATAGCTTAGGGGTAG	-33.28	170	178	5618	1446	1381	-1	chr8	124536567	124536590
ENSG00000136938	ANP32B	-0.926712	8.95028e-12	2.56201e-10	tRNA-Glu-CTC-2-1	CCCTGGTGGTCTAGTGGTTAGG	-35.27	152	47	294	48	51	1	chr9	98003529	98003551
ENSG00000136938	ANP32B	-0.926712	8.95028e-12	2.56201e-10	tRNA-Lys-CTT-1-1	GGCGCCCGGCTAGCTCAG	-31.24	163	119	615	47		1	chr9	98005216	98005235
ENSG00000136938	ANP32B	-0.926712	8.95028e-12	2.56201e-10	tRNA-Leu-TAG-1-1	GCTCCAGTCTCTTCGGAGGCG	-30.52	161	26	1066	224	208	1	chr9	97999774	97999798
ENSG00000149474	KAT14	-1.29222	7.12275e-17	3.71e-15	tRNA-Ala-AGC-6-1	AGGGGGTATAGCTCAGCGGTAG	-32.97	172	25	346	66	17	1	chr20	18175005	18175027
ENSG00000149474	KAT14	-1.29222	7.12275e-17	3.71e-15	tRNA-Ala-AGC-6-1	GGGGGTATAGCTCAGCGGTAGA	-31.5	167	174	2306	1099	1099	1	chr20	18175003	18175026
ENSG00000149474	KAT14	-1.29222	7.12275e-17	3.71e-15	tRNA-Ala-AGC-6-1	GGGGGTATAGCTCAGCGG	-31.5	161	2531	954	210	120	1	chr20	18175007	18175026
ENSG00000149474	KAT14	-1.29222	7.12275e-17	3.71e-15	tRNA-Lys-CTT-1-1	GGCGCCCGGCTAGCTCAG	-30.31	153	119	615	47		1	chr20	18138217	18138233
ENSG00000149474	KAT14	-1.29222	7.12275e-17	3.71e-15	tRNA-Leu-TAG-1-1	GCTCCAGTCTCTTCGGAGGCG	-30.93	169	26	1066	224	208	1	chr20	18182802	18182822
ENSG00000149474	KAT14	-1.29222	7.12275e-17	3.71e-15	tRNA-Cys-GCA-12-1	GGGGGTATAGCTTAGGGGTAG	-33.23	169	178	5618	1446	1381	1	chr20	18175004	18175026
ENSG00000241973	PI4KA	-0.618457	5.50484e-11	1.4193e-09	tRNA-Glu-CTC-2-1	CCCTGGTGGTCTAGTGGTTAGG	-34.59	165	47	294	48	51	-1	chr22	20721524	20721547
ENSG00000241973	PI4KA	-0.618457	5.50484e-11	1.4193e-09	tRNA-Pro-AGG-2-2	AGGCGGCTCGTTGGTCTAGGGG	-38.25	159	371	356	145	55	-1	chr22	20712555	20712578
ENSG00000241973	PI4KA	-0.618457	5.50484e-11	1.4193e-09	tRNA-Pro-AGG-2-7	GTGTGGCTCGTTGGTCTAGGGG	-35.62	179	350	276	135	54	-1	chr22	20747529	20747552
ENSG00000241973	PI4KA	-0.618457	5.50484e-11	1.4193e-09	tRNA-Lys-CTT-1-1	GGCGCCCGGCTAGCTCAG	-35.28	164	119	615	47		-1	chr22	20859164	20859182
ENSG00000241973	PI4KA	-0.618457	5.50484e-11	1.4193e-09	tRNA-Leu-TAG-1-1	GCTCCAGTCTCTTCGGAGGCG	-31.8	152	26	1066	224	208	-1	chr22	20734746	20734765
ENSG00000241973	PI4KA	-0.618457	5.50484e-11	1.4193e-09	tRNA-Cys-GCA-1-1	GGGGGCATAGCTCAGTGGTAGA	-36.04	152	176	1998	956	923	-1	chr22	20773477	20773499
ENSG00000241973	PI4KA	-0.618457	5.50484e-11	1.4193e-09	tRNA-Lys-CTT-2-5	GTGTCGCCCGGCTAGCTCAG	-31.57	161	74	894	53	4	-1	chr22	20710821	20710841
ENSG00000241973	PI4KA	-0.618457	5.50484e-11	1.4193e-09	tRNA-Glu-TTC-2-2	ATTCCTGGTTTTCACCCAGGCG	-39.94	152	2000	21811	2111	1211	-1	chr22	20711512	20711535	chr22	20710673	20710695
ENSG00000241973	PI4KA	-0.618457	5.50484e-11	1.4193e-09	tRNA-Trp-CCA-2-1	GACCTCGTGGCGCAATGGTAGC	-34.25	165	38	1666	361	317	-1	chr22	20727133	20727154
ENSG00000227456	LINC00310	-0.507707	0.000569793	0.00381794	tRNA-Leu-TAG-1-1	GCTCCAGTCTCTTCGGAGGCG	-30.2	171	26	1066	224	208	1	chr21	34187094	34187115
ENSG00000080371	RAB21	-0.42372	0.000107773	0.000879133	tRNA-Glu-CTC-2-1	CCCTGGTGGTCTAGTGGTTAGG	-32	173	47	294	48	51	1	chr12	71780388	71780409
ENSG00000080371	RAB21	-0.42372	0.000107773	0.000879133	tRNA-Pro-AGG-2-2	AGGCGGCTCGTTGGTCTAGGGG	-30.95	150	371	356	145	55	1	chr12	71755924	71755945
ENSG00000080371	RAB21	-0.42372	0.000107773	0.000879133	tRNA-Asn-GTT-26-1	TAACCGGAAGGTTGGTGGTTCG	-31.5	153	108	3640	336	255	1	chr12	71758313	71758333
ENSG00000080371	RAB21	-0.42372	0.000107773	0.000879133	tRNA-Arg-CCG-2-1	GGGGATTGTGGGTTCGAGTCC	-31.9	163	52	371	66	26	1	chr12	71760935	71760956
ENSG00000089280	FUS	-0.592497	1.50073e-10	3.66015e-09	tRNA-Pro-CGG-1-3	ATTCTCGCTTCGGGTGCGAGAG	-34.55	164	43	1537	97	27	1	chr16	31180411	31180433
ENSG00000166441	RPL27A	-0.561864	1.0739e-07	1.65303e-06	tRNA-Pro-AGG-2-7	GTGTGGCTCGTTGGTCTAGGGG	-32.19	152	350	276	135	54	1	chr11	8682578	8682600
ENSG00000166441	RPL27A	-0.561864	1.0739e-07	1.65303e-06	tRNA-Cys-GCA-17-1	GGGGATATAGCTCAGGGGTAGA	-33.48	155	154	1817	992	1014	1	chr11	8682855	8682877
ENSG00000166441	RPL27A	-0.561864	1.0739e-07	1.65303e-06	tRNA-Cys-GCA-22-1	GGGCGTATAGCTCAGGGGTAG	-30.66	169	181	6057	1468	1375	1	chr11	8709561	8709581
ENSG00000143493	INTS7	-0.630578	1.89722e-09	3.9088e-08	tRNA-Lys-CTT-2-1	CGGCTAGCTCAGTCGGTAGAGC	-32.43	151	26	1473	525	355	-1	chr1	212035453	212035475
ENSG00000143493	INTS7	-0.630578	1.89722e-09	3.9088e-08	tRNA-Lys-TTT-3-5	AAGTCCCTGTTCGGGCGGCA	-30.66	154	54	161	127	124	-1	chr1	212015138	212015158
ENSG00000143493	INTS7	-0.630578	1.89722e-09	3.9088e-08	tRNA-Lys-CTT-2-5	GTGTCGCCCGGCTAGCTCAG	-30.3	160	74	894	53	4	-1	chr1	211941399	211941422
ENSG00000166136	NDUFB8	-0.463237	0.00016034	0.00125165	tRNA-Pro-AGG-2-2	AGGCGGCTCGTTGGTCTAGGGG	-37.2	160	371	356	145	55	-1	chr10	100529440	100529462
ENSG00000166136	NDUFB8	-0.463237	0.00016034	0.00125165	tRNA-Leu-TAG-1-1	GCTCCAGTCTCTTCGGAGGCG	-35.7	163	26	1066	224	208	-1	chr10	100529544	100529565
ENSG00000101199	ARFGAP1	-0.696001	4.94252e-10	1.11018e-08	tRNA-Val-AAC-6-1	TGGGGGTGTAGCTCAGTGGTAG	-31.24	166	31	847	110	19	1	chr20	63275957	63275979
ENSG00000085733	CTTN	-0.462487	1.45648e-06	1.80726e-05	tRNA-Glu-CTC-2-1	CCCTGGTGGTCTAGTGGTTAGG	-30.51	156	47	294	48	51	1	chr11	70435992	70436014
ENSG00000085733	CTTN	-0.462487	1.45648e-06	1.80726e-05	tRNA-Pro-AGG-2-2	AGGCGGCTCGTTGGTCTAGGGG	-31.68	159	371	356	145	55	1	chr11	70431819	70431841	chr11	70434186	70434210
ENSG00000085733	CTTN	-0.462487	1.45648e-06	1.80726e-05	tRNA-Leu-TAG-1-1	GCTCCAGTCTCTTCGGAGGCG	-30.43	150	26	1066	224	208	1	chr11	70428195	70428218	chr11	70404385	70404405	chr11	70423930	70423952	chr11	70413391	70413414
ENSG00000168374	ARF4	-0.777327	1.46691e-07	2.20353e-06	tRNA-Leu-TAG-1-1	GCTCCAGTCTCTTCGGAGGCG	-34.91	155	26	1066	224	208	-1	chr3	57596519	57596540
ENSG00000164619	BMPER	-0.777997	6.93389e-05	0.000596913	tRNA-Ile-AAT-9-1	AACGCCAAGGTCGTGGGTTCG	-30.42	151	28	431	40	22	1	chr7	34056836	34056857
ENSG00000164619	BMPER	-0.777997	6.93389e-05	0.000596913	tRNA-Val-AAC-6-1	TGGGGGTGTAGCTCAGTGGTAG	-34.41	150	31	847	110	19	1	chr7	34056065	34056087	chr7	34149041	34149063
ENSG00000164619	BMPER	-0.777997	6.93389e-05	0.000596913	tRNA-Trp-CCA-3-2	GACCTCGTGGCGCAACGGTAGC	-32.71	160	38	1733	369	325	1	chr7	33958776	33958798
ENSG00000164619	BMPER	-0.777997	6.93389e-05	0.000596913	tRNA-Gln-CTG-3-1	ACTCTGGACTCTGAATCCAGCG	-32.74	183	31	633	45		1	chr7	34040407	34040429
ENSG00000164619	BMPER	-0.777997	6.93389e-05	0.000596913	tRNA-Gln-CTG-7-1	ACTCTGGACTCTGAATCCAGCC	-31.79	183	31	570	44		1	chr7	34040407	34040429
ENSG00000164619	BMPER	-0.777997	6.93389e-05	0.000596913	tRNA-Trp-CCA-2-1	GACCTCGTGGCGCAATGGTAGC	-32.71	160	38	1666	361	317	1	chr7	33958776	33958798
ENSG00000184178	SCFD2	-0.781658	7.81282e-11	1.97903e-09	tRNA-Ala-AGC-6-1	AGGGGGTATAGCTCAGCGGTAG	-33.35	151	25	346	66	17	-1	chr4	53000815	53000838
ENSG00000184178	SCFD2	-0.781658	7.81282e-11	1.97903e-09	tRNA-Pro-AGG-2-2	AGGCGGCTCGTTGGTCTAGGGG	-31.19	153	371	356	145	55	-1	chr4	53237932	53237954	chr4	53238428	53238449	chr4	53237981	53238002	chr4	53255995	53256017	chr4	53238332	53238354	chr4	53237748	53237770	chr4	53237621	53237643	chr4	53237496	53237518	chr4	53255868	53255891	chr4	53238206	53238229	chr4	53238079	53238102	chr4	53237797	53237820
ENSG00000184178	SCFD2	-0.781658	7.81282e-11	1.97903e-09	tRNA-Lys-CTT-1-1	GGCGCCCGGCTAGCTCAG	-30.38	151	119	615	47		-1	chr4	53248348	53248367	chr4	53329170	53329189
ENSG00000184178	SCFD2	-0.781658	7.81282e-11	1.97903e-09	tRNA-Asn-GTT-26-1	TAACCGGAAGGTTGGTGGTTCG	-30.55	151	108	3640	336	255	-1	chr4	53079090	53079113
ENSG00000184178	SCFD2	-0.781658	7.81282e-11	1.97903e-09	tRNA-Val-TAC-2-1	GTTCCATAGTGTAGCGGTTATC	-30.78	150	65	328	38	27	-1	chr4	53354518	53354540
ENSG00000184178	SCFD2	-0.781658	7.81282e-11	1.97903e-09	tRNA-Val-AAC-6-1	TGGGGGTGTAGCTCAGTGGTAG	-33.71	163	31	847	110	19	-1	chr4	52991737	52991760	chr4	52995336	52995359
ENSG00000184178	SCFD2	-0.781658	7.81282e-11	1.97903e-09	tRNA-Leu-TAG-1-1	GCTCCAGTCTCTTCGGAGGCG	-30.59	156	26	1066	224	208	-1	chr4	53038278	53038298
ENSG00000184178	SCFD2	-0.781658	7.81282e-11	1.97903e-09	tRNA-Cys-GCA-12-1	GGGGGTATAGCTTAGGGGTAG	-31.53	165	178	5618	1446	1381	-1	chr4	53004820	53004840
ENSG00000184178	SCFD2	-0.781658	7.81282e-11	1.97903e-09	tRNA-Lys-TTT-6-1	TGGGTAGCTCAGTCGGTAGAG	-30.21	155	32	1389	261	168	-1	chr4	52879674	52879695
ENSG00000184178	SCFD2	-0.781658	7.81282e-11	1.97903e-09	tRNA-Ala-TGC-5-1	GGGGGTGTAGCTCAGTGGTAG	-31.6	166	347	9441	2201	1809	-1	chr4	52991738	52991760
ENSG00000185651	UBE2L3	-0.394878	0.00040663	0.00284341	tRNA-Lys-CTT-2-4	TGAGCCCGGCTAGCTCAG	-30.02	163	82	505	41		1	chr22	21555333	21555351
ENSG00000185651	UBE2L3	-0.394878	0.00040663	0.00284341	tRNA-Lys-CTT-1-1	GGCGCCCGGCTAGCTCAG	-30.97	152	119	615	47		1	chr22	21591503	21591522
ENSG00000185651	UBE2L3	-0.394878	0.00040663	0.00284341	tRNA-Asn-GTT-26-1	TAACCGGAAGGTTGGTGGTTCG	-30.2	167	108	3640	336	255	1	chr22	21591540	21591566
ENSG00000185651	UBE2L3	-0.394878	0.00040663	0.00284341	tRNA-Val-AAC-2-1	GTGTAGTGGTCATCACGTTCG	-31.66	153	57	472	73	23	1	chr22	21553969	21553993
ENSG00000185651	UBE2L3	-0.394878	0.00040663	0.00284341	tRNA-Gln-CTG-3-1	ACTCTGGACTCTGAATCCAGCG	-30.22	150	31	633	45		1	chr22	21555092	21555118	chr22	21613889	21613912
ENSG00000185651	UBE2L3	-0.394878	0.00040663	0.00284341	tRNA-Gln-CTG-7-1	ACTCTGGACTCTGAATCCAGCC	-30.63	150	31	570	44		1	chr22	21555092	21555118
ENSG00000185651	UBE2L3	-0.394878	0.00040663	0.00284341	tRNA-Ile-TAT-1-1	CCTCACCTGGAGCACTTTTT	-32.93	161	479	787	70	44	1	chr22	21559501	21559521
ENSG00000101849	TBL1X	-0.532489	1.06565e-07	1.64103e-06	tRNA-Gly-GCC-4-1	GCATAGGTGGTTCAGTGGTAGA	-30.49	154	194	307	79	29	1	chrX	9573659	9573680
ENSG00000101849	TBL1X	-0.532489	1.06565e-07	1.64103e-06	tRNA-Glu-CTC-2-1	CCCTGGTGGTCTAGTGGTTAGG	-30.24	156	47	294	48	51	1	chrX	9595018	9595043
ENSG00000101849	TBL1X	-0.532489	1.06565e-07	1.64103e-06	tRNA-Glu-TTC-4-1	CTAGTGGCTAGGATTCGGCG	-30.68	169	41	237	179	55	1	chrX	9645511	9645532
ENSG00000101849	TBL1X	-0.532489	1.06565e-07	1.64103e-06	tRNA-Phe-GAA-4-1	GCCGAAATAGCTCAGTTGGGAG	-31.24	151	258	4873	1097	39	1	chrX	9587045	9587067	chrX	9581863	9581894
ENSG00000101849	TBL1X	-0.532489	1.06565e-07	1.64103e-06	tRNA-Gln-CTG-1-2	CAAATCTCGGTGGAACCTGT	-30.33	171	52	919	69	28	1	chrX	9706139	9706160
ENSG00000101849	TBL1X	-0.532489	1.06565e-07	1.64103e-06	tRNA-Pro-CGG-1-3	ATTCTCGCTTCGGGTGCGAGAG	-32.68	150	43	1537	97	27	1	chrX	9465165	9465189
ENSG00000101849	TBL1X	-0.532489	1.06565e-07	1.64103e-06	tRNA-Leu-TAG-1-1	GCTCCAGTCTCTTCGGAGGCG	-34.1	179	26	1066	224	208	1	chrX	9542581	9542602
ENSG00000101849	TBL1X	-0.532489	1.06565e-07	1.64103e-06	tRNA-Cys-GCA-12-1	GGGGGTATAGCTTAGGGGTAG	-33.32	158	178	5618	1446	1381	1	chrX	9482648	9482670
ENSG00000101849	TBL1X	-0.532489	1.06565e-07	1.64103e-06	tRNA-Lys-CTT-2-5	GTGTCGCCCGGCTAGCTCAG	-30.38	153	74	894	53	4	1	chrX	9661535	9661556
ENSG00000101849	TBL1X	-0.532489	1.06565e-07	1.64103e-06	tRNA-Arg-CCG-2-1	GGGGATTGTGGGTTCGAGTCC	-30.38	151	52	371	66	26	1	chrX	9662821	9662842
ENSG00000101849	TBL1X	-0.532489	1.06565e-07	1.64103e-06	tRNA-Glu-TTC-2-2	ATTCCTGGTTTTCACCCAGGCG	-32.28	155	2000	21811	2111	1211	1	chrX	9596495	9596517	chrX	9520421	9520445
ENSG00000119321	FKBP15	-0.850694	8.6247e-14	3.28741e-12	tRNA-Lys-TTT-3-5	AAGTCCCTGTTCGGGCGGCA	-30.77	169	54	161	127	124	-1	chr9	113220623	113220644
ENSG00000119321	FKBP15	-0.850694	8.6247e-14	3.28741e-12	tRNA-Val-AAC-6-1	TGGGGGTGTAGCTCAGTGGTAG	-31.29	156	31	847	110	19	-1	chr9	113165909	113165931	chr9	113216140	113216161
ENSG00000119321	FKBP15	-0.850694	8.6247e-14	3.28741e-12	tRNA-Glu-TTC-2-2	ATTCCTGGTTTTCACCCAGGCG	-30.38	173	2000	21811	2111	1211	-1	chr9	113166065	113166089
ENSG00000119321	FKBP15	-0.850694	8.6247e-14	3.28741e-12	tRNA-Ala-TGC-5-1	GGGGGTGTAGCTCAGTGGTAG	-31.69	151	347	9441	2201	1809	-1	chr9	113216141	113216161
ENSG00000118579	MED28	-0.733525	2.04685e-12	6.42462e-11	tRNA-Val-AAC-6-1	TGGGGGTGTAGCTCAGTGGTAG	-30.45	159	31	847	110	19	1	chr4	17625099	17625121
ENSG00000122140	MRPS2	-0.651431	3.5035e-05	0.000322197	tRNA-Cys-GCA-1-1	GGGGGCATAGCTCAGTGGTAG	-33.72	165	285	7647	1937	1626	1	chr9	135500229	135500251
ENSG00000122140	MRPS2	-0.651431	3.5035e-05	0.000322197	tRNA-Cys-GCA-1-1	GGGGGCATAGCTCAGTGGTA	-32.01	165	2771	175	25	25	1	chr9	135500230	135500251
ENSG00000122140	MRPS2	-0.651431	3.5035e-05	0.000322197	tRNA-Cys-GCA-1-1	GGGGGCATAGCTCAGTGGTAGA	-33.95	165	176	1998	956	923	1	chr9	135500228	135500251
ENSG00000122140	MRPS2	-0.651431	3.5035e-05	0.000322197	tRNA-Cys-GCA-1-1	GGGGGCATAGCTCAGTGGTA	-32.01	165	2771	175	56	25	1	chr9	135500230	135500251
ENSG00000198133	TMEM229B	-2.30709	9.16031e-69	4.13313e-66	tRNA-Val-AAC-6-1	TGGGGGTGTAGCTCAGTGGTAG	-30.31	160	31	847	110	19	-1	chr14	67472608	67472628	chr14	67472530	67472552
ENSG00000198133	TMEM229B	-2.30709	9.16031e-69	4.13313e-66	tRNA-Lys-CTT-2-5	GTGTCGCCCGGCTAGCTCAG	-33.94	161	74	894	53	4	-1	chr14	67515499	67515520
ENSG00000198133	TMEM229B	-2.30709	9.16031e-69	4.13313e-66	tRNA-Arg-CCG-2-1	GGGGATTGTGGGTTCGAGTCC	-31.69	159	52	371	66	26	-1	chr14	67483277	67483298	chr14	67522209	67522230
ENSG00000198133	TMEM229B	-2.30709	9.16031e-69	4.13313e-66	tRNA-Glu-TTC-2-2	ATTCCTGGTTTTCACCCAGGCG	-30.01	151	2000	21811	2111	1211	-1	chr14	67517995	67518018
ENSG00000025770	NCAPH2	-0.846212	2.40046e-11	6.49042e-10	tRNA-Lys-CTT-1-1	GGCGCCCGGCTAGCTCAG	-30.9	163	119	615	47		1	chr22	50513963	50513981
ENSG00000025770	NCAPH2	-0.846212	2.40046e-11	6.49042e-10	tRNA-Val-AAC-6-1	TGGGGGTGTAGCTCAGTGGTAG	-30.9	152	31	847	110	19	1	chr22	50517698	50517720
ENSG00000163527	STT3B	-0.481479	1.88396e-05	0.000185447	tRNA-Lys-CTT-1-1	GGCGCCCGGCTAGCTCAG	-30.01	151	119	615	47		1	chr3	31535580	31535599
ENSG00000163527	STT3B	-0.481479	1.88396e-05	0.000185447	tRNA-Lys-TTT-3-3	GCCCGGATAGCTCAGTCGGTAG	-35.33	163	1293	1017	200	78	1	chr3	31533157	31533179
ENSG00000163527	STT3B	-0.481479	1.88396e-05	0.000185447	tRNA-Lys-TTT-2-1	GCCTGGATAGCTCAGTTGGTAG	-30.46	155	908	1054	239	79	1	chr3	31570987	31571009	chr3	31571787	31571809
ENSG00000163527	STT3B	-0.481479	1.88396e-05	0.000185447	tRNA-Cys-GCA-12-1	GGGGGTATAGCTTAGGGGTAG	-30.9	151	178	5618	1446	1381	1	chr3	31575271	31575292
ENSG00000163527	STT3B	-0.481479	1.88396e-05	0.000185447	tRNA-Val-CAC-2-1	GCTTCTGTAGTGTAGTGGTTAT	-35.97	175	1019	556	30	24	1	chr3	31572810	31572832
ENSG00000187979		-1.61537	9.57077e-06	9.99325e-05	tRNA-Glu-TTC-2-2	ATTCCTGGTTTTCACCCAGGCG	-32.24	172	2000	21811	2111	1211	-1	chr22	18183094	18183116
ENSG00000164850	GPER1	-0.740899	9.2087e-05	0.000764835	tRNA-Pro-AGG-2-2	AGGCGGCTCGTTGGTCTAGGGG	-30.19	151	371	356	145	55	1	chr7	1093603	1093626
ENSG00000164850	GPER1	-0.740899	9.2087e-05	0.000764835	tRNA-Pro-AGG-2-7	GTGTGGCTCGTTGGTCTAGGGG	-31.54	152	350	276	135	54	1	chr7	1083217	1083238
ENSG00000164850	GPER1	-0.740899	9.2087e-05	0.000764835	tRNA-Lys-CTT-1-1	GGCGCCCGGCTAGCTCAG	-34.54	152	119	615	47		1	chr7	1093627	1093645
ENSG00000189306	RRP7A	-0.506294	1.94369e-05	0.000190392	tRNA-Pro-AGG-2-2	AGGCGGCTCGTTGGTCTAGGGG	-31.97	160	371	356	145	55	-1	chr22	42515999	42516021
ENSG00000189306	RRP7A	-0.506294	1.94369e-05	0.000190392	tRNA-Lys-CTT-2-5	GTGTCGCCCGGCTAGCTCAG	-34.3	151	74	894	53	4	-1	chr22	42514521	42514541
ENSG00000051596	THOC3	-0.801382	1.95303e-11	5.34064e-10	tRNA-Gly-GCC-4-1	GCATAGGTGGTTCAGTGGTAGA	-30.8	150	194	307	79	29	-1	chr5	176002346	176002368
ENSG00000051596	THOC3	-0.801382	1.95303e-11	5.34064e-10	tRNA-Glu-CTC-2-1	CCCTGGTGGTCTAGTGGTTAGG	-34.48	169	47	294	48	51	-1	chr5	176029807	176029828
ENSG00000051596	THOC3	-0.801382	1.95303e-11	5.34064e-10	tRNA-Val-AAC-6-1	TGGGGGTGTAGCTCAGTGGTAG	-30.24	150	31	847	110	19	-1	chr5	176020467	176020486	chr5	175938744	175938766
ENSG00000051596	THOC3	-0.801382	1.95303e-11	5.34064e-10	tRNA-Leu-TAG-1-1	GCTCCAGTCTCTTCGGAGGCG	-33.56	151	26	1066	224	208	-1	chr5	175986265	175986286
ENSG00000051596	THOC3	-0.801382	1.95303e-11	5.34064e-10	tRNA-Glu-TTC-2-2	ATTCCTGGTTTTCACCCAGGCG	-34.02	150	2000	21811	2111	1211	-1	chr5	176031713	176031734	chr5	175997495	175997516
ENSG00000197275	RAD54B	-0.720566	2.8574e-07	4.0751e-06	tRNA-Glu-CTC-2-1	CCCTGGTGGTCTAGTGGTTAGG	-30.45	167	47	294	48	51	-1	chr8	94455749	94455773
ENSG00000130649	CYP2E1	-1.37199	2.53491e-09	5.1318e-08	tRNA-Leu-TAG-2-1	GGTAGTGTGGCCGAGCGGTCTA	-32.32	153	134	321	60	28	1	chr10	133546307	133546327
ENSG00000130649	CYP2E1	-1.37199	2.53491e-09	5.1318e-08	tRNA-Lys-TTT-2-1	GCCTGGATAGCTCAGTTGGTAG	-32.78	179	908	1054	239	79	1	chr10	133545844	133545866
ENSG00000183426	NPIPA1	-0.414302	0.000723362	0.00471564	tRNA-Lys-TTT-6-1	TGGGTAGCTCAGTCGGTAGAG	-31.63	153	32	1389	261	168	1	chr16	14929722	14929742
ENSG00000179526	SHARPIN	-0.785439	4.27434e-06	4.80195e-05	tRNA-Glu-CTC-2-1	CCCTGGTGGTCTAGTGGTTAGG	-36.18	159	47	294	48	51	-1	chr8	144105377	144105399
ENSG00000179526	SHARPIN	-0.785439	4.27434e-06	4.80195e-05	tRNA-Val-AAC-6-1	TGGGGGTGTAGCTCAGTGGTAG	-30.66	157	31	847	110	19	-1	chr8	144099208	144099230	chr8	144099537	144099560
ENSG00000136930	PSMB7	-0.99954	6.93947e-11	1.76648e-09	tRNA-Pro-AGG-2-7	GTGTGGCTCGTTGGTCTAGGGG	-33.03	150	350	276	135	54	-1	chr9	124380310	124380334
ENSG00000136891	TEX10	-0.818102	6.68029e-14	2.58171e-12	tRNA-Glu-TTC-4-1	CTAGTGGCTAGGATTCGGCG	-31.03	157	41	237	179	55	-1	chr9	100328813	100328834
ENSG00000136891	TEX10	-0.818102	6.68029e-14	2.58171e-12	tRNA-Asn-GTT-9-1	TAACTGAAAGGTTGGTGGTTCG	-32.55	152	104	3569	338	254	-1	chr9	100328381	100328403
ENSG00000244306		-2.96057	6.84872e-194	4.12019e-190	tRNA-Cys-GCA-1-1	GGGGGCATAGCTCAGTGGTAG	-31.08	150	285	7647	1937	1626	-1	chr14	19299838	19299859
ENSG00000244306		-2.96057	6.84872e-194	4.12019e-190	tRNA-Cys-GCA-1-1	GGGGGCATAGCTCAGTGGTAGA	-31.66	152	176	1998	956	923	-1	chr14	19299838	19299860
ENSG00000244306		-2.96057	6.84872e-194	4.12019e-190	tRNA-Pro-AGG-2-2	AGGCGGCTCGTTGGTCTAGGGG	-36.74	163	371	356	145	55	-1	chr14	19301766	19301793
ENSG00000244306		-2.96057	6.84872e-194	4.12019e-190	tRNA-Pro-AGG-2-7	GTGTGGCTCGTTGGTCTAGGGG	-33.43	162	350	276	135	54	-1	chr14	19303274	19303295
ENSG00000244306		-2.96057	6.84872e-194	4.12019e-190	tRNA-Glu-TTC-14-1	CTAGGATTCGGCGCTTTCACCG	-30.23	153	53	26741	964	947	-1	chr14	19310648	19310673
ENSG00000167986	DDB1	-0.527768	5.79697e-08	9.34975e-07	tRNA-Pro-AGG-2-2	AGGCGGCTCGTTGGTCTAGGGG	-31.65	151	371	356	145	55	-1	chr11	61334525	61334549
ENSG00000167986	DDB1	-0.527768	5.79697e-08	9.34975e-07	tRNA-Lys-CTT-1-1	GGCGCCCGGCTAGCTCAG	-30.03	154	119	615	47		-1	chr11	61319718	61319735
ENSG00000167986	DDB1	-0.527768	5.79697e-08	9.34975e-07	tRNA-Ile-AAT-9-1	AACGCCAAGGTCGTGGGTTCG	-34.14	162	28	431	40	22	-1	chr11	61341498	61341519
ENSG00000104738	MCM4	-0.817472	4.70042e-12	1.40452e-10	tRNA-Lys-CTT-1-1	GGCGCCCGGCTAGCTCAG	-31.19	166	119	615	47		1	chr8	47976976	47976994
ENSG00000176953	NFATC2IP	-0.648851	7.17856e-07	9.49148e-06	tRNA-Lys-CTT-9-1	GCCCGACTACCTCAGTCGG	-33.65	153	350	1132	29	24	1	chr16	28951078	28951097
ENSG00000125885	MCM8	-0.889788	4.33631e-20	2.9928e-18	tRNA-Val-AAC-6-1	TGGGGGTGTAGCTCAGTGGTAG	-31.15	153	31	847	110	19	1	chr20	5989185	5989209
ENSG00000125885	MCM8	-0.889788	4.33631e-20	2.9928e-18	tRNA-Arg-CCG-2-1	GGGGATTGTGGGTTCGAGTCC	-30.83	159	52	371	66	26	1	chr20	5969321	5969342
ENSG00000125885	MCM8	-0.889788	4.33631e-20	2.9928e-18	tRNA-Glu-TTC-14-1	CTAGGATTCGGCGCTTTCACCG	-33.9	161	53	26741	964	947	1	chr20	5968406	5968431
ENSG00000260735		-0.525673	7.90496e-05	0.000668707	tRNA-Val-AAC-2-1	TCATCACGTTCGCCTAACACG	-31.07	161	35	8286	131	58	1	chr16	15106601	15106622
ENSG00000197653	DNAH10	-1.79382	2.98579e-29	3.72925e-27	tRNA-Ser-AGA-2-6	GTAGTCGTGGCCGAGTGGTTAA	-31.36	158	683	712	323	90	1	chr12	123846061	123846082
ENSG00000197653	DNAH10	-1.79382	2.98579e-29	3.72925e-27	tRNA-Glu-CTC-2-1	CCCTGGTGGTCTAGTGGTTAGG	-32.12	176	47	294	48	51	1	chr12	123872649	123872670
ENSG00000197653	DNAH10	-1.79382	2.98579e-29	3.72925e-27	tRNA-Pro-AGG-2-7	GTGTGGCTCGTTGGTCTAGGGG	-33.59	154	350	276	135	54	1	chr12	123891893	123891915
ENSG00000197653	DNAH10	-1.79382	2.98579e-29	3.72925e-27	tRNA-Lys-CTT-1-1	GGCGCCCGGCTAGCTCAG	-31.09	163	119	615	47		1	chr12	123812160	123812180
ENSG00000197653	DNAH10	-1.79382	2.98579e-29	3.72925e-27	tRNA-Lys-TTT-3-5	AAGTCCCTGTTCGGGCGGCA	-32.22	154	54	161	127	124	1	chr12	123839998	123840018
ENSG00000197653	DNAH10	-1.79382	2.98579e-29	3.72925e-27	tRNA-Pro-CGG-1-3	ATTCTCGCTTCGGGTGCGAGAG	-30.67	152	43	1537	97	27	1	chr12	123816740	123816762
ENSG00000197653	DNAH10	-1.79382	2.98579e-29	3.72925e-27	tRNA-Arg-CCG-2-1	GGGGATTGTGGGTTCGAGTCC	-30.13	159	52	371	66	26	1	chr12	123778424	123778445	chr12	123930914	123930935
ENSG00000197653	DNAH10	-1.79382	2.98579e-29	3.72925e-27	tRNA-Glu-TTC-14-1	CTAGGATTCGGCGCTTTCACCG	-30.36	157	53	26741	964	947	1	chr12	123798966	123798991
ENSG00000084207	GSTP1	-3.08284	7.2467e-43	1.57576e-40	tRNA-Cys-GCA-1-1	GGGGGCATAGCTCAGTGGTAGA	-30.22	154	176	1998	956	923	1	chr11	67584654	67584676
ENSG00000234062		-0.501454	2.55442e-05	0.000243475	tRNA-Val-AAC-6-1	TGGGGGTGTAGCTCAGTGGTAG	-30.82	157	31	847	110	19	1	chrX	137000746	137000769
ENSG00000234062		-0.501454	2.55442e-05	0.000243475	tRNA-Arg-CCG-2-1	GGGGATTGTGGGTTCGAGTCC	-30.7	155	52	371	66	26	1	chrX	136946170	136946191	chrX	136943971	136943992
ENSG00000234062		-0.501454	2.55442e-05	0.000243475	tRNA-Glu-TTC-2-2	ATTCCTGGTTTTCACCCAGGCG	-30.64	165	2000	21811	2111	1211	1	chrX	137003806	137003828
ENSG00000234062		-0.501454	2.55442e-05	0.000243475	tRNA-Lys-CTT-9-1	GCCCGACTACCTCAGTCGG	-31.7	152	350	1132	29	24	1	chrX	136984875	136984897
ENSG00000164045	CDC25A	-0.384311	0.000385609	0.00271113	tRNA-Lys-CTT-1-1	GGCGCCCGGCTAGCTCAG	-31.42	153	119	615	47		-1	chr3	48187950	48187969
ENSG00000146950	SHROOM2	-2.14796	5.7435e-12	1.69654e-10	tRNA-Cys-GCA-1-1	GGGGGCATAGCTCAGTGGTAG	-31.15	154	285	7647	1937	1626	1	chrX	9908260	9908286	chrX	9878563	9878584	chrX	9834125	9834148
ENSG00000146950	SHROOM2	-2.14796	5.7435e-12	1.69654e-10	tRNA-Cys-GCA-1-1	GGGGGCATAGCTCAGTGGTA	-32.42	157	2771	175	25	25	1	chrX	9878564	9878584
ENSG00000146950	SHROOM2	-2.14796	5.7435e-12	1.69654e-10	tRNA-Cys-GCA-1-1	GGGGGCATAGCTCAGTGGTAGA	-32.42	157	176	1998	956	923	1	chrX	9908259	9908286	chrX	9834124	9834148	chrX	9878562	9878584
ENSG00000146950	SHROOM2	-2.14796	5.7435e-12	1.69654e-10	tRNA-Lys-CTT-2-4	TGAGCCCGGCTAGCTCAG	-30.3	158	82	505	41		1	chrX	9802150	9802167
ENSG00000146950	SHROOM2	-2.14796	5.7435e-12	1.69654e-10	tRNA-Lys-CTT-1-1	GGCGCCCGGCTAGCTCAG	-34.01	162	119	615	47		1	chrX	9941683	9941700
ENSG00000146950	SHROOM2	-2.14796	5.7435e-12	1.69654e-10	tRNA-Val-TAC-4-1	TGTAGTGGTTATCACATTCGCC	-30.69	158	29	1268	171	217	1	chrX	9801896	9801921
ENSG00000146950	SHROOM2	-2.14796	5.7435e-12	1.69654e-10	tRNA-Arg-CCG-2-1	GGGGATTGTGGGTTCGAGTCC	-30.64	151	52	371	66	26	1	chrX	9908686	9908707
ENSG00000196123	KIAA0895L	-0.631635	0.000533438	0.00360445	tRNA-Pro-AGG-2-7	GTGTGGCTCGTTGGTCTAGGGG	-34.88	159	350	276	135	54	-1	chr16	67180380	67180403
ENSG00000118939	UCHL3	-1.7075	2.01723e-20	1.43617e-18	tRNA-Arg-TCT-4-1	ACTTCTAATCCAGAGGTTCCG	-32.98	166	37	568	66	14	1	chr13	75593544	75593566
ENSG00000250571	GLI4	-0.920556	6.96012e-07	9.23989e-06	tRNA-Pro-AGG-2-2	AGGCGGCTCGTTGGTCTAGGGG	-33.48	164	371	356	145	55	1	chr8	143267808	143267830
ENSG00000250571	GLI4	-0.920556	6.96012e-07	9.23989e-06	tRNA-Leu-TAG-1-1	GCTCCAGTCTCTTCGGAGGCG	-30.78	157	26	1066	224	208	1	chr8	143271063	143271083
ENSG00000100034	PPM1F	-0.721882	6.36532e-08	1.01755e-06	tRNA-Lys-CTT-2-1	CGGCTAGCTCAGTCGGTAGAGC	-31.46	157	26	1473	525	355	-1	chr22	21945861	21945883
ENSG00000100034	PPM1F	-0.721882	6.36532e-08	1.01755e-06	tRNA-Pro-CGG-1-3	ATTCTCGCTTCGGGTGCGAGAG	-31.2	159	43	1537	97	27	-1	chr22	21937721	21937743
ENSG00000100034	PPM1F	-0.721882	6.36532e-08	1.01755e-06	tRNA-Lys-CTT-9-1	GCCCGACTACCTCAGTCGG	-33.31	180	350	1132	29	24	-1	chr22	21932972	21932991
ENSG00000100034	PPM1F	-0.721882	6.36532e-08	1.01755e-06	tRNA-Glu-TTC-14-1	CTAGGATTCGGCGCTTTCACCG	-32.5	161	53	26741	964	947	-1	chr22	21951486	21951511
ENSG00000101190	TCFL5	-0.454967	0.000443026	0.00306997	tRNA-Pro-AGG-2-2	AGGCGGCTCGTTGGTCTAGGGG	-37.81	163	371	356	145	55	-1	chr20	62861640	62861663
ENSG00000136861	CDK5RAP2	-0.79093	2.8159e-14	1.13062e-12	tRNA-Gln-TTG-3-1	CACTCTGGACTTTGAATCCAG	-32.11	154	229	3435	143	106	-1	chr9	120525506	120525527
ENSG00000136861	CDK5RAP2	-0.79093	2.8159e-14	1.13062e-12	tRNA-Pro-AGG-2-2	AGGCGGCTCGTTGGTCTAGGGG	-30.68	153	371	356	145	55	-1	chr9	120544835	120544857
ENSG00000136861	CDK5RAP2	-0.79093	2.8159e-14	1.13062e-12	tRNA-Pro-AGG-2-7	GTGTGGCTCGTTGGTCTAGGGG	-30.08	155	350	276	135	54	-1	chr9	120403710	120403733
ENSG00000136861	CDK5RAP2	-0.79093	2.8159e-14	1.13062e-12	tRNA-Cys-GCA-22-1	GGGCGTATAGCTCAGGGGTAG	-30.51	154	181	6057	1468	1375	-1	chr9	120432325	120432347
ENSG00000136861	CDK5RAP2	-0.79093	2.8159e-14	1.13062e-12	tRNA-Pro-CGG-1-3	ATTCTCGCTTCGGGTGCGAGAG	-30.88	158	43	1537	97	27	-1	chr9	120577980	120578002
ENSG00000136861	CDK5RAP2	-0.79093	2.8159e-14	1.13062e-12	tRNA-Ala-CGC-4-1	CATGTACGAGGCCCCGGGTTCG	-31.65	152	26	4071	130	28	-1	chr9	120563221	120563244
ENSG00000136861	CDK5RAP2	-0.79093	2.8159e-14	1.13062e-12	tRNA-Glu-TTC-2-2	ATTCCTGGTTTTCACCCAGGCG	-31.13	159	2000	21811	2111	1211	-1	chr9	120389263	120389288	chr9	120457326	120457351
ENSG00000143398	PIP5K1A	-0.432187	2.221e-06	2.65461e-05	tRNA-Pro-AGG-2-4	ATTCTCGCTTAGGGTGCGAGAG	-30.7	150	41	1414	90	23	1	chr1	151199577	151199598
ENSG00000143398	PIP5K1A	-0.432187	2.221e-06	2.65461e-05	tRNA-Gln-CTG-3-1	ACTCTGGACTCTGAATCCAGCG	-31.78	170	31	633	45		1	chr1	151243267	151243289
ENSG00000165752	STK32C	-0.651656	5.99403e-05	0.000522739	tRNA-Lys-CTT-2-4	TGAGCCCGGCTAGCTCAG	-30.42	151	82	505	41		-1	chr10	132240755	132240773
ENSG00000165752	STK32C	-0.651656	5.99403e-05	0.000522739	tRNA-Pro-AGG-2-2	AGGCGGCTCGTTGGTCTAGGGG	-33.61	161	371	356	145	55	-1	chr10	132248456	132248477	chr10	132312810	132312834
ENSG00000165752	STK32C	-0.651656	5.99403e-05	0.000522739	tRNA-Glu-TTC-4-1	CTAGTGGCTAGGATTCGGCG	-35.61	158	41	237	179	55	-1	chr10	132223302	132223322
ENSG00000165752	STK32C	-0.651656	5.99403e-05	0.000522739	tRNA-Lys-TTT-3-5	AAGTCCCTGTTCGGGCGGCA	-32.16	161	54	161	127	124	-1	chr10	132316496	132316519
ENSG00000165752	STK32C	-0.651656	5.99403e-05	0.000522739	tRNA-Pro-AGG-2-4	ATTCTCGCTTAGGGTGCGAGAG	-30.88	150	41	1414	90	23	-1	chr10	132246095	132246116
ENSG00000165752	STK32C	-0.651656	5.99403e-05	0.000522739	tRNA-Ala-AGC-4-1	GGGGATGTAGCTCAGTGGTAG	-31.67	155	299	7727	1919	1534	-1	chr10	132224075	132224096
ENSG00000165752	STK32C	-0.651656	5.99403e-05	0.000522739	tRNA-Pro-CGG-1-3	ATTCTCGCTTCGGGTGCGAGAG	-33.64	158	43	1537	97	27	-1	chr10	132246095	132246116
ENSG00000165752	STK32C	-0.651656	5.99403e-05	0.000522739	tRNA-Val-AAC-6-1	TGGGGGTGTAGCTCAGTGGTAG	-30.89	150	31	847	110	19	-1	chr10	132331595	132331616	chr10	132209691	132209717	chr10	132265116	132265142
ENSG00000165752	STK32C	-0.651656	5.99403e-05	0.000522739	tRNA-Leu-TAG-1-1	GCTCCAGTCTCTTCGGAGGCG	-32.65	155	26	1066	224	208	-1	chr10	132283513	132283534	chr10	132223526	132223547
ENSG00000165752	STK32C	-0.651656	5.99403e-05	0.000522739	tRNA-Cys-GCA-1-1	GGGGGCATAGCTCAGTGGTAGA	-31.16	150	176	1998	956	923	-1	chr10	132259045	132259066
ENSG00000165752	STK32C	-0.651656	5.99403e-05	0.000522739	tRNA-Trp-CCA-3-2	GACCTCGTGGCGCAACGGTAGC	-31.37	161	38	1733	369	325	-1	chr10	132228041	132228062
ENSG00000165752	STK32C	-0.651656	5.99403e-05	0.000522739	tRNA-Gln-CTG-3-1	ACTCTGGACTCTGAATCCAGCG	-30.63	159	31	633	45		-1	chr10	132239310	132239331	chr10	132255754	132255777
ENSG00000165752	STK32C	-0.651656	5.99403e-05	0.000522739	tRNA-Gln-CTG-7-1	ACTCTGGACTCTGAATCCAGCC	-30.63	159	31	570	44		-1	chr10	132255754	132255777
ENSG00000165752	STK32C	-0.651656	5.99403e-05	0.000522739	tRNA-Glu-TTC-2-2	ATTCCTGGTTTTCACCCAGGCG	-30.57	152	2000	21811	2111	1211	-1	chr10	132302013	132302035	chr10	132292650	132292672
ENSG00000132613	MTSS1L	-0.957479	4.12758e-06	4.64865e-05	tRNA-Glu-CTC-2-1	CCCTGGTGGTCTAGTGGTTAGG	-32.12	151	47	294	48	51	-1	chr16	70676486	70676510
ENSG00000132613	MTSS1L	-0.957479	4.12758e-06	4.64865e-05	tRNA-Val-AAC-6-1	TGGGGGTGTAGCTCAGTGGTAG	-30.96	154	31	847	110	19	-1	chr16	70661640	70661661	chr16	70664243	70664264
ENSG00000132613	MTSS1L	-0.957479	4.12758e-06	4.64865e-05	tRNA-Leu-TAG-1-1	GCTCCAGTCTCTTCGGAGGCG	-31.66	162	26	1066	224	208	-1	chr16	70662788	70662811
ENSG00000111432	FZD10	-2.30465	2.20883e-10	5.25576e-09	tRNA-Leu-TAG-1-1	GCTCCAGTCTCTTCGGAGGCG	-32.3	170	26	1066	224	208	1	chr12	130163836	130163858
ENSG00000100997	ABHD12	-0.92804	2.5166e-12	7.77733e-11	tRNA-Glu-TTC-4-1	CTAGTGGCTAGGATTCGGCG	-30.17	161	41	237	179	55	-1	chr20	25366390	25366411
ENSG00000100997	ABHD12	-0.92804	2.5166e-12	7.77733e-11	tRNA-Lys-CTT-1-1	GGCGCCCGGCTAGCTCAG	-30.38	151	119	615	47		-1	chr20	25330389	25330408
ENSG00000100997	ABHD12	-0.92804	2.5166e-12	7.77733e-11	tRNA-Cys-GCA-11-1	GGGGGTATAGCTTAGCGGTAG	-31.37	167	195	7096	1789	1621	-1	chr20	25349756	25349777
ENSG00000100997	ABHD12	-0.92804	2.5166e-12	7.77733e-11	tRNA-Pro-CGG-1-3	ATTCTCGCTTCGGGTGCGAGAG	-30.8	159	43	1537	97	27	-1	chr20	25390530	25390553
ENSG00000118898	PPL	-0.876419	3.09851e-07	4.37916e-06	tRNA-Pro-AGG-2-7	GTGTGGCTCGTTGGTCTAGGGG	-30.07	159	350	276	135	54	-1	chr16	4957727	4957749
ENSG00000118898	PPL	-0.876419	3.09851e-07	4.37916e-06	tRNA-Lys-CTT-1-1	GGCGCCCGGCTAGCTCAG	-30.66	155	119	615	47		-1	chr16	4885508	4885526
ENSG00000118898	PPL	-0.876419	3.09851e-07	4.37916e-06	tRNA-Leu-TAG-2-1	GGTAGTGTGGCCGAGCGGTCTA	-34.08	163	134	321	60	28	-1	chr16	4922094	4922116
ENSG00000118898	PPL	-0.876419	3.09851e-07	4.37916e-06	tRNA-Cys-GCA-17-1	GGGGATATAGCTCAGGGGTAGA	-31.58	171	154	1817	992	1014	-1	chr16	4936002	4936024
ENSG00000118898	PPL	-0.876419	3.09851e-07	4.37916e-06	tRNA-Ala-AGC-4-1	GGGGATGTAGCTCAGTGGTAG	-33.43	161	299	7727	1919	1534	-1	chr16	4938786	4938809
ENSG00000118898	PPL	-0.876419	3.09851e-07	4.37916e-06	tRNA-Lys-TTT-2-1	GCCTGGATAGCTCAGTTGGTAG	-31.48	155	908	1054	239	79	-1	chr16	4884821	4884848
ENSG00000118898	PPL	-0.876419	3.09851e-07	4.37916e-06	tRNA-Val-AAC-6-1	TGGGGGTGTAGCTCAGTGGTAG	-33.57	150	31	847	110	19	-1	chr16	4948370	4948396	chr16	4938785	4938809
ENSG00000100353	EIF3D	-0.669378	6.78199e-10	1.4927e-08	tRNA-Pro-AGG-2-7	GTGTGGCTCGTTGGTCTAGGGG	-32.52	170	350	276	135	54	-1	chr22	36522894	36522915
ENSG00000100353	EIF3D	-0.669378	6.78199e-10	1.4927e-08	tRNA-Val-AAC-6-1	TGGGGGTGTAGCTCAGTGGTAG	-32.17	161	31	847	110	19	-1	chr22	36513066	36513091
ENSG00000148120	C9orf3	-0.553564	9.36447e-09	1.73789e-07	tRNA-Pro-CGG-1-3	TAGGGGTATGATTCTCGCTTCG	-31.52	153	61	841	457	109	1	chr9	94943535	94943557
ENSG00000148120	C9orf3	-0.553564	9.36447e-09	1.73789e-07	tRNA-Cys-GCA-1-1	GGGGGCATAGCTCAGTGGTAG	-30.2	150	285	7647	1937	1626	1	chr9	95001072	95001093
ENSG00000148120	C9orf3	-0.553564	9.36447e-09	1.73789e-07	tRNA-Cys-GCA-1-1	GGGGGCATAGCTCAGTGGTAGA	-31.3	152	176	1998	956	923	1	chr9	95001071	95001093
ENSG00000148120	C9orf3	-0.553564	9.36447e-09	1.73789e-07	tRNA-Glu-CTC-2-1	CCCTGGTGGTCTAGTGGTTAGG	-31.16	171	47	294	48	51	1	chr9	94794931	94794953
ENSG00000148120	C9orf3	-0.553564	9.36447e-09	1.73789e-07	tRNA-Pro-AGG-2-2	AGGCGGCTCGTTGGTCTAGGGG	-32.12	155	371	356	145	55	1	chr9	95041833	95041859
ENSG00000148120	C9orf3	-0.553564	9.36447e-09	1.73789e-07	tRNA-Pro-AGG-2-2	TAGGGGTATGATTCTCGCTTAG	-31.6	153	60	804	454	109	1	chr9	94943535	94943557
ENSG00000148120	C9orf3	-0.553564	9.36447e-09	1.73789e-07	tRNA-Pro-AGG-2-7	GTGTGGCTCGTTGGTCTAGGGG	-30.77	150	350	276	135	54	1	chr9	95040148	95040169	chr9	94914596	94914620
ENSG00000148120	C9orf3	-0.553564	9.36447e-09	1.73789e-07	tRNA-Pro-AGG-2-6	TAGGGGTATGATTCTCGCTTA	-30.42	152	26	550	177	35	1	chr9	94943536	94943557
ENSG00000148120	C9orf3	-0.553564	9.36447e-09	1.73789e-07	tRNA-Ala-AGC-6-1	GGGGGTATAGCTCAGCGGTAGA	-30.96	150	174	2306	1174	1099	1	chr9	94977250	94977271
ENSG00000148120	C9orf3	-0.553564	9.36447e-09	1.73789e-07	tRNA-Val-AAC-6-1	TGGGGGTGTAGCTCAGTGGTAG	-30.43	150	31	847	110	19	1	chr9	95076306	95076331
ENSG00000148120	C9orf3	-0.553564	9.36447e-09	1.73789e-07	tRNA-Leu-TAG-1-1	GCTCCAGTCTCTTCGGAGGCG	-30.93	172	26	1066	224	208	1	chr9	94973541	94973561
ENSG00000148120	C9orf3	-0.553564	9.36447e-09	1.73789e-07	tRNA-Lys-TTT-6-1	TGGGTAGCTCAGTCGGTAGAG	-31.91	154	32	1389	261	168	1	chr9	94941561	94941583
[truncated: 20,991 more rows]
[truncated: 93 more columns]

## Sheet: target_position
chr	start	end	gene	symbol	seq	log2FC tsRNA	length	conservationscore mulitz7way
[truncated: 22,748 more rows]

## Sheet: Not miRtargets (weak&stong ev.)
ENSEMBL Gene ID	GENE SYMBOL	log2(FC)
[truncated: 304 more rows]

## Sheet: Not miRtargets (only strong ev)
ENSEMBL Gene ID	GENE SYMBOL	log2(FC)
[truncated: 1,274 more rows]
